# Supplementary material for: Comparison crystal structure conformations of two structurally related biphenyl analogues: 4,4′-bis­[3-(pyrrolidin-1-yl)prop-1-yn-1-yl]-1,1′-biphenyl and 4,4′-bis­{3-[(S)-2-methyl­pyrrolidin-1-yl]prop-1-yn-1-yl}-1,1′-biphen­yl
Source: Acta Crystallogr E Crystallogr Commun. 2015 Sep 12;71(Pt 10):1147–50. doi: 10.1107/S2056989015016163 (PMC4647364; doi:10.1107/S2056989015016163)
Supplement: Supplementary file 1 [file e-71-01147-sup1.cif]

##############################################################################
#                                                                            #
# This CIF contains the data in a paper accepted for publication in          #
# Acta Crystallographica Section E. It conforms to the requirements of       #
# Notes for Authors for Acta Crystallographica Section E, and has been       #
# peer reviewed under the auspices of the IUCr Commission on Journals.       #
#                                                                            #
# Full details of the Crystallographic Information File format               #
# are given in the paper "The Crystallographic Information File (CIF):       #
# a New Standard Archive File for Crystallography" by S. R. Hall, F. H.      #
# Allen and I. D. Brown [Acta Cryst. (1991), A47, 655-685].                  #
#                                                                            #
# The current version of the core CIF dictionary is obtainable from          #
# ftp://ftp.iucr.org/pub/cif_core.dic.                                       #
#                                                                            #
# Software is freely available for graphical display of the structure(s)     #
# in this CIF. For information consult the CIF software page                 #
# http://www.iucr.org/resources/cif/software.                                #
#                                                                            #
# This file may be used for bona fide research purposes within the           #
# scientific community so long as proper attribution is given to the journal # 
# article from which it was obtained.                                        #
#                                                                            #
##############################################################################
data_global
_audit_creation_method     'SHELXL97 CIF, edited IUCr template'
_journal_data_validation_number     ?
_journal_date_recd_electronic     2015-08-05
_journal_date_accepted     2015-08-28
_journal_name_full     'Acta Crystallographica, Section E'
_journal_year     2015
_journal_volume     71
_journal_issue     10
_journal_page_first     1147
_journal_page_last     1150
_journal_paper_category     GO
_journal_paper_doi     10.1107/S2056989015016163
_journal_coeditor_code     HG5457
_publ_contact_author_name
;
Dr P.A. Crooks
;
_publ_contact_author_address
;
Dept. of Pharm. Sciences
College of Pharmacy
University of Arkansas for Medical Sciences
Little Rock, AR 72205
USA
;
_publ_contact_author_email     'pacrooks@uams.edu'
_publ_contact_author_fax
;
501 686 6057
;
_publ_contact_author_phone
;
501 686 6495
;
_publ_section_title
;
Comparison crystal structure conformations of two structurally related biphenyl
analogues: 4,4'-bis[3-(pyrrolidin-1-yl)prop-1-yn-1-yl]-1,1'-biphenyl and
4,4'-bis{3-[(<i>S</i>)-2-methylpyrrolidin-1-yl]prop-1-yn-1-yl}-1,1'-biphenyl
;
_publ_section_title_footnote     .
loop_
    _publ_author_name
    _publ_author_footnote
    _publ_author_address
    'Wan, Anqi' .
;
Dept. of Pharm. Sciences
College of Pharmacy
University of Arkansas for Medical Sciences
Little Rock, AR 72205
USA
;
    'Narsimha Reddy Penthala' .
;
Dept. of Pharm. Sciences
College of Pharmacy
University of Arkansas for Medical Sciences
Little Rock, AR 72205
USA
;
    'Fifer, E. Kim' .
;
Dept. of Pharm. Sciences
College of Pharmacy
University of Arkansas for Medical Sciences
Little Rock, AR 72205
USA
;
    'Parkin, Sean' .
;
Dept. of Chemistry
University of Kentucky
Lexington KY 40506
USA
;
    'Crooks, Peter A.' .
;
Dept. of Pharm. Sciences
College of Pharmacy
University of Arkansas for Medical Sciences
Little Rock, AR 72205
USA
;
_publ_section_synopsis
;
The crystal structures of the two title compounds each display the chair
conformation of their piperidine rings. In
4,4'-bis[3-(pyrrolidin-1-yl)prop-1-yn-1-yl]-1,1'-biphenyl, the biphenyl rings
are coplanar because the molecules sit on crystallographic centres of
inversion. In
4,4'-bis{3-[(<i>S</i>)-2-methylpyrrolidin-1-yl]prop-1-yn-1-yl}-1,1'-biphenyl,
the biphenyl ring system has a twisted conformation with a dihedral angle of
28.76 (11)\%.
;
data_I
_audit_creation_method     SHELXL-2014/6
_database_code_depnum_ccdc_archive     'CCDC 1421218'
_chemical_name_systematic
;
4,4'-Bis[3-(pyrrolidin-1-yl)prop-1-yn-1-yl]-1,1'-biphenyl
;
_chemical_name_common     ?
_chemical_formula_moiety     'C26 H28 N2'
_chemical_formula_sum     'C26 H28 N2'
_chemical_formula_iupac     'C26 H28 N2'
_chemical_formula_weight     368.50
_chemical_melting_point     ?
_shelx_space_group_comment
;
The symmetry employed for this shelxl refinement is uniquely defined
by the following loop, which should always be used as a source of
symmetry information in preference to the above space-group names.
They are only intended as comments.
;
_space_group_crystal_system     triclinic
_space_group_name_H-M_alt     'P -1'
_space_group_name_Hall     '-P 1'
loop_
    _space_group_symop_operation_xyz
    'x, y, z'
    '-x, -y, -z'
_cell_length_a     6.21000(10)
_cell_length_b     10.3089(2)
_cell_length_c     16.3082(3)
_cell_angle_alpha     86.3170(10)
_cell_angle_beta     81.2020(10)
_cell_angle_gamma     76.6710(10)
_cell_volume     1003.49(3)
_cell_formula_units_Z     2
_cell_measurement_reflns_used     9977
_cell_measurement_theta_min     2.74
_cell_measurement_theta_max     68.18
_cell_measurement_temperature     90.0(2)
_exptl_crystal_description     shard
_exptl_crystal_colour     colourless
_exptl_crystal_size_max     0.230
_exptl_crystal_size_mid     0.190
_exptl_crystal_size_min     0.100
_exptl_crystal_density_diffrn     1.220
_exptl_crystal_density_meas     ?
_exptl_crystal_density_method     ?
_exptl_crystal_F_000     396
_exptl_absorpt_coefficient_mu     0.538
_exptl_absorpt_correction_type     multi-scan
_exptl_absorpt_process_details
;
(<i>SADABS</i>; Krause <i>et al.</i>,  2015)
;
_shelx_estimated_absorpt_T_min     0.886
_shelx_estimated_absorpt_T_max     0.948
_exptl_absorpt_correction_T_min     0.811
_exptl_absorpt_correction_T_max     0.929
_diffrn_ambient_temperature     90.0(2)
_diffrn_radiation_type     CuK\a
_diffrn_radiation_wavelength     1.54178
_diffrn_measurement_device_type     'Bruker X8 Proteum'
_diffrn_measurement_method     '\f and \w scans'
_diffrn_detector_area_resol_mean     5.6
_diffrn_reflns_number     13692
_diffrn_reflns_av_R_equivalents     0.0441
_diffrn_reflns_theta_min     2.743
_diffrn_reflns_theta_max     68.202
_diffrn_reflns_theta_full     67.679
_diffrn_measured_fraction_theta_max     0.976
_diffrn_measured_fraction_theta_full     0.979
_diffrn_reflns_limit_h_min     -7
_diffrn_reflns_limit_h_max     7
_diffrn_reflns_limit_k_min     -12
_diffrn_reflns_limit_k_max     6
_diffrn_reflns_limit_l_min     -19
_diffrn_reflns_limit_l_max     17
_refine_special_details
;
Refinement progress was checked using <i>PLATON</i> (Spek, 2009) and by an
<i>R</i>-tensor (Parkin, 2000). The final model was further checked with the
IUCr utility <i>checkCIF</i>.
;
_reflns_number_total     3586
_reflns_number_gt     3451
_reflns_threshold_expression     'I > 2\s(I)'
_refine_ls_structure_factor_coef     Fsqd
_refine_ls_matrix_type     full
_refine_ls_R_factor_all     0.0398
_refine_ls_R_factor_gt     0.0387
_refine_ls_wR_factor_gt     0.1053
_refine_ls_wR_factor_ref     0.1066
_refine_ls_goodness_of_fit_ref     1.031
_refine_ls_restrained_S_all     1.031
_refine_ls_number_reflns     3586
_refine_ls_number_parameters     254
_refine_ls_number_restraints     0
_refine_ls_hydrogen_treatment     constr
_refine_ls_weighting_scheme     calc
_refine_ls_weighting_details
              'w=1/[\s^2^(Fo^2^)+(0.0577P)^2^+0.3125P] where P=(Fo^2^+2Fc^2^)/3'
_atom_sites_solution_hydrogens     difmap
_atom_sites_solution_primary     direct
_atom_sites_solution_secondary     difmap
_refine_ls_shift/su_max     0.000
_refine_ls_shift/su_mean     0.000
_refine_diff_density_max     0.222
_refine_diff_density_min     -0.199
_refine_ls_extinction_method
;
<i>SHELXL2014/6</i> (Sheldrick, 2015)
;
_refine_ls_extinction_coef     0.0061(11)
_refine_ls_extinction_expression
                                  'Fc^*^=kFc[1+0.001xFc^2^\l^3^/sin(2\q)]^-1/4^'
loop_
    _atom_type_symbol
    _atom_type_description
    _atom_type_scat_dispersion_real
    _atom_type_scat_dispersion_imag
    _atom_type_scat_source
    'C' 'C' 0.0181 0.0091
                         'International Tables Vol C Tables 4.2.6.8 and 6.1.1.4'
    'H' 'H' 0.0000 0.0000
                         'International Tables Vol C Tables 4.2.6.8 and 6.1.1.4'
    'N' 'N' 0.0311 0.0180
                         'International Tables Vol C Tables 4.2.6.8 and 6.1.1.4'
_computing_data_collection
;
<i>APEX2</i> (Bruker, 2006)
;
_computing_cell_refinement
;
<i>SAINT</i> (Bruker, 2006)
;
_computing_data_reduction
;
<i>SAINT</i> (Bruker, 2006)
;
_computing_structure_solution
;
<i>SHELXS97</i> (Sheldrick, 2008)
;
_computing_structure_refinement
;
<i>SHELXL2014/6</i> (Sheldrick, 2015)
;
_computing_molecular_graphics
;
<i>XP</i> in <i>SHELXTL</i> (Sheldrick, 2008)
;
_computing_publication_material
;
<i>SHELX</i> (Sheldrick, 2008) and <i>CIFFIX</i> (Parkin, 2013)
;
loop_
    _atom_site_type_symbol
    _atom_site_label
    _atom_site_fract_x
    _atom_site_fract_y
    _atom_site_fract_z
    _atom_site_U_iso_or_equiv
    _atom_site_adp_type
    _atom_site_calc_flag
    _atom_site_occupancy
    _atom_site_disorder_assembly
    _atom_site_disorder_group
    N N1A 0.90671(15) 0.09727(9) 0.80861(5) 0.0163(2) Uani d 1 . .
    C C1A 1.11598(18) 0.01531(11) 0.83141(7) 0.0210(3) Uani d 1 . .
    H H1A1 1.2346 0.0010 0.7828 0.025 Uiso calc 1 . .
    H H1A2 1.0951 -0.0723 0.8555 0.025 Uiso calc 1 . .
    C C2A 1.1724(2) 0.09853(12) 0.89584(7) 0.0238(3) Uani d 1 . .
    H H2A1 1.2687 0.1582 0.8692 0.029 Uiso calc 1 . .
    H H2A2 1.2500 0.0406 0.9381 0.029 Uiso calc 1 . .
    C C3A 0.9430(2) 0.17995(12) 0.93527(7) 0.0226(3) Uani d 1 . .
    H H3A1 0.9140 0.1575 0.9953 0.027 Uiso calc 1 . .
    H H3A2 0.9359 0.2769 0.9280 0.027 Uiso calc 1 . .
    C C4A 0.77498(18) 0.13928(11) 0.88842(7) 0.0187(2) Uani d 1 . .
    H H4A1 0.7159 0.0651 0.9180 0.022 Uiso calc 1 . .
    H H4A2 0.6486 0.2155 0.8810 0.022 Uiso calc 1 . .
    C C5A 0.79816(19) 0.02600(11) 0.75852(7) 0.0190(2) Uani d 1 . .
    H H5A1 0.7276 -0.0379 0.7948 0.023 Uiso calc 1 . .
    H H5A2 0.9128 -0.0257 0.7167 0.023 Uiso calc 1 . .
    C C6A 0.62761(18) 0.11598(10) 0.71603(7) 0.0175(2) Uani d 1 . .
    C C7A 0.49421(18) 0.18772(10) 0.67760(6) 0.0168(2) Uani d 1 . .
    C C8A 0.34803(18) 0.27515(10) 0.62731(7) 0.0160(2) Uani d 1 . .
    C C9A 0.43797(18) 0.32491(10) 0.55121(7) 0.0160(2) Uani d 1 . .
    H H9A 0.5942 0.2993 0.5331 0.019 Uiso calc 1 . .
    C C10A 0.30252(18) 0.41090(10) 0.50192(6) 0.0156(2) Uani d 1 . .
    H H10A 0.3677 0.4427 0.4503 0.019 Uiso calc 1 . .
    C C11A 0.07141(17) 0.45231(9) 0.52628(6) 0.0145(2) Uani d 1 . .
    C C12A -0.01727(18) 0.39888(10) 0.60194(7) 0.0177(2) Uani d 1 . .
    H H12A -0.1738 0.4232 0.6197 0.021 Uiso calc 1 . .
    C C13A 0.11676(19) 0.31184(11) 0.65140(7) 0.0182(2) Uani d 1 . .
    H H13A 0.0513 0.2769 0.7020 0.022 Uiso calc 1 . .
    N N1B 0.65099(16) 0.52088(9) 0.86778(6) 0.0188(2) Uani d 1 . .
    C C1B 0.84890(19) 0.56666(12) 0.82796(7) 0.0235(3) Uani d 1 . .
    H H1B1 0.8123 0.6326 0.7824 0.028 Uiso calc 1 . .
    H H1B2 0.9688 0.4911 0.8056 0.028 Uiso calc 1 . .
    C C2B 0.9172(2) 0.63028(13) 0.89876(8) 0.0271(3) Uani d 1 . .
    H H2B1 0.9916 0.7035 0.8777 0.033 Uiso calc 1 . .
    H H2B2 1.0199 0.5635 0.9293 0.033 Uiso calc 1 . .
    C C3B 0.6947(2) 0.68421(12) 0.95488(7) 0.0253(3) Uani d 1 . .
    H H3B1 0.7020 0.6498 1.0127 0.030 Uiso calc 1 . .
    H H3B2 0.6594 0.7829 0.9546 0.030 Uiso calc 1 . .
    C C4B 0.51897(19) 0.63353(11) 0.91723(7) 0.0205(3) Uani d 1 . .
    H H4B1 0.4102 0.6041 0.9612 0.025 Uiso calc 1 . .
    H H4B2 0.4373 0.7036 0.8818 0.025 Uiso calc 1 . .
    C C5B 0.52980(19) 0.47407(11) 0.80985(7) 0.0204(3) Uani d 1 . .
    H H5B1 0.4064 0.4386 0.8422 0.024 Uiso calc 1 . .
    H H5B2 0.6326 0.3993 0.7790 0.024 Uiso calc 1 . .
    C C6B 0.43522(19) 0.57591(11) 0.74928(7) 0.0199(3) Uani d 1 . .
    C C7B 0.35385(19) 0.66217(11) 0.70308(7) 0.0190(3) Uani d 1 . .
    C C8B 0.25131(18) 0.76103(10) 0.64637(6) 0.0170(2) Uani d 1 . .
    C C9B 0.06171(19) 0.74642(11) 0.61458(7) 0.0180(2) Uani d 1 . .
    H H9B -0.0018 0.6720 0.6322 0.022 Uiso calc 1 . .
    C C10B -0.03435(18) 0.83874(10) 0.55795(7) 0.0173(2) Uani d 1 . .
    H H10B -0.1620 0.8259 0.5369 0.021 Uiso calc 1 . .
    C C11B 0.05162(17) 0.95096(10) 0.53077(6) 0.0155(2) Uani d 1 . .
    C C12B 0.23930(18) 0.96591(10) 0.56433(7) 0.0175(2) Uani d 1 . .
    H H12B 0.3002 1.0417 0.5481 0.021 Uiso calc 1 . .
    C C13B 0.33793(18) 0.87324(11) 0.62041(7) 0.0180(2) Uani d 1 . .
    H H13B 0.4658 0.8858 0.6415 0.022 Uiso calc 1 . .
loop_
    _atom_site_aniso_label
    _atom_site_aniso_U_11
    _atom_site_aniso_U_22
    _atom_site_aniso_U_33
    _atom_site_aniso_U_12
    _atom_site_aniso_U_13
    _atom_site_aniso_U_23
    N1A 0.0170(5) 0.0163(4) 0.0157(5) -0.0032(4) -0.0031(4) -0.0010(3)
    C1A 0.0179(5) 0.0229(6) 0.0211(6) -0.0011(4) -0.0042(4) -0.0021(4)
    C2A 0.0220(6) 0.0290(6) 0.0221(6) -0.0076(5) -0.0056(5) -0.0016(5)
    C3A 0.0264(6) 0.0233(6) 0.0192(6) -0.0064(5) -0.0039(5) -0.0032(4)
    C4A 0.0191(5) 0.0188(5) 0.0173(5) -0.0037(4) -0.0004(4) -0.0007(4)
    C5A 0.0225(6) 0.0151(5) 0.0200(5) -0.0034(4) -0.0059(4) -0.0013(4)
    C6A 0.0200(5) 0.0162(5) 0.0174(5) -0.0064(4) -0.0019(4) -0.0028(4)
    C7A 0.0207(5) 0.0143(5) 0.0169(5) -0.0067(4) -0.0021(4) -0.0028(4)
    C8A 0.0209(6) 0.0111(5) 0.0175(5) -0.0051(4) -0.0047(4) -0.0032(4)
    C9A 0.0162(5) 0.0133(5) 0.0198(5) -0.0053(4) -0.0021(4) -0.0034(4)
    C10A 0.0190(5) 0.0124(5) 0.0163(5) -0.0062(4) -0.0012(4) -0.0013(4)
    C11A 0.0186(5) 0.0099(5) 0.0165(5) -0.0055(4) -0.0025(4) -0.0037(4)
    C12A 0.0170(5) 0.0168(5) 0.0186(5) -0.0035(4) 0.0002(4) -0.0017(4)
    C13A 0.0216(6) 0.0167(5) 0.0162(5) -0.0055(4) -0.0008(4) -0.0002(4)
    N1B 0.0192(5) 0.0182(5) 0.0180(5) -0.0030(4) -0.0013(4) -0.0010(4)
    C1B 0.0199(6) 0.0284(6) 0.0214(6) -0.0060(5) 0.0013(4) -0.0028(5)
    C2B 0.0230(6) 0.0339(7) 0.0262(6) -0.0102(5) -0.0022(5) -0.0038(5)
    C3B 0.0263(6) 0.0267(6) 0.0233(6) -0.0063(5) -0.0026(5) -0.0054(5)
    C4B 0.0201(6) 0.0212(6) 0.0190(5) -0.0029(4) -0.0006(4) -0.0028(4)
    C5B 0.0242(6) 0.0171(5) 0.0204(6) -0.0059(4) -0.0027(4) -0.0002(4)
    C6B 0.0224(6) 0.0192(6) 0.0190(6) -0.0073(4) -0.0013(4) -0.0030(4)
    C7B 0.0214(6) 0.0180(5) 0.0181(5) -0.0062(4) -0.0001(4) -0.0041(4)
    C8B 0.0201(5) 0.0153(5) 0.0146(5) -0.0026(4) 0.0008(4) -0.0046(4)
    C9B 0.0230(6) 0.0141(5) 0.0181(5) -0.0075(4) 0.0004(4) -0.0037(4)
    C10B 0.0186(5) 0.0157(5) 0.0190(5) -0.0061(4) -0.0014(4) -0.0047(4)
    C11B 0.0171(5) 0.0131(5) 0.0159(5) -0.0037(4) 0.0016(4) -0.0054(4)
    C12B 0.0184(5) 0.0144(5) 0.0204(5) -0.0067(4) 0.0003(4) -0.0032(4)
    C13B 0.0173(5) 0.0179(5) 0.0191(5) -0.0044(4) -0.0012(4) -0.0047(4)
_geom_special_details
;
All e.s.d.'s (except the e.s.d. in the dihedral angle between two l.s. planes)
are estimated using the full covariance matrix. The cell e.s.d.'s are taken
into account individually in the estimation of e.s.d.'s in distances, angles
and torsion angles; correlations between e.s.d.'s in cell parameters are only
used when they are defined by crystal symmetry. An approximate (isotropic)
treatment of cell e.s.d.'s is used for estimating e.s.d.'s involving l.s.
planes.
;
loop_
    _geom_bond_atom_site_label_1
    _geom_bond_atom_site_label_2
    _geom_bond_site_symmetry_2
    _geom_bond_distance
    _geom_bond_publ_flag
    N1A C4A . 1.4609(13) ?
    N1A C5A . 1.4612(13) ?
    N1A C1A . 1.4637(14) ?
    C1A C2A . 1.5264(15) ?
    C1A H1A1 . 0.9900 ?
    C1A H1A2 . 0.9900 ?
    C2A C3A . 1.5442(16) ?
    C2A H2A1 . 0.9900 ?
    C2A H2A2 . 0.9900 ?
    C3A C4A . 1.5283(15) ?
    C3A H3A1 . 0.9900 ?
    C3A H3A2 . 0.9900 ?
    C4A H4A1 . 0.9900 ?
    C4A H4A2 . 0.9900 ?
    C5A C6A . 1.4667(15) ?
    C5A H5A1 . 0.9900 ?
    C5A H5A2 . 0.9900 ?
    C6A C7A . 1.2012(16) ?
    C7A C8A . 1.4369(15) ?
    C8A C9A . 1.3976(15) ?
    C8A C13A . 1.3986(16) ?
    C9A C10A . 1.3825(15) ?
    C9A H9A . 0.9500 ?
    C10A C11A . 1.4017(15) ?
    C10A H10A . 0.9500 ?
    C11A C12A . 1.4049(15) ?
    C11A C11A 2_566 1.487(2) ?
    C12A C13A . 1.3844(15) ?
    C12A H12A . 0.9500 ?
    C13A H13A . 0.9500 ?
    N1B C5B . 1.4613(14) ?
    N1B C1B . 1.4625(15) ?
    N1B C4B . 1.4663(14) ?
    C1B C2B . 1.5228(16) ?
    C1B H1B1 . 0.9900 ?
    C1B H1B2 . 0.9900 ?
    C2B C3B . 1.5430(17) ?
    C2B H2B1 . 0.9900 ?
    C2B H2B2 . 0.9900 ?
    C3B C4B . 1.5329(16) ?
    C3B H3B1 . 0.9900 ?
    C3B H3B2 . 0.9900 ?
    C4B H4B1 . 0.9900 ?
    C4B H4B2 . 0.9900 ?
    C5B C6B . 1.4775(15) ?
    C5B H5B1 . 0.9900 ?
    C5B H5B2 . 0.9900 ?
    C6B C7B . 1.1987(16) ?
    C7B C8B . 1.4350(15) ?
    C8B C9B . 1.3986(16) ?
    C8B C13B . 1.4003(16) ?
    C9B C10B . 1.3815(15) ?
    C9B H9B . 0.9500 ?
    C10B C11B . 1.4023(15) ?
    C10B H10B . 0.9500 ?
    C11B C12B . 1.4037(15) ?
    C11B C11B 2_576 1.486(2) ?
    C12B C13B . 1.3834(15) ?
    C12B H12B . 0.9500 ?
    C13B H13B . 0.9500 ?
loop_
    _geom_angle_atom_site_label_1
    _geom_angle_atom_site_label_2
    _geom_angle_atom_site_label_3
    _geom_angle_site_symmetry_1
    _geom_angle_site_symmetry_3
    _geom_angle
    _geom_angle_publ_flag
    C4A N1A C5A . . 114.19(9) ?
    C4A N1A C1A . . 103.63(8) ?
    C5A N1A C1A . . 112.60(8) ?
    N1A C1A C2A . . 102.99(9) ?
    N1A C1A H1A1 . . 111.2 ?
    C2A C1A H1A1 . . 111.2 ?
    N1A C1A H1A2 . . 111.2 ?
    C2A C1A H1A2 . . 111.2 ?
    H1A1 C1A H1A2 . . 109.1 ?
    C1A C2A C3A . . 104.25(9) ?
    C1A C2A H2A1 . . 110.9 ?
    C3A C2A H2A1 . . 110.9 ?
    C1A C2A H2A2 . . 110.9 ?
    C3A C2A H2A2 . . 110.9 ?
    H2A1 C2A H2A2 . . 108.9 ?
    C4A C3A C2A . . 104.34(9) ?
    C4A C3A H3A1 . . 110.9 ?
    C2A C3A H3A1 . . 110.9 ?
    C4A C3A H3A2 . . 110.9 ?
    C2A C3A H3A2 . . 110.9 ?
    H3A1 C3A H3A2 . . 108.9 ?
    N1A C4A C3A . . 103.36(9) ?
    N1A C4A H4A1 . . 111.1 ?
    C3A C4A H4A1 . . 111.1 ?
    N1A C4A H4A2 . . 111.1 ?
    C3A C4A H4A2 . . 111.1 ?
    H4A1 C4A H4A2 . . 109.1 ?
    N1A C5A C6A . . 112.54(8) ?
    N1A C5A H5A1 . . 109.1 ?
    C6A C5A H5A1 . . 109.1 ?
    N1A C5A H5A2 . . 109.1 ?
    C6A C5A H5A2 . . 109.1 ?
    H5A1 C5A H5A2 . . 107.8 ?
    C7A C6A C5A . . 176.79(11) ?
    C6A C7A C8A . . 175.84(11) ?
    C9A C8A C13A . . 118.34(10) ?
    C9A C8A C7A . . 119.38(10) ?
    C13A C8A C7A . . 122.28(10) ?
    C10A C9A C8A . . 120.86(10) ?
    C10A C9A H9A . . 119.6 ?
    C8A C9A H9A . . 119.6 ?
    C9A C10A C11A . . 121.62(10) ?
    C9A C10A H10A . . 119.2 ?
    C11A C10A H10A . . 119.2 ?
    C10A C11A C12A . . 116.84(10) ?
    C10A C11A C11A . 2_566 121.06(12) ?
    C12A C11A C11A . 2_566 122.10(12) ?
    C13A C12A C11A . . 121.94(10) ?
    C13A C12A H12A . . 119.0 ?
    C11A C12A H12A . . 119.0 ?
    C12A C13A C8A . . 120.35(10) ?
    C12A C13A H13A . . 119.8 ?
    C8A C13A H13A . . 119.8 ?
    C5B N1B C1B . . 114.00(9) ?
    C5B N1B C4B . . 114.41(9) ?
    C1B N1B C4B . . 104.43(9) ?
    N1B C1B C2B . . 102.86(9) ?
    N1B C1B H1B1 . . 111.2 ?
    C2B C1B H1B1 . . 111.2 ?
    N1B C1B H1B2 . . 111.2 ?
    C2B C1B H1B2 . . 111.2 ?
    H1B1 C1B H1B2 . . 109.1 ?
    C1B C2B C3B . . 104.18(9) ?
    C1B C2B H2B1 . . 110.9 ?
    C3B C2B H2B1 . . 110.9 ?
    C1B C2B H2B2 . . 110.9 ?
    C3B C2B H2B2 . . 110.9 ?
    H2B1 C2B H2B2 . . 108.9 ?
    C4B C3B C2B . . 104.86(9) ?
    C4B C3B H3B1 . . 110.8 ?
    C2B C3B H3B1 . . 110.8 ?
    C4B C3B H3B2 . . 110.8 ?
    C2B C3B H3B2 . . 110.8 ?
    H3B1 C3B H3B2 . . 108.9 ?
    N1B C4B C3B . . 103.67(9) ?
    N1B C4B H4B1 . . 111.0 ?
    C3B C4B H4B1 . . 111.0 ?
    N1B C4B H4B2 . . 111.0 ?
    C3B C4B H4B2 . . 111.0 ?
    H4B1 C4B H4B2 . . 109.0 ?
    N1B C5B C6B . . 115.14(9) ?
    N1B C5B H5B1 . . 108.5 ?
    C6B C5B H5B1 . . 108.5 ?
    N1B C5B H5B2 . . 108.5 ?
    C6B C5B H5B2 . . 108.5 ?
    H5B1 C5B H5B2 . . 107.5 ?
    C7B C6B C5B . . 177.04(11) ?
    C6B C7B C8B . . 177.29(11) ?
    C9B C8B C13B . . 118.07(10) ?
    C9B C8B C7B . . 120.32(10) ?
    C13B C8B C7B . . 121.61(10) ?
    C10B C9B C8B . . 120.86(10) ?
    C10B C9B H9B . . 119.6 ?
    C8B C9B H9B . . 119.6 ?
    C9B C10B C11B . . 121.74(10) ?
    C9B C10B H10B . . 119.1 ?
    C11B C10B H10B . . 119.1 ?
    C10B C11B C12B . . 116.87(10) ?
    C10B C11B C11B . 2_576 121.34(12) ?
    C12B C11B C11B . 2_576 121.79(11) ?
    C13B C12B C11B . . 121.76(10) ?
    C13B C12B H12B . . 119.1 ?
    C11B C12B H12B . . 119.1 ?
    C12B C13B C8B . . 120.68(10) ?
    C12B C13B H13B . . 119.7 ?
    C8B C13B H13B . . 119.7 ?
loop_
    _geom_torsion_atom_site_label_1
    _geom_torsion_atom_site_label_2
    _geom_torsion_atom_site_label_3
    _geom_torsion_atom_site_label_4
    _geom_torsion_site_symmetry_1
    _geom_torsion_site_symmetry_2
    _geom_torsion_site_symmetry_3
    _geom_torsion_site_symmetry_4
    _geom_torsion
    _geom_torsion_publ_flag
    C4A N1A C1A C2A . . . . -45.38(10) ?
    C5A N1A C1A C2A . . . . -169.28(9) ?
    N1A C1A C2A C3A . . . . 27.96(11) ?
    C1A C2A C3A C4A . . . . -1.49(11) ?
    C5A N1A C4A C3A . . . . 167.28(9) ?
    C1A N1A C4A C3A . . . . 44.43(10) ?
    C2A C3A C4A N1A . . . . -25.57(11) ?
    C4A N1A C5A C6A . . . . 78.62(11) ?
    C1A N1A C5A C6A . . . . -163.55(9) ?
    C13A C8A C9A C10A . . . . 1.59(15) ?
    C7A C8A C9A C10A . . . . -178.97(9) ?
    C8A C9A C10A C11A . . . . 0.51(15) ?
    C9A C10A C11A C12A . . . . -2.01(14) ?
    C9A C10A C11A C11A . . . 2_566 178.33(10) ?
    C10A C11A C12A C13A . . . . 1.47(15) ?
    C11A C11A C12A C13A 2_566 . . . -178.88(11) ?
    C11A C12A C13A C8A . . . . 0.58(16) ?
    C9A C8A C13A C12A . . . . -2.12(15) ?
    C7A C8A C13A C12A . . . . 178.46(9) ?
    C5B N1B C1B C2B . . . . 170.74(9) ?
    C4B N1B C1B C2B . . . . 45.18(11) ?
    N1B C1B C2B C3B . . . . -30.78(12) ?
    C1B C2B C3B C4B . . . . 6.22(12) ?
    C5B N1B C4B C3B . . . . -166.33(9) ?
    C1B N1B C4B C3B . . . . -41.02(11) ?
    C2B C3B C4B N1B . . . . 20.48(12) ?
    C1B N1B C5B C6B . . . . -62.66(13) ?
    C4B N1B C5B C6B . . . . 57.45(13) ?
    C13B C8B C9B C10B . . . . 1.28(15) ?
    C7B C8B C9B C10B . . . . -177.95(9) ?
    C8B C9B C10B C11B . . . . -0.73(16) ?
    C9B C10B C11B C12B . . . . -0.51(15) ?
    C9B C10B C11B C11B . . . 2_576 179.42(11) ?
    C10B C11B C12B C13B . . . . 1.19(15) ?
    C11B C11B C12B C13B 2_576 . . . -178.74(11) ?
    C11B C12B C13B C8B . . . . -0.65(16) ?
    C9B C8B C13B C12B . . . . -0.60(15) ?
    C7B C8B C13B C12B . . . . 178.61(9) ?
_shelx_hkl_file
;
  -1   0   0   77.07    5.06
  -1   0   0   75.55    4.23
  -1   0   0   79.24    4.94
  -1   0   0   71.20    4.57
  -1   0   0   82.71    5.09
   1   0   0   79.90    5.06
   1   0   0   75.97    4.22
   1   0   0   72.39    4.94
   1   0   0   68.17    4.65
   1   0   0   80.08    5.08
  -2   0   0   65.22    4.21
  -2   0   0   64.38    4.31
  -2   0   0   65.93    3.57
  -2   0   0   63.76    3.86
  -2   0   0   68.14    4.32
   2   0   0   67.88    4.33
   2   0   0   63.29    3.58
   2   0   0   62.67    4.21
   2   0   0   59.69    3.93
   2   0   0   65.88    4.31
  -3   0   0   31.56    2.20
  -3   0   0   31.73    1.78
  -3   0   0   35.43    2.12
  -3   0   0   33.53    1.92
  -3   0   0   28.14    2.17
   3   0   0   29.37    2.17
   3   0   0   32.16    1.79
   3   0   0   34.08    2.12
  -4   0   0    1.37    0.09
  -5   0   0   16.88    0.98
  -6   0   0    0.21    0.05
  -7   0   0   26.92    1.55
   7  -1   0    0.43    0.05
  -7   1   0    0.45    0.04
   6  -1   0   51.67    2.89
  -6   1   0   48.40    2.88
   5  -1   0    0.60    0.08
  -5   1   0    0.43    0.06
   3  -1   0   13.62    0.87
   3  -1   0   12.07    0.73
  -3   1   0   11.42    0.91
  -3   1   0   12.86    0.87
   2  -1   0  108.26    5.73
   2  -1   0  110.18    6.90
   2  -1   0   98.85    6.74
   2  -1   0  101.34    6.31
   2  -1   0  112.54    6.92
  -2   1   0  104.58    6.74
  -2   1   0  101.52    5.73
  -2   1   0   93.21    6.21
  -2   1   0  101.99    6.90
  -2   1   0  105.56    6.91
   1  -1   0  209.01   13.30
   1  -1   0  237.57   14.54
   1  -1   0  227.16   14.22
   1  -1   0  235.79   14.51
   1  -1   0  213.46   12.08
  -1   1   0  201.60   12.06
  -1   1   0  216.23   14.50
  -1   1   0  206.45   14.21
  -1   1   0  217.59   14.54
   0  -1   0    6.69    0.40
   0  -1   0    7.28    0.40
   0  -1   0    6.51    0.53
   0  -1   0    7.18    0.49
   0  -1   0    6.77    0.44
   0  -1   0    7.23    0.45
   0  -1   0    7.90    0.49
   0  -1   0    7.60    0.47
   0  -1   0    7.57    0.47
   0   1   0    7.03    0.49
   0   1   0    8.09    0.49
  -1  -1   0  294.16   18.78
  -1  -1   0  281.34   17.28
   1   1   0  278.18   18.77
   1   1   0  303.45   19.20
  -2  -1   0  167.02   10.24
  -2  -1   0  182.04    9.46
  -2  -1   0  185.78   11.31
  -2  -1   0  173.91   11.10
  -2  -1   0  179.25   11.33
   2   1   0  159.86   11.05
   2   1   0  177.19   11.31
   2   1   0  174.05   11.32
   2   1   0  147.59   10.37
   2   1   0  158.84    9.40
  -3  -1   0   24.07    1.29
  -3  -1   0   24.76    1.54
  -3  -1   0   20.24    1.57
  -3  -1   0   25.07    1.40
   3   1   0   20.99    1.57
  -4  -1   0    9.84    0.56
  -4  -1   0    9.05    0.55
  -4  -1   0    9.48    0.59
  -4  -1   0    9.64    0.68
  -5  -1   0   26.40    1.53
  -6  -1   0    5.69    0.39
  -6  -1   0    5.85    0.36
  -6  -1   0    6.59    0.35
  -7  -1   0   22.26    1.61
  -7  -1   0   24.32    1.31
  -7  -1   0   23.98    1.35
   6  -2   0    1.26    0.11
  -6   2   0    1.21    0.09
   5  -2   0    0.23    0.05
   4  -2   0   43.87    2.53
   3  -2   0   69.92    4.27
   3  -2   0   62.38    3.62
   3  -2   0   63.37    3.98
   2  -2   0   32.33    2.04
   2  -2   0   31.44    1.83
   2  -2   0   28.99    1.96
   2  -2   0   31.37    2.01
   2  -2   0   31.16    1.67
  -2   2   0   28.13    2.03
  -2   2   0   26.32    1.96
  -2   2   0   28.09    1.66
  -2   2   0   30.53    2.02
   1  -2   0  237.75   14.48
   1  -2   0  239.31   13.13
   1  -2   0  261.03   15.46
   1  -2   0  254.25   15.76
   1  -2   0  203.97   15.34
   1  -2   0  254.74   15.77
  -1   2   0  241.65   15.76
  -1   2   0  243.34   15.76
  -1   2   0  218.75   15.36
  -1   2   0  216.66   13.09
   0  -2   0   60.23    4.13
   0  -2   0   68.45    4.25
   0  -2   0   62.76    3.55
   0  -2   0   61.78    3.53
   0  -2   0   67.14    4.23
   0  -2   0   62.28    4.58
   0  -2   0   63.06    4.16
   0  -2   0   59.82    3.83
   0  -2   0   65.48    3.88
   0   2   0   64.42    4.25
   0   2   0   66.08    4.23
  -2  -2   0    0.07    0.03
  -2  -2   0    0.02    0.02
  -2  -2   0    0.14    0.03
  -2  -2   0    0.09    0.06
  -2  -2   0    0.10    0.03
  -2  -2   0    0.02    0.04
  -2  -2   0    0.06    0.05
   2   2   0    0.19    0.05
   2   2   0    0.02    0.07
   2   2   0    0.13    0.05
  -3  -2   0    0.43    0.05
  -3  -2   0    0.29    0.08
  -3  -2   0    0.37    0.06
  -3  -2   0    0.23    0.07
  -4  -2   0   26.97    1.60
  -4  -2   0   26.51    1.48
  -4  -2   0   25.37    1.52
  -4  -2   0   26.50    1.76
  -5  -2   0    4.30    0.24
  -5  -2   0    4.13    0.24
  -5  -2   0    3.48    0.35
  -5  -2   0    3.68    0.26
  -6  -2   0    1.17    0.09
  -6  -2   0    1.13    0.10
  -6  -2   0    1.07    0.10
  -7  -2   0    2.03    0.12
  -7  -2   0    1.57    0.13
   6  -3   0   10.57    0.61
   6  -3   0   10.48    0.60
  -6   3   0   10.43    0.62
   5  -3   0    1.64    0.13
   4  -3   0    0.16    0.07
   4  -3   0    0.08    0.04
   3  -3   0   18.42    1.15
   3  -3   0   16.67    1.05
   3  -3   0   17.56    0.96
   3  -3   0   14.53    0.97
   2  -3   0    6.09    0.52
   2  -3   0    7.38    0.45
   2  -3   0    6.99    0.41
   2  -3   0    6.44    0.48
   1  -3   0    1.52    0.14
   1  -3   0    1.72    0.18
   1  -3   0    1.81    0.15
   1  -3   0    1.38    0.10
   1  -3   0    1.47    0.17
   1  -3   0    1.53    0.14
   1  -3   0    1.80    0.11
   1  -3   0    1.89    0.14
  -1   3   0    1.68    0.15
  -1   3   0    1.54    0.16
   0  -3   0   14.66    0.95
   0  -3   0   16.10    0.98
   0  -3   0   16.63    1.07
   0  -3   0   15.81    0.88
   0  -3   0   14.25    1.03
   0  -3   0   15.36    0.87
   0  -3   0   15.95    1.15
   0  -3   0   16.33    1.06
   0  -3   0   14.97    1.03
   0   3   0   17.17    1.07
   0   3   0   16.28    1.06
  -1  -3   0    8.58    0.57
  -1  -3   0    8.72    0.55
  -1  -3   0    8.92    0.62
  -1  -3   0    8.69    0.46
  -1  -3   0    7.57    0.55
  -1  -3   0    8.11    0.47
  -1  -3   0    7.83    0.53
  -1  -3   0    8.38    0.56
  -1  -3   0    7.80    0.51
   1   3   0    8.47    0.57
   1   3   0    8.60    0.57
  -2  -3   0  177.81   11.64
  -2  -3   0  159.59   11.93
  -2  -3   0  171.36   12.20
  -2  -3   0  189.81   12.22
  -2  -3   0  179.89   11.08
  -2  -3   0  204.68   13.32
  -2  -3   0  174.06   10.15
  -2  -3   0  206.14   12.02
  -2  -3   0  192.64   10.21
   2   3   0  194.20   12.23
   2   3   0  177.34   12.21
  -3  -3   0    2.47    0.16
  -3  -3   0    2.50    0.21
  -3  -3   0    2.43    0.18
  -4  -3   0    9.92    0.59
  -4  -3   0   12.29    0.74
  -4  -3   0   10.95    0.66
  -4  -3   0   10.35    0.60
  -4  -3   0    9.78    0.60
  -4  -3   0   10.04    0.61
  -5  -3   0    0.43    0.09
  -5  -3   0    0.61    0.07
  -5  -3   0    0.67    0.06
  -5  -3   0    0.67    0.08
  -5  -3   0    0.86    0.09
  -5  -3   0    0.58    0.13
  -5  -3   0    0.59    0.08
  -6  -3   0    0.09    0.04
  -6  -3   0    0.10    0.03
  -6  -3   0    0.11    0.04
  -6  -3   0    0.21    0.05
  -7  -3   0    3.84    0.26
  -7  -3   0    3.98    0.23
   6  -4   0   26.14    1.49
   6  -4   0   26.60    1.47
   5  -4   0    0.25    0.05
   5  -4   0    0.14    0.05
   4  -4   0    6.34    0.62
   4  -4   0    7.40    0.43
   4  -4   0    6.99    0.47
   4  -4   0    7.83    0.43
   3  -4   0    0.04    0.05
   3  -4   0    0.02    0.05
   3  -4   0    0.06    0.07
   3  -4   0    0.16    0.10
   3  -4   0    0.02    0.07
   3  -4   0    0.08    0.04
   3  -4   0    0.08    0.07
   3  -4   0    0.06    0.04
   2  -4   0   34.97    2.87
   2  -4   0   42.54    2.20
   2  -4   0   38.31    2.59
   2  -4   0   41.56    2.43
   1  -4   0    0.08    0.04
   1  -4   0    0.15    0.08
   1  -4   0    0.09    0.07
   1  -4   0    0.15    0.06
   1  -4   0    0.16    0.04
   0  -4   0   34.71    2.27
   0  -4   0   31.03    2.03
   0  -4   0   32.02    1.87
   0  -4   0   36.49    1.88
   0  -4   0   35.24    2.21
   0  -4   0   32.36    2.26
   0  -4   0   36.81    2.09
   0  -4   0   33.89    2.46
   0  -4   0   31.85    2.21
   0   4   0   34.45    2.27
   0   4   0   34.11    2.27
  -1  -4   0   10.51    0.72
  -1  -4   0   12.02    0.76
  -1  -4   0   12.06    0.84
  -1  -4   0   11.11    0.69
  -1  -4   0   10.41    0.74
  -1  -4   0   11.80    0.63
  -1  -4   0   10.62    0.63
  -1  -4   0   12.13    0.75
  -1  -4   0   11.74    0.77
   1   4   0   10.67    0.77
   1   4   0   11.32    0.77
  -2  -4   0    1.37    0.09
  -2  -4   0    1.71    0.15
  -2  -4   0    1.53    0.09
  -2  -4   0    1.18    0.10
  -2  -4   0    1.57    0.14
  -2  -4   0    1.42    0.12
  -2  -4   0    1.12    0.12
  -2  -4   0    1.50    0.13
  -2  -4   0    1.42    0.12
   2   4   0    1.17    0.14
  -3  -4   0    4.22    0.32
  -3  -4   0    4.30    0.25
  -3  -4   0    4.25    0.29
  -4  -4   0   36.14    1.93
  -4  -4   0   32.43    1.88
  -4  -4   0   32.29    1.95
  -4  -4   0   33.84    1.89
  -4  -4   0   34.45    2.25
  -4  -4   0   35.55    2.06
  -4  -4   0   32.95    2.02
  -5  -4   0    3.34    0.20
  -5  -4   0    2.96    0.26
  -5  -4   0    3.74    0.22
  -5  -4   0    3.50    0.25
  -5  -4   0    3.07    0.23
  -5  -4   0    3.71    0.21
  -6  -4   0    3.60    0.25
  -6  -4   0    3.55    0.22
  -6  -4   0    3.54    0.22
  -7  -4   0    0.73    0.08
  -7  -4   0    0.82    0.08
  -7  -4   0    0.80    0.06
   5  -5   0   59.78    3.53
   5  -5   0   61.19    3.46
   5  -5   0   63.58    3.40
   4  -5   0   73.97    3.90
   4  -5   0   71.41    4.05
   4  -5   0   65.90    4.01
   3  -5   0   11.03    0.66
   3  -5   0   11.79    0.79
   3  -5   0   10.15    0.71
   3  -5   0   10.52    0.63
   3  -5   0   11.53    0.65
   3  -5   0   10.27    0.88
   3  -5   0   11.79    0.65
   2  -5   0    4.03    0.24
   2  -5   0    3.63    0.23
   2  -5   0    4.58    0.31
   2  -5   0    3.89    0.26
   2  -5   0    4.43    0.32
   2  -5   0    3.55    0.26
   2  -5   0    3.58    0.23
   2  -5   0    4.13    0.37
   1  -5   0   26.61    1.84
   1  -5   0   25.85    1.56
   1  -5   0   29.89    2.06
   1  -5   0   29.70    1.74
   0  -5   0    2.24    0.14
   0  -5   0    2.38    0.14
   0  -5   0    2.11    0.15
   0  -5   0    2.23    0.17
   0  -5   0    2.45    0.22
   0  -5   0    2.34    0.19
   0  -5   0    2.33    0.18
  -1  -5   0   18.48    1.25
  -1  -5   0   15.89    1.10
  -1  -5   0   16.58    1.13
  -1  -5   0   18.02    1.11
  -1  -5   0   17.67    0.93
  -1  -5   0   17.33    0.94
  -1  -5   0   16.57    1.03
   1   5   0   14.24    1.14
  -2  -5   0   84.32    5.62
  -2  -5   0   75.43    4.34
  -2  -5   0   71.89    4.30
  -2  -5   0   76.77    4.67
  -2  -5   0   81.60    5.06
  -3  -5   0    8.00    0.47
  -3  -5   0    8.91    0.48
  -3  -5   0    8.74    0.49
  -3  -5   0    7.98    0.49
  -3  -5   0    8.93    0.58
  -3  -5   0    7.75    0.51
  -3  -5   0    9.10    0.54
  -4  -5   0   24.02    1.46
  -4  -5   0   27.05    1.41
  -4  -5   0   25.10    1.54
  -4  -5   0   23.54    1.38
  -4  -5   0   23.57    1.65
  -4  -5   0   24.95    1.48
  -4  -5   0   23.53    1.37
  -4  -5   0   25.91    1.52
  -5  -5   0  115.75    7.37
  -5  -5   0  116.25    7.08
  -5  -5   0  120.36    6.60
  -5  -5   0  125.26    6.77
  -6  -5   0    7.20    0.46
  -6  -5   0    6.84    0.42
  -6  -5   0    7.31    0.41
  -7  -5   0    7.46    0.41
  -7  -5   0    6.39    0.44
   5  -6   0    1.44    0.11
   5  -6   0    1.38    0.11
   5  -6   0    1.24    0.12
   4  -6   0    1.76    0.14
   4  -6   0    1.63    0.13
   4  -6   0    1.49    0.12
   3  -6   0    0.16    0.10
   3  -6   0    0.08    0.02
   3  -6   0    0.05    0.05
   3  -6   0    0.06    0.04
   3  -6   0    0.09    0.05
   3  -6   0    0.11    0.05
   2  -6   0    1.82    0.19
   2  -6   0    1.29    0.11
   2  -6   0    1.40    0.10
   2  -6   0    1.41    0.12
   2  -6   0    1.30    0.13
   2  -6   0    1.49    0.19
   2  -6   0    1.24    0.08
   2  -6   0    1.30    0.11
   2  -6   0    1.25    0.10
   1  -6   0   52.53    2.78
   1  -6   0   49.19    2.76
   1  -6   0   49.46    3.28
   1  -6   0   49.35    3.14
   1  -6   0   49.28    2.84
   1  -6   0   48.36    2.71
   1  -6   0   52.44    2.82
   0  -6   0    4.43    0.38
   0  -6   0    4.48    0.26
   0  -6   0    4.74    0.32
  -1  -6   0    0.01    0.03
  -1  -6   0    0.05    0.03
  -1  -6   0    0.04    0.02
  -1  -6   0   -0.01    0.07
  -1  -6   0    0.03    0.01
  -1  -6   0    0.06    0.04
  -2  -6   0   31.00    2.01
  -2  -6   0   31.57    1.76
  -2  -6   0   34.00    2.08
  -2  -6   0   32.55    1.94
  -2  -6   0   30.07    1.81
  -2  -6   0   33.38    2.34
  -2  -6   0   31.60    1.89
  -2  -6   0   31.46    1.77
  -3  -6   0    6.71    0.43
  -3  -6   0    6.93    0.45
  -3  -6   0    6.39    0.46
  -3  -6   0    6.76    0.37
  -3  -6   0    6.46    0.41
  -3  -6   0    6.42    0.38
  -3  -6   0    6.49    0.41
  -3  -6   0    7.12    0.39
  -3  -6   0    6.67    0.39
  -4  -6   0   13.14    0.79
  -4  -6   0   12.11    0.78
  -4  -6   0   14.20    0.83
  -4  -6   0   14.33    0.75
  -4  -6   0   12.84    0.88
  -4  -6   0   13.05    0.72
  -4  -6   0   12.77    0.83
  -4  -6   0   11.34    0.73
  -5  -6   0    0.32    0.06
  -5  -6   0    0.31    0.06
  -5  -6   0    0.35    0.04
  -5  -6   0    0.42    0.05
  -6  -6   0   19.35    1.13
  -6  -6   0   20.77    1.17
  -6  -6   0   21.37    1.29
  -7  -6   0    1.08    0.09
  -7  -6   0    0.92    0.07
   4  -7   0    1.54    0.14
   4  -7   0    1.83    0.13
   4  -7   0    1.91    0.12
   3  -7   0   41.17    2.26
   3  -7   0   38.78    2.28
   2  -7   0    7.47    0.54
   2  -7   0    8.31    0.48
   2  -7   0    8.09    0.46
   2  -7   0    8.29    0.46
   2  -7   0    8.47    0.48
   2  -7   0    8.04    0.67
   1  -7   0   30.26    1.58
   1  -7   0   27.33    1.63
   1  -7   0   29.71    1.89
   1  -7   0   29.54    1.62
   1  -7   0   29.21    1.56
   1  -7   0   26.92    1.70
   1  -7   0   28.89    2.13
   1  -7   0   27.21    1.81
   0  -7   0   26.78    1.60
   0  -7   0   25.92    1.43
   0  -7   0   24.94    1.65
   0  -7   0   24.05    1.87
   0  -7   0   25.36    1.40
   0  -7   0   25.07    1.39
   0  -7   0   26.09    1.50
   0  -7   0   24.59    1.38
   0  -7   0   23.89    1.43
  -1  -7   0    1.43    0.12
  -1  -7   0    1.28    0.10
  -1  -7   0    1.32    0.11
  -1  -7   0    1.24    0.10
  -1  -7   0    1.40    0.09
  -1  -7   0    1.54    0.17
  -1  -7   0    1.27    0.10
  -2  -7   0    6.84    0.45
  -2  -7   0    6.51    0.41
  -2  -7   0    7.08    0.42
  -2  -7   0    7.02    0.46
  -2  -7   0    6.88    0.43
  -2  -7   0    6.77    0.40
  -2  -7   0    7.23    0.56
  -3  -7   0   18.06    1.13
  -3  -7   0   18.66    1.04
  -3  -7   0   19.36    1.04
  -3  -7   0   17.79    1.08
  -3  -7   0   15.71    1.14
  -3  -7   0   19.31    1.09
  -4  -7   0   36.18    2.22
  -4  -7   0   34.45    2.11
  -4  -7   0   32.94    2.18
  -4  -7   0   37.76    2.03
  -4  -7   0   36.61    2.13
  -5  -7   0    3.36    0.24
  -5  -7   0    3.70    0.26
  -5  -7   0    4.14    0.25
  -5  -7   0    3.92    0.23
  -6  -7   0    2.49    0.18
  -6  -7   0    2.84    0.17
  -6  -7   0    2.48    0.19
   4  -8   0    8.06    0.43
   4  -8   0    6.34    0.42
   3  -8   0    5.64    0.34
   3  -8   0    5.45    0.34
   2  -8   0   24.04    1.51
   2  -8   0   23.51    1.36
   2  -8   0   24.21    1.36
   2  -8   0   23.39    1.31
   1  -8   0    2.20    0.17
   1  -8   0    2.19    0.16
   1  -8   0    2.03    0.13
   1  -8   0    2.29    0.17
   1  -8   0    2.22    0.27
   1  -8   0    2.15    0.12
   1  -8   0    2.42    0.18
   1  -8   0    2.41    0.15
   0  -8   0    0.10    0.10
   0  -8   0    0.15    0.03
   0  -8   0    0.16    0.03
   0  -8   0    0.19    0.05
   0  -8   0    0.12    0.06
   0  -8   0    0.13    0.05
  -1  -8   0    0.05    0.03
  -1  -8   0    0.06    0.02
  -1  -8   0    0.12    0.05
  -1  -8   0    0.08    0.04
  -1  -8   0   -0.01    0.05
  -1  -8   0    0.01    0.06
  -2  -8   0    0.95    0.08
  -2  -8   0    0.72    0.08
  -2  -8   0    0.91    0.06
  -2  -8   0    0.71    0.10
  -2  -8   0    0.85    0.10
  -2  -8   0    0.85    0.08
  -2  -8   0    0.89    0.15
  -3  -8   0    0.66    0.06
  -3  -8   0    0.63    0.07
  -3  -8   0    0.74    0.09
  -3  -8   0    0.71    0.08
  -3  -8   0    0.66    0.10
  -4  -8   0   19.92    1.14
  -4  -8   0   20.85    1.25
  -4  -8   0   19.78    1.21
  -4  -8   0   19.36    1.19
  -5  -8   0   24.41    1.41
  -5  -8   0   21.50    1.39
  -5  -8   0   24.48    1.46
  -5  -8   0   23.29    1.33
  -6  -8   0   12.06    0.71
  -6  -8   0   10.41    0.64
   3  -9   0    4.22    0.25
   3  -9   0    3.76    0.24
   2  -9   0    5.91    0.36
   2  -9   0    6.51    0.37
   2  -9   0    5.85    0.41
   1  -9   0   52.31    3.29
   1  -9   0   59.61    3.15
   1  -9   0   58.48    3.17
   1  -9   0   52.89    3.51
   0  -9   0    3.73    0.26
   0  -9   0    3.88    0.25
   0  -9   0    3.93    0.23
   0  -9   0    4.11    0.29
  -1  -9   0    9.59    0.54
  -1  -9   0    9.59    0.63
  -1  -9   0    9.72    0.58
  -1  -9   0    8.76    0.76
  -1  -9   0    9.56    0.56
  -2  -9   0    9.63    0.84
  -2  -9   0   11.42    0.62
  -2  -9   0   10.59    0.70
  -2  -9   0   11.03    0.61
  -2  -9   0   10.55    0.65
  -2  -9   0   10.36    0.65
  -3  -9   0   83.27    4.48
  -3  -9   0   76.75    4.43
  -3  -9   0   80.95    4.65
  -3  -9   0   74.64    4.69
  -4  -9   0   52.53    3.27
  -4  -9   0   57.67    3.14
  -4  -9   0   56.14    3.30
  -5  -9   0    0.05    0.04
  -5  -9   0    0.03    0.01
  -5  -9   0    0.11    0.05
  -5  -9   0    0.01    0.03
   2 -10   0   12.41    0.71
   2 -10   0   12.43    0.71
   1 -10   0   27.71    1.73
   1 -10   0   28.43    1.56
   1 -10   0   25.96    1.55
   0 -10   0    0.70    0.09
   0 -10   0    0.85    0.09
   0 -10   0    0.59    0.07
   0 -10   0    0.67    0.05
  -1 -10   0    4.48    0.29
  -1 -10   0    4.50    0.33
  -1 -10   0    4.99    0.30
  -2 -10   0   17.88    0.98
  -2 -10   0   16.56    1.03
  -2 -10   0   17.81    1.10
  -2 -10   0   16.23    1.02
  -3 -10   0    6.76    0.43
  -3 -10   0    7.00    0.42
  -3 -10   0    6.73    0.41
  -4 -10   0    6.57    0.39
  -4 -10   0    5.95    0.38
  -5 -10   0    4.60    0.30
  -5 -10   0    4.89    0.29
   1 -11   0    1.67    0.14
   1 -11   0    1.99    0.13
   0 -11   0    1.82    0.13
   0 -11   0    1.61    0.14
   0 -11   0    1.64    0.12
  -1 -11   0    1.76    0.14
  -1 -11   0    1.75    0.15
  -1 -11   0    1.63    0.12
  -2 -11   0   25.83    1.48
  -2 -11   0   23.91    1.41
  -3 -11   0   14.54    0.82
  -3 -11   0   15.03    0.86
  -3 -11   0   13.41    0.86
  -4 -11   0   15.77    0.90
  -4 -11   0   14.61    0.91
   0 -12   0    0.52    0.06
  -1 -12   0    2.16    0.14
  -2 -12   0    0.60    0.06
  -2 -12   0    0.56    0.06
  -3 -12   0    2.09    0.14
  -3 -12   1    1.75    0.12
  -2 -12   1    0.32    0.04
  -2 -12   1    0.22    0.05
  -1 -12   1    0.19    0.03
  -1 -12   1    0.17    0.04
  -4 -11   1    1.43    0.11
  -4 -11   1    1.61    0.11
  -3 -11   1    9.83    0.56
  -3 -11   1    9.24    0.59
  -3 -11   1    9.95    0.58
  -2 -11   1    1.89    0.13
  -2 -11   1    1.76    0.13
  -1 -11   1    0.36    0.06
  -1 -11   1    0.18    0.05
   0 -11   1    4.43    0.26
   0 -11   1    3.93    0.29
   0 -11   1    4.21    0.26
   1 -11   1    1.41    0.12
  -5 -10   1    0.00    0.03
  -4 -10   1    2.98    0.19
  -4 -10   1    2.77    0.19
  -3 -10   1   14.10    0.84
  -3 -10   1   14.19    0.84
  -3 -10   1   13.40    0.80
  -2 -10   1    0.01    0.04
  -2 -10   1    0.04    0.03
  -2 -10   1    0.00    0.04
  -1 -10   1    0.05    0.04
  -1 -10   1    0.00    0.02
  -1 -10   1    0.03    0.04
  -1 -10   1    0.00    0.07
   0 -10   1   18.74    1.04
   0 -10   1   18.99    1.09
   0 -10   1   17.78    1.03
   0 -10   1   17.18    1.16
   1 -10   1    1.36    0.13
   1 -10   1    1.44    0.11
   1 -10   1    1.61    0.10
   1 -10   1    1.51    0.12
   2 -10   1    8.86    0.51
   2 -10   1    9.02    0.52
  -5  -9   1   24.31    1.45
  -5  -9   1   24.01    1.37
  -4  -9   1    3.39    0.23
  -4  -9   1    3.49    0.20
  -4  -9   1    3.20    0.22
  -3  -9   1    0.59    0.07
  -3  -9   1    0.66    0.05
  -3  -9   1    0.54    0.07
  -3  -9   1    0.52    0.08
  -2  -9   1    1.87    0.12
  -2  -9   1    1.82    0.14
  -2  -9   1    1.79    0.13
  -2  -9   1    2.01    0.18
  -2  -9   1    1.82    0.14
  -1  -9   1    0.08    0.05
  -1  -9   1    0.14    0.03
  -1  -9   1    0.11    0.08
  -1  -9   1    0.10    0.04
  -1  -9   1    0.10    0.05
   0  -9   1   17.88    1.08
   0  -9   1   16.50    0.96
   0  -9   1   16.66    0.97
   0  -9   1   16.32    1.01
   1  -9   1   60.96    3.96
   1  -9   1   60.73    3.72
   1  -9   1   65.96    3.56
   1  -9   1   65.03    3.59
   2  -9   1    0.38    0.05
   2  -9   1    0.41    0.07
   3  -9   1   24.66    1.48
   3  -9   1   27.16    1.47
  -6  -8   1    8.85    0.46
  -6  -8   1    6.84    0.49
  -6  -8   1    8.34    0.51
  -5  -8   1   21.05    1.25
  -5  -8   1   20.15    1.30
  -5  -8   1   21.06    1.18
  -4  -8   1   -0.04    0.03
  -4  -8   1   -0.01    0.03
  -4  -8   1    0.02    0.03
  -4  -8   1    0.05    0.04
  -3  -8   1   39.34    2.23
  -3  -8   1   34.20    2.27
  -3  -8   1   36.54    2.11
  -3  -8   1   36.04    2.21
  -3  -8   1   40.11    2.12
  -2  -8   1    3.04    0.20
  -2  -8   1    2.83    0.19
  -2  -8   1    2.98    0.20
  -2  -8   1    3.00    0.18
  -2  -8   1    2.53    0.29
  -2  -8   1    2.93    0.22
  -2  -8   1    2.45    0.21
  -1  -8   1    7.37    0.43
  -1  -8   1    7.39    0.46
  -1  -8   1    7.36    0.60
  -1  -8   1    7.72    0.44
  -1  -8   1    6.73    0.45
  -1  -8   1    7.94    0.50
   0  -8   1    3.51    0.21
   0  -8   1    3.26    0.25
   0  -8   1    3.44    0.22
   0  -8   1    3.45    0.22
   0  -8   1    3.35    0.22
   0  -8   1    3.01    0.33
   1  -8   1    9.95    0.57
   1  -8   1   10.30    0.59
   1  -8   1   10.27    0.57
   1  -8   1    9.83    0.63
   1  -8   1    8.92    0.54
   1  -8   1    8.74    0.78
   2  -8   1   99.34    6.29
   2  -8   1  107.04    5.71
   2  -8   1  100.89    5.65
   2  -8   1   95.12    5.56
   3  -8   1   33.25    1.84
   3  -8   1   31.21    1.82
   4  -8   1    1.39    0.12
   4  -8   1    1.82    0.12
  -6  -7   1   10.59    0.60
  -6  -7   1   10.19    0.66
  -5  -7   1   65.73    4.03
  -5  -7   1   66.99    3.70
  -5  -7   1   61.43    3.87
  -5  -7   1   66.43    3.59
  -4  -7   1   24.09    1.41
  -4  -7   1   24.15    1.47
  -4  -7   1   21.45    1.45
  -4  -7   1   24.62    1.34
  -4  -7   1   23.93    1.30
  -4  -7   1   22.19    1.39
  -3  -7   1   26.93    1.44
  -3  -7   1   26.10    1.39
  -3  -7   1   25.84    1.52
  -3  -7   1   25.02    1.66
  -3  -7   1   25.86    1.56
  -3  -7   1   25.32    1.50
  -3  -7   1   25.52    1.43
  -3  -7   1   22.61    1.57
  -3  -7   1   24.32    1.40
  -2  -7   1    4.30    0.33
  -2  -7   1    3.66    0.25
  -2  -7   1    3.22    0.25
  -2  -7   1    3.24    0.23
  -2  -7   1    3.47    0.20
  -2  -7   1    3.44    0.20
  -2  -7   1    3.59    0.22
  -2  -7   1    3.34    0.21
  -2  -7   1    3.67    0.26
  -2  -7   1    3.50    0.23
  -1  -7   1    1.52    0.10
  -1  -7   1    1.36    0.09
  -1  -7   1    1.88    0.11
  -1  -7   1    1.57    0.10
  -1  -7   1    1.69    0.13
  -1  -7   1    1.36    0.11
  -1  -7   1    1.34    0.11
  -1  -7   1    1.44    0.11
  -1  -7   1    1.61    0.13
  -1  -7   1    1.86    0.18
   0  -7   1   36.56    2.24
   0  -7   1   36.88    2.48
   0  -7   1   39.45    2.39
   0  -7   1   39.70    2.10
   0  -7   1   41.69    2.06
   0  -7   1   39.87    2.14
   0  -7   1   35.30    2.09
   0  -7   1   36.90    2.78
   0  -7   1   34.89    2.15
   1  -7   1    6.13    0.36
   1  -7   1    5.78    0.44
   1  -7   1    6.46    0.35
   1  -7   1    6.13    0.51
   1  -7   1    5.97    0.36
   1  -7   1    5.67    0.37
   1  -7   1    6.11    0.41
   2  -7   1   65.05    3.81
   2  -7   1   70.91    3.77
   2  -7   1   65.25    4.88
   2  -7   1   61.51    4.20
   2  -7   1   72.04    3.70
   3  -7   1    2.04    0.15
   3  -7   1    2.15    0.15
   3  -7   1    2.41    0.17
   4  -7   1    0.25    0.05
   4  -7   1    0.20    0.06
   4  -7   1    0.12    0.04
   5  -7   1    0.86    0.07
  -7  -6   1    0.21    0.03
  -6  -6   1    4.99    0.31
  -6  -6   1    5.28    0.35
  -6  -6   1    5.22    0.29
  -5  -6   1   30.34    1.74
  -5  -6   1   33.17    1.91
  -5  -6   1   31.70    1.69
  -5  -6   1   26.89    1.82
  -4  -6   1    1.02    0.08
  -4  -6   1    1.11    0.09
  -4  -6   1    1.10    0.09
  -4  -6   1    1.15    0.08
  -4  -6   1    1.08    0.14
  -4  -6   1    1.08    0.09
  -4  -6   1    1.09    0.10
  -4  -6   1    1.13    0.14
  -3  -6   1    0.11    0.04
  -3  -6   1    0.22    0.06
  -3  -6   1    0.14    0.02
  -3  -6   1    0.21    0.04
  -3  -6   1    0.10    0.03
  -3  -6   1    0.10    0.03
  -3  -6   1    0.10    0.04
  -3  -6   1    0.10    0.07
  -3  -6   1    0.12    0.04
  -2  -6   1  109.31    7.10
  -2  -6   1   95.36    5.52
  -2  -6   1   92.66    5.78
  -2  -6   1   97.13    5.83
  -2  -6   1   99.35    5.47
  -2  -6   1   90.00    5.43
  -2  -6   1   98.04    6.15
  -2  -6   1   97.26    5.59
  -2  -6   1   99.56    5.90
  -2  -6   1  105.45    6.39
  -1  -6   1    0.09    0.05
  -1  -6   1    0.08    0.04
  -1  -6   1    0.18    0.03
  -1  -6   1    0.06    0.05
   0  -6   1   70.43    4.24
   0  -6   1   61.51    3.60
   0  -6   1   63.43    4.71
   1  -6   1    5.91    0.34
   1  -6   1    5.78    0.33
   1  -6   1    5.93    0.34
   1  -6   1    6.08    0.42
   1  -6   1    6.04    0.35
   1  -6   1    5.04    0.35
   1  -6   1    6.10    0.48
   1  -6   1    4.95    0.37
   1  -6   1    5.57    0.33
   2  -6   1   26.73    1.80
   2  -6   1   21.41    1.42
   2  -6   1   24.41    1.37
   2  -6   1   23.22    1.51
   2  -6   1   25.15    1.30
   2  -6   1   24.49    1.61
   2  -6   1   23.21    1.38
   2  -6   1   23.11    1.33
   2  -6   1   23.50    1.36
   2  -6   1   24.13    1.36
   3  -6   1   56.55    3.23
   3  -6   1   60.41    3.36
   3  -6   1   58.18    3.29
   3  -6   1   58.64    4.28
   3  -6   1   58.31    3.33
   4  -6   1    5.71    0.33
   4  -6   1    5.08    0.32
   4  -6   1    5.28    0.31
   4  -6   1    4.98    0.30
   5  -6   1    1.08    0.09
   5  -6   1    1.18    0.10
  -7  -5   1    8.80    0.56
  -7  -5   1    9.04    0.52
  -6  -5   1   34.09    2.13
  -6  -5   1   38.78    2.07
  -6  -5   1   39.65    2.33
  -5  -5   1   25.99    1.73
  -5  -5   1   29.05    1.75
  -5  -5   1   29.53    1.61
  -5  -5   1   25.61    1.68
  -5  -5   1   30.07    1.56
  -4  -5   1    2.21    0.16
  -4  -5   1    2.31    0.16
  -4  -5   1    2.45    0.15
  -4  -5   1    1.93    0.22
  -4  -5   1    2.47    0.18
  -4  -5   1    2.34    0.14
  -4  -5   1    2.53    0.19
  -4  -5   1    2.30    0.14
  -3  -5   1   18.44    1.05
  -3  -5   1   17.98    1.14
  -3  -5   1   18.17    1.17
  -3  -5   1   19.39    1.08
  -3  -5   1   19.28    1.27
  -3  -5   1   20.02    1.19
  -3  -5   1   19.27    1.06
  -3  -5   1   19.34    1.08
  -2  -5   1    0.57    0.08
  -2  -5   1    0.37    0.06
  -2  -5   1    0.39    0.04
  -1  -5   1    5.90    0.46
  -1  -5   1    5.91    0.34
  -1  -5   1    6.14    0.34
  -1  -5   1    5.74    0.37
  -1  -5   1    6.49    0.41
  -1  -5   1    5.03    0.40
   0  -5   1    2.37    0.17
   0  -5   1    2.85    0.24
   0  -5   1    2.63    0.20
   0  -5   1    2.52    0.16
   1  -5   1    6.13    0.48
   1  -5   1    5.63    0.42
   1  -5   1    5.84    0.35
   2  -5   1   16.97    1.25
   2  -5   1   16.45    0.94
   2  -5   1   15.77    0.95
   2  -5   1   17.29    1.12
   2  -5   1   16.06    0.95
   2  -5   1   16.21    0.92
   3  -5   1    3.28    0.29
   3  -5   1    3.06    0.19
   3  -5   1    2.83    0.22
   3  -5   1    2.97    0.19
   3  -5   1    2.81    0.20
   3  -5   1    2.91    0.32
   4  -5   1   12.94    0.77
   4  -5   1   13.47    0.75
   5  -5   1   28.23    1.58
   5  -5   1   28.14    1.56
   5  -5   1   27.34    1.61
  -7  -4   1    2.98    0.19
  -7  -4   1    3.01    0.17
  -6  -4   1    4.03    0.27
  -6  -4   1    3.80    0.25
  -6  -4   1    4.01    0.23
  -5  -4   1   45.10    3.02
  -5  -4   1   50.63    2.88
  -5  -4   1   52.53    3.10
  -5  -4   1   51.95    2.85
  -5  -4   1   49.58    2.76
  -4  -4   1   27.97    1.52
  -4  -4   1   27.13    1.57
  -4  -4   1   29.05    1.68
  -4  -4   1   26.62    1.83
  -4  -4   1   26.19    1.64
  -4  -4   1   27.76    1.58
  -4  -4   1   27.65    1.54
  -3  -4   1   37.90    2.07
  -3  -4   1   37.06    2.26
  -3  -4   1   36.90    2.45
  -2  -4   1   33.75    2.12
  -2  -4   1   34.55    1.95
  -2  -4   1   37.72    2.55
  -2  -4   1   34.55    2.30
   1   4  -1  388.66   24.61
   1   4  -1  312.69   24.54
  -1  -4   1  341.79   24.08
  -1  -4   1  372.78   20.47
  -1  -4   1  382.29   24.60
  -1  -4   1  369.31   24.09
  -1  -4   1  378.94   22.19
  -1  -4   1  390.56   24.57
  -1  -4   1  398.62   26.72
   0   4  -1   76.58    5.14
   0   4  -1   79.31    5.14
   0  -4   1   83.94    4.27
   0  -4   1   79.68    5.14
   0  -4   1   80.02    5.55
   0  -4   1   74.35    5.01
   0  -4   1   74.49    5.13
   0  -4   1   77.29    5.01
   0  -4   1   71.19    4.26
   0  -4   1   74.97    4.61
   1  -4   1    1.48    0.17
   1  -4   1    1.56    0.15
   1  -4   1    1.64    0.15
   1  -4   1    1.55    0.16
   1  -4   1    1.47    0.12
   2  -4   1  153.19   12.12
   2  -4   1  179.56   10.27
   2  -4   1  164.97   10.95
   2  -4   1  176.80    9.31
   3  -4   1   83.98    4.21
   3  -4   1   71.31    5.47
   3  -4   1   73.23    4.17
   3  -4   1   68.58    4.34
   3  -4   1   80.83    4.95
   4  -4   1   97.10    5.40
   4  -4   1  107.08    5.63
   4  -4   1   88.53    7.08
   5  -4   1   31.90    1.81
   5  -4   1   32.87    1.87
   6  -4   1   35.98    2.12
   6  -4   1   39.63    2.15
   6  -4   1   38.86    2.19
  -7  -3   1    0.90    0.07
  -7  -3   1    0.94    0.09
  -6  -3   1    2.87    0.21
  -6  -3   1    2.75    0.18
  -6  -3   1    2.85    0.18
  -5  -3   1    0.16    0.04
  -5  -3   1    0.15    0.03
  -5  -3   1    0.08    0.10
  -5  -3   1    0.09    0.05
  -5  -3   1    0.25    0.05
  -4  -3   1    0.17    0.05
  -4  -3   1    0.13    0.03
  -4  -3   1    0.13    0.03
  -4  -3   1    0.07    0.04
  -4  -3   1    0.04    0.09
  -3  -3   1  103.69    6.74
  -3  -3   1   98.90    6.20
  -3  -3   1  108.19    5.72
   2   3  -1   23.90    1.67
   2   3  -1   23.99    1.65
  -2  -3   1   21.37    1.56
  -2  -3   1   26.73    1.61
  -2  -3   1   24.25    1.48
  -2  -3   1   23.58    1.67
  -2  -3   1   25.68    1.36
  -2  -3   1   24.09    1.65
  -2  -3   1   27.35    1.79
   1   3  -1  323.79   21.42
   1   3  -1  307.13   21.42
  -1  -3   1  370.90   23.24
  -1  -3   1  278.50   20.95
  -1  -3   1  323.03   21.41
  -1  -3   1  283.62   17.80
  -1  -3   1  320.81   19.31
  -1  -3   1  343.85   20.98
  -1  -3   1  351.91   21.39
   0   3  -1   49.70    3.25
   0   3  -1   46.23    3.26
   0  -3   1   45.74    3.18
   0  -3   1   45.94    2.92
   0  -3   1   50.04    3.18
   0  -3   1   48.23    2.70
   0  -3   1   49.68    2.70
   0  -3   1   52.49    3.25
   0  -3   1   48.51    3.52
   0  -3   1   51.93    3.26
  -1   3  -1    2.87    0.25
  -1   3  -1    2.77    0.23
   1  -3   1    2.60    0.25
   1  -3   1    2.68    0.25
   1  -3   1    3.23    0.21
   1  -3   1    3.31    0.23
   1  -3   1    2.97    0.19
   2  -3   1    8.24    0.71
   2  -3   1   10.31    0.62
   2  -3   1    9.84    0.67
   2  -3   1    9.78    0.56
   3  -3   1   54.13    2.97
   3  -3   1   51.24    3.26
   3  -3   1   54.06    3.50
   4  -3   1    1.95    0.14
   5  -3   1   53.44    3.08
  -6   3  -1   19.65    1.15
   6  -3   1   19.95    1.15
  -7  -2   1   13.00    0.81
  -7  -2   1   12.76    0.72
  -6  -2   1   18.88    1.11
  -6  -2   1   19.60    1.20
  -6  -2   1   18.85    1.07
  -5  -2   1    2.26    0.26
  -5  -2   1    2.57    0.16
  -5  -2   1    2.31    0.19
  -5  -2   1    2.63    0.16
  -4  -2   1    3.79    0.24
  -4  -2   1    3.45    0.22
  -4  -2   1    3.75    0.30
  -4  -2   1    3.22    0.20
  -4  -2   1    3.17    0.21
  -3  -2   1   14.86    0.98
  -3  -2   1   13.07    1.01
  -3  -2   1   15.15    0.82
  -3  -2   1   14.63    0.89
   2   2  -1   35.34    2.19
   2   2  -1   29.72    2.14
   2   2  -1   28.44    1.82
   2   2  -1   32.80    2.22
  -2  -2   1   31.48    2.21
  -2  -2   1   37.65    2.15
  -2  -2   1   33.53    2.20
  -2  -2   1   33.37    1.82
  -2  -2   1   32.62    1.97
   1   2  -1   50.40    3.12
   1   2  -1   46.49    3.10
   1   2  -1   40.66    3.03
  -1  -2   1   47.27    3.04
  -1  -2   1   46.23    2.79
  -1  -2   1   41.61    2.94
  -1  -2   1   42.20    2.58
  -1  -2   1   43.81    3.04
  -1  -2   1   51.36    3.36
  -1  -2   1   51.82    3.10
  -1  -2   1   49.44    2.61
  -1  -2   1   49.81    3.11
   0   2  -1  187.97   11.70
   0   2  -1  162.85   11.42
   0   2  -1  169.43   11.68
   0  -2   1  157.33    9.70
   0  -2   1  197.18   11.68
   0  -2   1  171.52   12.66
   0  -2   1  179.53    9.73
   0  -2   1  177.18   11.44
   0  -2   1  159.64   11.42
   0  -2   1  194.97   11.71
  -1   2  -1  127.58    8.12
  -1   2  -1  128.52    8.11
  -1   2  -1  118.21    6.74
  -1   2  -1  112.44    7.93
   1  -2   1  121.74    6.79
   1  -2   1  126.69    7.50
   1  -2   1  117.22    8.12
   1  -2   1  123.15    8.11
   1  -2   1  125.14    8.00
  -2   2  -1    2.41    0.22
  -2   2  -1    2.30    0.22
  -2   2  -1    2.09    0.24
  -2   2  -1    2.51    0.16
   2  -2   1    2.72    0.26
   2  -2   1    2.68    0.19
   2  -2   1    2.81    0.22
   2  -2   1    2.76    0.22
   2  -2   1    2.62    0.18
   3  -2   1    0.61    0.12
   3  -2   1    0.71    0.08
   4  -2   1    5.74    0.35
   5  -2   1    0.04    0.05
  -6   2  -1    0.32    0.05
   6  -2   1    0.37    0.06
   7   1  -1    0.34    0.04
  -7  -1   1    0.27    0.03
  -7  -1   1    0.29    0.04
  -6  -1   1    0.35    0.06
  -6  -1   1    0.27    0.05
  -6  -1   1    0.33    0.06
  -5  -1   1   10.04    0.59
  -4  -1   1    3.46    0.31
  -4  -1   1    3.55    0.22
  -4  -1   1    3.54    0.23
   3   1  -1   46.60    3.22
  -3  -1   1   50.22    2.66
  -3  -1   1   50.93    2.88
  -3  -1   1   48.34    3.15
  -3  -1   1   43.60    3.22
   2   1  -1   27.22    1.61
   2   1  -1   29.41    1.97
   2   1  -1   28.01    1.77
   2   1  -1   28.09    1.90
   2   1  -1   29.21    1.95
  -2  -1   1   29.78    1.90
  -2  -1   1   30.22    1.61
  -2  -1   1   28.41    1.74
  -2  -1   1   29.42    1.96
  -2  -1   1   30.16    1.95
   1   1  -1   12.05    0.70
   1   1  -1   14.15    0.85
   1   1  -1   13.81    0.86
   1   1  -1   11.62    0.83
  -1  -1   1   12.08    0.85
  -1  -1   1   13.60    0.83
  -1  -1   1   12.51    0.86
  -1  -1   1   11.74    0.76
  -1  -1   1   12.29    0.70
   0   1  -1   20.31    1.15
   0   1  -1   21.74    1.38
   0   1  -1   19.07    1.35
   0   1  -1   21.99    1.39
   0  -1   1   20.09    1.15
   0  -1   1   20.86    1.35
   0  -1   1   20.25    1.35
   0  -1   1   20.54    1.38
   0  -1   1   20.09    1.49
   0  -1   1   22.45    1.39
  -1   1  -1  146.56    9.79
  -1   1  -1  152.54   10.02
  -1   1  -1  151.96    8.36
  -1   1  -1  162.60   10.06
   1  -1   1  143.98    9.21
   1  -1   1  148.85    8.38
   1  -1   1  137.69   10.03
   1  -1   1  153.60    9.84
   1  -1   1  161.93   10.07
  -2   1  -1   12.51    0.69
  -2   1  -1   11.85    0.74
  -2   1  -1   11.80    0.87
  -2   1  -1   12.67    0.86
  -2   1  -1   11.06    0.83
   2  -1   1   13.02    0.85
   2  -1   1   12.33    0.76
   2  -1   1   13.76    0.88
   2  -1   1   11.84    0.70
   2  -1   1   12.36    0.83
  -3   1  -1    8.27    0.48
  -3   1  -1    8.64    0.59
   3  -1   1    8.10    0.59
   3  -1   1    7.97    0.49
  -5   1  -1    6.18    0.37
  -6   1  -1   16.07    0.91
   6  -1   1   15.06    0.92
  -7   1  -1   17.01    0.90
   7  -1   1   14.09    0.90
   7   0  -1    0.90    0.08
  -7   0   1    0.86    0.06
   6   0  -1    9.85    0.60
  -6   0   1   10.19    0.59
  -5   0   1    2.12    0.15
   3   0  -1   67.29    4.85
   3   0  -1   74.97    4.75
   3   0  -1   73.13    4.03
  -3   0   1   75.41    4.34
  -3   0   1   74.55    4.75
  -3   0   1   71.71    4.89
  -3   0   1   75.35    4.02
  -3   0   1   68.64    4.87
   2   0  -1    0.04    0.03
   2   0  -1    0.12    0.06
   2   0  -1    0.08    0.08
   2   0  -1    0.04    0.03
   2   0  -1    0.05    0.05
  -2   0   1    0.06    0.05
  -2   0   1    0.09    0.02
  -2   0   1    0.03    0.06
  -2   0   1    0.04    0.03
  -2   0   1    0.04    0.07
   1   0  -1   10.31    0.66
   1   0  -1    9.66    0.67
   1   0  -1    9.21    0.61
  -1   0   1   10.55    0.69
  -1   0   1    9.82    0.56
  -1   0   1   11.26    0.68
  -1   0   1    8.95    0.60
  -1   0   1   10.13    0.66
   0   0  -1   75.88    4.41
   0   0  -1   69.06    5.30
   0   0  -1   87.34    5.31
   0   0  -1   83.36    5.20
   0   0   1   87.17    5.31
   0   0   1   76.52    5.19
  -1   0  -1    7.37    0.51
  -1   0  -1    7.20    0.46
  -1   0  -1    7.61    0.52
  -1   0  -1    8.33    0.53
  -1   0  -1    7.20    0.43
   1   0   1    8.14    0.52
   1   0   1    7.50    0.51
   1   0   1    8.41    0.53
   1   0   1    7.02    0.43
  -2   0  -1  100.28    6.77
  -2   0  -1  101.04    5.67
  -2   0  -1  100.46    6.79
  -2   0  -1  105.38    6.62
  -2   0  -1  100.59    6.12
   2   0   1  108.18    6.77
   2   0   1   98.95    5.63
   2   0   1   95.55    6.20
   2   0   1   98.21    6.62
   2   0   1  111.26    6.79
  -3   0  -1   95.50    5.55
  -3   0  -1   78.49    5.68
  -3   0  -1   85.50    5.08
  -3   0  -1   84.48    4.70
   3   0   1   81.47    5.68
  -4   0  -1    7.80    0.46
  -4   0  -1    7.66    0.58
  -5   0  -1    3.19    0.20
  -6   0  -1    0.94    0.09
  -7   0  -1    1.70    0.11
  -7   0  -1    1.42    0.09
   7   0   1    1.13    0.11
   6  -1  -1    1.62    0.12
  -6   1   1    1.63    0.11
   5  -1  -1    0.60    0.07
   3  -1  -1   57.05    3.04
   3  -1  -1   52.90    3.34
   3  -1  -1   58.83    3.59
  -3   1   1   49.70    3.70
   2  -1  -1   11.46    0.69
   2  -1  -1   10.96    0.76
   2  -1  -1   11.12    0.63
   2  -1  -1   11.09    0.79
   2  -1  -1   11.55    0.74
  -2   1   1   10.49    0.62
  -2   1   1   10.97    0.75
  -2   1   1   11.51    0.79
  -2   1   1   10.25    0.66
  -2   1   1   10.55    0.76
   1  -1  -1   93.76    5.93
   1  -1  -1   88.86    5.47
   1  -1  -1   83.11    5.79
   1  -1  -1   90.13    4.97
   1  -1  -1   87.43    5.93
  -1   1   1   93.98    5.93
  -1   1   1   91.42    5.93
  -1   1   1   89.55    5.79
  -1   1   1   84.96    4.94
   0  -1  -1    0.46    0.03
   0  -1  -1    0.49    0.04
   0  -1  -1    0.47    0.05
   0  -1  -1    0.47    0.03
   0  -1  -1    0.49    0.05
   0  -1  -1    0.44    0.05
   0  -1  -1    0.46    0.04
   0   1   1    0.54    0.04
  -1  -1  -1   73.84    4.74
  -1  -1  -1   60.94    3.93
  -1  -1  -1   73.85    4.28
  -1  -1  -1   70.42    4.65
  -1  -1  -1   69.17    4.73
  -1  -1  -1   75.34    3.94
  -1  -1  -1   65.50    4.60
   1   1   1   73.39    4.74
   1   1   1   77.58    4.74
  -2  -1  -1   25.36    1.36
  -2  -1  -1   23.15    1.65
  -2  -1  -1   24.63    1.47
  -2  -1  -1   25.05    1.66
  -2  -1  -1   26.45    1.61
   2   1   1   22.73    1.61
   2   1   1   26.13    1.67
   2   1   1   24.46    1.65
   2   1   1   22.56    1.36
  -3  -1  -1    5.10    0.29
  -3  -1  -1    4.54    0.37
  -3  -1  -1    5.05    0.31
  -3  -1  -1    4.94    0.36
   3   1   1    4.11    0.36
  -4  -1  -1    9.88    0.61
  -4  -1  -1   10.64    0.75
  -4  -1  -1   11.04    0.61
  -4  -1  -1   10.66    0.66
  -5  -1  -1    0.05    0.03
  -5  -1  -1    0.06    0.04
  -6  -1  -1    8.62    0.48
  -6  -1  -1    8.60    0.50
  -6  -1  -1    7.89    0.53
  -7  -1  -1    6.15    0.35
  -7  -1  -1    5.93    0.43
   6  -2  -1    0.88    0.09
  -6   2   1    0.79    0.08
   5  -2  -1   10.52    0.63
   4  -2  -1   44.44    2.57
   3  -2  -1   48.84    3.06
   3  -2  -1   46.25    2.85
   3  -2  -1   44.24    2.59
   2  -2  -1   45.14    2.80
   2  -2  -1   44.34    2.38
   2  -2  -1   43.45    2.62
   2  -2  -1   42.13    2.87
   2  -2  -1   43.96    2.90
  -2   2   1   41.29    2.87
  -2   2   1   39.13    2.89
   1  -2  -1    8.23    0.49
   1  -2  -1    7.72    0.44
   1  -2  -1    7.49    0.52
   1  -2  -1    8.43    0.55
  -1   2   1    6.73    0.52
  -1   2   1    7.50    0.55
  -1   2   1    7.83    0.54
   0  -2  -1  522.12   38.25
   0  -2  -1  544.53   32.43
  -1  -2  -1  459.06   29.20
  -1  -2  -1  482.09   33.22
  -1  -2  -1  447.52   28.12
  -2  -2  -1  104.08    5.86
  -2  -2  -1   85.58    6.29
  -2  -2  -1  103.38    5.40
  -2  -2  -1   98.02    6.44
  -2  -2  -1  101.47    6.45
  -2  -2  -1  102.24    6.35
  -2  -2  -1   85.15    5.35
   2   2   1   94.45    6.43
   2   2   1  100.12    6.45
  -3  -2  -1   57.50    4.45
  -3  -2  -1   67.84    4.35
  -3  -2  -1   70.79    3.99
  -3  -2  -1   70.20    3.69
  -4  -2  -1   27.59    1.66
  -4  -2  -1   27.82    1.60
  -4  -2  -1   29.24    1.62
  -4  -2  -1   28.74    1.93
  -4  -2  -1   31.06    1.75
  -5  -2  -1   10.42    0.81
  -5  -2  -1   10.60    0.64
  -5  -2  -1   12.29    0.66
  -5  -2  -1   10.71    0.66
  -5  -2  -1   12.26    0.72
  -6  -2  -1    3.35    0.23
  -6  -2  -1    3.21    0.20
  -6  -2  -1    3.47    0.21
  -7  -2  -1    8.74    0.49
   6  -3  -1    0.77    0.06
   6  -3  -1    0.93    0.10
   5  -3  -1    7.01    0.42
   5  -3  -1    7.16    0.42
   4  -3  -1    1.40    0.12
   4  -3  -1    1.16    0.19
   4  -3  -1    1.51    0.12
   4  -3  -1    1.63    0.12
   3  -3  -1    6.93    0.50
   3  -3  -1    6.26    0.40
   3  -3  -1    6.70    0.41
   3  -3  -1    7.24    0.46
   2  -3  -1    4.73    0.33
   2  -3  -1    4.27    0.31
   2  -3  -1    4.19    0.27
   1  -3  -1    2.38    0.17
   1  -3  -1    1.99    0.18
   1  -3  -1    1.96    0.21
   1  -3  -1    2.25    0.20
   1  -3  -1    2.01    0.13
   1  -3  -1    2.46    0.15
   1  -3  -1    2.41    0.18
   1  -3  -1    2.45    0.18
  -1   3   1    2.10    0.18
  -1   3   1    2.29    0.20
   0  -3  -1    4.65    0.28
   0  -3  -1    4.73    0.26
   0  -3  -1    4.83    0.31
   0  -3  -1    4.49    0.32
   0  -3  -1    4.82    0.33
   0  -3  -1    4.78    0.31
   0  -3  -1    4.54    0.35
   0  -3  -1    4.43    0.31
   0  -3  -1    4.45    0.26
   0   3   1    4.65    0.33
   0   3   1    4.58    0.32
  -1  -3  -1  180.78   12.59
  -1  -3  -1  194.02   11.93
  -1  -3  -1  200.83   13.19
  -1  -3  -1  207.92   12.92
  -1  -3  -1  182.42   12.91
  -1  -3  -1  212.70   14.35
  -1  -3  -1  195.63   13.18
  -1  -3  -1  203.11   12.16
   1   3   1  204.35   13.19
   1   3   1  208.27   13.20
  -2  -3  -1    8.69    0.53
  -2  -3  -1   10.62    0.58
  -2  -3  -1    8.91    0.64
  -2  -3  -1    8.65    0.62
  -2  -3  -1    9.67    0.52
  -2  -3  -1   10.06    0.62
  -2  -3  -1    8.32    0.65
  -2  -3  -1    9.55    0.61
   2   3   1    8.75    0.65
   2   3   1    9.82    0.64
  -3  -3  -1   11.58    0.70
  -3  -3  -1   11.84    0.64
  -3  -3  -1   10.98    0.76
  -3  -3  -1   10.73    0.74
  -4  -3  -1   58.20    3.75
  -4  -3  -1   55.91    3.34
  -4  -3  -1   58.10    3.25
  -4  -3  -1   61.62    3.86
  -4  -3  -1   60.13    3.27
  -4  -3  -1   61.29    3.54
  -4  -3  -1   56.88    3.38
  -5  -3  -1    2.13    0.23
  -5  -3  -1    2.24    0.16
  -5  -3  -1    1.89    0.14
  -5  -3  -1    2.26    0.13
  -5  -3  -1    1.86    0.15
  -5  -3  -1    1.73    0.17
  -5  -3  -1    2.00    0.13
  -6  -3  -1    2.47    0.22
  -6  -3  -1    2.86    0.18
  -6  -3  -1    2.60    0.16
  -6  -3  -1    2.72    0.17
  -6  -3  -1    2.75    0.20
  -7  -3  -1   14.02    0.76
  -7  -3  -1   14.50    0.79
  -7  -3  -1   12.34    0.85
   6  -4  -1   11.10    0.61
   6  -4  -1   10.65    0.62
   5  -4  -1    5.17    0.33
   5  -4  -1    5.81    0.33
   4  -4  -1   24.08    1.22
   4  -4  -1   22.07    1.38
   4  -4  -1   21.70    1.26
   4  -4  -1   21.04    1.26
   4  -4  -1   19.04    1.64
   3  -4  -1    0.05    0.03
   3  -4  -1    0.04    0.03
   3  -4  -1    0.09    0.09
   3  -4  -1    0.28    0.07
   3  -4  -1    0.13    0.05
   3  -4  -1    0.08    0.04
   3  -4  -1   -0.01    0.07
   3  -4  -1    0.17    0.08
   2  -4  -1   23.73    1.32
   2  -4  -1   20.78    1.72
   2  -4  -1   25.13    1.46
   2  -4  -1   23.88    1.56
   1  -4  -1    1.74    0.16
   1  -4  -1    2.13    0.17
   1  -4  -1    2.04    0.13
   1  -4  -1    1.99    0.20
   1  -4  -1    1.68    0.16
   0  -4  -1    0.97    0.10
   0  -4  -1    0.90    0.06
   0  -4  -1    0.90    0.08
   0  -4  -1    0.96    0.10
   0  -4  -1    0.89    0.12
   0  -4  -1    1.01    0.08
   0  -4  -1    0.90    0.08
   0  -4  -1    0.91    0.06
   0  -4  -1    0.99    0.07
   0   4   1    0.84    0.09
   0   4   1    0.88    0.09
  -1  -4  -1    9.98    0.63
  -1  -4  -1    9.95    0.54
  -1  -4  -1   10.02    0.59
  -1  -4  -1    9.04    0.62
  -1  -4  -1    9.05    0.65
  -1  -4  -1    9.75    0.63
  -1  -4  -1   10.53    0.72
  -1  -4  -1    9.41    0.61
  -1  -4  -1    9.47    0.53
  -1  -4  -1    9.71    0.65
   1   4   1    9.37    0.65
   1   4   1    9.77    0.65
  -2  -4  -1    3.01    0.22
  -2  -4  -1    3.17    0.19
  -2  -4  -1    3.23    0.18
  -2  -4  -1    3.34    0.23
  -2  -4  -1    3.13    0.23
  -2  -4  -1    3.36    0.24
  -2  -4  -1    3.23    0.22
  -2  -4  -1    3.57    0.27
  -2  -4  -1    3.04    0.23
   2   4   1    2.93    0.25
  -3  -4  -1   40.65    2.75
  -3  -4  -1   45.70    2.83
  -3  -4  -1   43.51    2.61
  -3  -4  -1   43.15    2.40
  -4  -4  -1  100.09    5.66
  -4  -4  -1   96.98    5.80
  -4  -4  -1  104.65    5.67
  -4  -4  -1   99.98    6.02
  -4  -4  -1  110.63    6.67
  -4  -4  -1  107.04    6.14
  -4  -4  -1   98.25    6.07
  -4  -4  -1  106.62    6.31
  -4  -4  -1   97.18    5.89
  -5  -4  -1    1.24    0.13
  -5  -4  -1    1.16    0.11
  -5  -4  -1    1.37    0.11
  -5  -4  -1    1.35    0.08
  -5  -4  -1    1.38    0.10
  -5  -4  -1    1.24    0.09
  -6  -4  -1    1.45    0.12
  -6  -4  -1    1.44    0.11
  -6  -4  -1    1.39    0.10
  -7  -4  -1    0.17    0.05
  -7  -4  -1    0.14    0.05
  -7  -4  -1    0.14    0.03
   5  -5  -1    0.52    0.08
   5  -5  -1    0.66    0.08
   4  -5  -1   28.60    2.08
   4  -5  -1   34.14    1.84
   4  -5  -1   34.89    1.89
   4  -5  -1   34.32    1.90
   3  -5  -1    2.59    0.17
   3  -5  -1    2.24    0.23
   3  -5  -1    2.51    0.19
   3  -5  -1    2.40    0.29
   3  -5  -1    2.60    0.25
   3  -5  -1    2.61    0.16
   3  -5  -1    2.53    0.20
   3  -5  -1    2.41    0.18
   2  -5  -1  132.93    9.40
   2  -5  -1  118.85    7.51
   2  -5  -1  127.92    8.15
   2  -5  -1  139.59    7.21
   2  -5  -1  118.48    7.39
   2  -5  -1  146.23    8.49
   2  -5  -1  120.39    7.18
   2  -5  -1  139.65    7.96
   1  -5  -1    0.19    0.07
   1  -5  -1    0.16    0.04
   1  -5  -1    0.18    0.08
   1  -5  -1    0.19    0.08
   0  -5  -1   13.84    0.91
   0  -5  -1   14.42    1.03
   0  -5  -1   13.45    0.93
   0  -5  -1   13.56    0.76
   0  -5  -1   14.85    0.77
   0  -5  -1   13.14    0.90
   0  -5  -1   14.66    0.88
   0   5   1   12.23    0.93
  -1  -5  -1   37.48    2.27
  -1  -5  -1   38.07    2.74
  -2  -5  -1   12.97    0.86
  -2  -5  -1   14.02    0.98
  -2  -5  -1   11.52    0.89
  -2  -5  -1   12.95    0.86
  -2  -5  -1   14.14    0.81
  -2  -5  -1   13.76    0.73
  -2  -5  -1   12.77    0.73
  -3  -5  -1    1.31    0.10
  -3  -5  -1    1.20    0.13
  -3  -5  -1    1.22    0.09
  -3  -5  -1    1.50    0.10
  -3  -5  -1    1.12    0.08
  -3  -5  -1    1.12    0.08
  -3  -5  -1    1.41    0.13
  -4  -5  -1   18.14    0.98
  -4  -5  -1   17.57    1.00
  -4  -5  -1   16.88    1.19
  -4  -5  -1   17.95    1.11
  -4  -5  -1   17.08    1.01
  -4  -5  -1   18.21    1.05
  -4  -5  -1   17.43    1.06
  -4  -5  -1   18.29    1.10
  -5  -5  -1   15.89    0.97
  -5  -5  -1   17.40    0.93
  -5  -5  -1   15.53    0.90
  -5  -5  -1   17.60    1.02
  -5  -5  -1   14.16    1.01
  -6  -5  -1   13.76    0.80
  -6  -5  -1   14.68    0.91
  -6  -5  -1   14.67    0.83
  -7  -5  -1   22.17    1.34
  -7  -5  -1   20.93    1.23
   5  -6  -1   38.38    2.16
   5  -6  -1   39.61    2.20
   5  -6  -1   39.03    2.22
   4  -6  -1    1.27    0.11
   4  -6  -1    1.30    0.10
   4  -6  -1    1.18    0.12
   3  -6  -1   29.30    1.61
   3  -6  -1   28.69    1.83
   3  -6  -1   28.51    2.16
   3  -6  -1   28.39    1.66
   3  -6  -1   29.45    1.64
   2  -6  -1    0.30    0.06
   2  -6  -1    0.24    0.06
   2  -6  -1    0.18    0.06
   2  -6  -1    0.25    0.05
   2  -6  -1    0.22    0.08
   2  -6  -1    0.24    0.12
   2  -6  -1    0.29    0.05
   2  -6  -1    0.25    0.08
   2  -6  -1    0.19    0.05
   1  -6  -1   19.01    1.18
   1  -6  -1   18.76    1.18
   1  -6  -1   19.68    1.40
   1  -6  -1   17.72    1.03
   1  -6  -1   16.75    1.06
   1  -6  -1   18.75    1.02
   1  -6  -1   19.08    1.24
   1  -6  -1   18.67    1.06
   1  -6  -1   19.35    1.05
   0  -6  -1    2.85    0.23
   0  -6  -1    2.67    0.26
   0  -6  -1    2.50    0.16
   0  -6  -1    2.80    0.19
   0  -6  -1    2.68    0.19
   0  -6  -1    2.87    0.16
  -1  -6  -1   11.87    0.87
  -1  -6  -1   11.20    0.71
  -2  -6  -1   41.67    2.43
  -2  -6  -1   46.28    3.14
  -2  -6  -1   41.58    2.60
  -3  -6  -1   27.77    1.56
  -3  -6  -1   28.77    1.76
  -3  -6  -1   27.42    1.85
  -3  -6  -1   27.87    1.57
  -3  -6  -1   28.70    1.68
  -3  -6  -1   29.45    1.73
  -3  -6  -1   28.68    1.60
  -3  -6  -1   26.88    1.61
  -3  -6  -1   29.61    1.69
  -4  -6  -1    7.98    0.46
  -4  -6  -1    8.18    0.54
  -4  -6  -1    7.99    0.47
  -4  -6  -1    7.95    0.49
  -4  -6  -1    7.79    0.50
  -4  -6  -1    7.62    0.45
  -4  -6  -1    8.82    0.52
  -4  -6  -1    8.25    0.55
  -5  -6  -1  149.15    8.42
  -5  -6  -1  155.86    9.17
  -5  -6  -1  135.52    8.69
  -5  -6  -1  149.50    8.17
  -5  -6  -1  149.62    8.77
  -6  -6  -1    0.25    0.04
  -6  -6  -1    0.14    0.05
  -7  -6  -1    1.11    0.08
  -7  -6  -1    1.20    0.10
   4  -7  -1    8.45    0.51
   4  -7  -1    8.77    0.48
   4  -7  -1    8.22    0.50
   3  -7  -1  263.93   14.09
   3  -7  -1  233.59   15.56
   3  -7  -1  248.19   14.20
   3  -7  -1  252.82   13.80
   2  -7  -1    2.54    0.17
   2  -7  -1    2.50    0.15
   2  -7  -1    2.35    0.17
   2  -7  -1    2.21    0.28
   2  -7  -1    2.09    0.17
   2  -7  -1    2.43    0.18
   2  -7  -1    2.31    0.18
   1  -7  -1    0.02    0.04
   1  -7  -1   -0.01    0.03
   1  -7  -1    0.02    0.04
   1  -7  -1    0.04    0.05
   1  -7  -1    0.14    0.05
   1  -7  -1    0.03    0.03
   1  -7  -1    0.05    0.07
   0  -7  -1   14.20    1.14
   0  -7  -1   15.50    0.86
   0  -7  -1   15.94    0.86
   0  -7  -1   14.32    0.90
   0  -7  -1   14.95    0.83
   0  -7  -1   14.65    0.97
   0  -7  -1   15.69    0.96
  -1  -7  -1    0.01    0.02
  -1  -7  -1    0.02    0.03
  -1  -7  -1   -0.01    0.03
  -1  -7  -1    0.04    0.02
  -1  -7  -1    0.04    0.03
  -1  -7  -1    0.00    0.07
  -1  -7  -1    0.04    0.05
  -1  -7  -1   -0.02    0.03
  -2  -7  -1   10.75    0.62
  -2  -7  -1   10.84    0.68
  -2  -7  -1   11.06    0.62
  -2  -7  -1   11.09    0.70
  -2  -7  -1   10.81    0.66
  -2  -7  -1   10.22    0.60
  -2  -7  -1   11.05    0.65
  -2  -7  -1   10.73    0.84
  -3  -7  -1    0.88    0.08
  -3  -7  -1    0.84    0.07
  -3  -7  -1    0.76    0.08
  -3  -7  -1    0.78    0.11
  -3  -7  -1    0.80    0.09
  -3  -7  -1    0.83    0.06
  -4  -7  -1   31.81    1.88
  -4  -7  -1   32.32    1.96
  -4  -7  -1   30.40    1.93
  -4  -7  -1   31.73    1.86
  -4  -7  -1   30.68    1.79
  -5  -7  -1   10.93    0.71
  -5  -7  -1   10.97    0.63
  -5  -7  -1   11.47    0.67
  -5  -7  -1   10.56    0.66
  -6  -7  -1   21.42    1.20
  -6  -7  -1   20.52    1.31
   4  -8  -1    5.18    0.33
   4  -8  -1    5.80    0.33
   3  -8  -1    8.58    0.51
   3  -8  -1    8.42    0.56
   3  -8  -1    8.69    0.51
   2  -8  -1    0.48    0.08
   2  -8  -1    0.57    0.08
   2  -8  -1    0.39    0.07
   2  -8  -1    0.43    0.06
   1  -8  -1    5.49    0.38
   1  -8  -1    5.45    0.34
   1  -8  -1    5.65    0.33
   1  -8  -1    4.95    0.49
   1  -8  -1    5.95    0.33
   0  -8  -1   19.64    1.06
   0  -8  -1   18.60    1.05
   0  -8  -1   17.17    1.40
   0  -8  -1   19.32    1.18
   0  -8  -1   18.87    1.02
   0  -8  -1   17.00    1.10
  -1  -8  -1    3.80    0.35
  -1  -8  -1    3.73    0.22
  -1  -8  -1    3.98    0.24
  -1  -8  -1    3.60    0.28
  -1  -8  -1    3.88    0.25
  -1  -8  -1    3.80    0.24
  -2  -8  -1    2.48    0.16
  -2  -8  -1    2.37    0.16
  -2  -8  -1    2.10    0.25
  -2  -8  -1    2.54    0.19
  -2  -8  -1    2.20    0.17
  -2  -8  -1    2.33    0.14
  -3  -8  -1   32.48    1.80
  -3  -8  -1   33.73    1.89
  -3  -8  -1   29.23    1.94
  -3  -8  -1   32.59    1.91
  -3  -8  -1   28.78    1.98
  -3  -8  -1   33.89    1.81
  -4  -8  -1   11.23    0.64
  -4  -8  -1   10.45    0.67
  -4  -8  -1   11.20    0.68
  -4  -8  -1   11.42    0.71
  -4  -8  -1   10.99    0.63
  -5  -8  -1   17.63    1.12
  -5  -8  -1   20.04    1.19
  -5  -8  -1   19.01    1.14
  -5  -8  -1   18.76    1.07
  -6  -8  -1    1.26    0.08
  -6  -8  -1    1.16    0.11
   3  -9  -1    0.15    0.04
   3  -9  -1    0.22    0.05
   2  -9  -1    3.27    0.24
   2  -9  -1    3.15    0.21
   2  -9  -1    3.75    0.23
   1  -9  -1   12.44    0.70
   1  -9  -1   12.21    0.81
   1  -9  -1   13.08    0.73
   1  -9  -1   12.19    0.72
   0  -9  -1    3.21    0.21
   0  -9  -1    3.26    0.20
   0  -9  -1    2.98    0.20
   0  -9  -1    3.07    0.23
   0  -9  -1    2.98    0.19
  -1  -9  -1    2.50    0.15
  -1  -9  -1    2.87    0.21
  -1  -9  -1    2.65    0.18
  -1  -9  -1    2.14    0.26
  -1  -9  -1    2.69    0.18
  -1  -9  -1    2.59    0.17
  -2  -9  -1    3.71    0.24
  -2  -9  -1    3.64    0.27
  -2  -9  -1    3.01    0.33
  -2  -9  -1    3.68    0.23
  -2  -9  -1    3.59    0.23
  -3  -9  -1    8.20    0.50
  -3  -9  -1    7.59    0.48
  -3  -9  -1    8.48    0.50
  -4  -9  -1    1.80    0.13
  -4  -9  -1    1.63    0.15
  -4  -9  -1    2.11    0.15
  -5  -9  -1   12.37    0.74
  -5  -9  -1   13.03    0.75
  -5  -9  -1   11.61    0.78
  -6  -9  -1    7.14    0.45
   2 -10  -1    0.93    0.09
   2 -10  -1    1.13    0.09
   1 -10  -1   63.50    3.90
   1 -10  -1   71.68    4.33
   1 -10  -1   72.12    3.88
   0 -10  -1    3.12    0.21
   0 -10  -1    3.40    0.25
   0 -10  -1    3.25    0.22
  -1 -10  -1   14.42    0.92
  -1 -10  -1   14.30    0.82
  -1 -10  -1   13.74    0.85
  -2 -10  -1    1.58    0.15
  -2 -10  -1    1.47    0.12
  -2 -10  -1    1.76    0.13
  -2 -10  -1    1.52    0.13
  -3 -10  -1    0.16    0.04
  -3 -10  -1    0.18    0.04
  -3 -10  -1    0.21    0.06
  -4 -10  -1   58.86    3.46
  -4 -10  -1   58.47    3.49
  -5 -10  -1    0.16    0.04
   1 -11  -1   12.09    0.70
   0 -11  -1  114.87    6.09
   0 -11  -1  102.29    6.79
  -1 -11  -1    0.03    0.06
  -1 -11  -1    0.06    0.05
  -1 -11  -1    0.04    0.05
  -2 -11  -1   10.06    0.61
  -2 -11  -1    9.96    0.58
  -3 -11  -1   18.54    1.00
  -3 -11  -1   17.10    1.04
  -3 -11  -1   16.90    1.05
  -4 -11  -1    1.01    0.08
  -4 -11  -1    1.05    0.09
   0 -12  -1    1.69    0.11
  -1 -12  -1    5.31    0.36
  -1 -12  -1    6.57    0.35
  -2 -12  -1   21.61    1.28
  -3 -12  -1    7.77    0.47
  -2 -12   2    4.17    0.24
  -2 -12   2    3.42    0.22
  -1 -12   2   21.36    1.26
  -4 -11   2    4.44    0.27
  -4 -11   2    4.39    0.28
  -3 -11   2   43.38    2.39
  -3 -11   2   40.85    2.37
  -3 -11   2   36.27    2.26
  -2 -11   2    1.66    0.12
  -2 -11   2    1.85    0.14
  -1 -11   2    0.28    0.05
  -1 -11   2    0.20    0.06
   0 -11   2    0.21    0.05
   0 -11   2    0.17    0.04
   1 -11   2   13.60    0.78
  -5 -10   2    0.06    0.04
  -4 -10   2    1.00    0.10
  -4 -10   2    0.83    0.08
  -3 -10   2    0.51    0.06
  -3 -10   2    0.59    0.07
  -3 -10   2    0.61    0.04
  -3 -10   2    0.60    0.07
  -2 -10   2    3.47    0.24
  -2 -10   2    4.00    0.22
  -2 -10   2    3.78    0.24
  -2 -10   2    3.71    0.24
  -1 -10   2   33.57    1.87
  -1 -10   2   30.40    1.79
  -1 -10   2   31.63    2.00
  -1 -10   2   30.70    1.79
   0 -10   2   34.67    2.36
   0 -10   2   38.42    2.12
   0 -10   2   39.50    2.22
   0 -10   2   37.19    2.13
   1 -10   2   21.00    1.20
   1 -10   2   20.75    1.25
   1 -10   2   21.44    1.20
   2 -10   2    6.77    0.40
   2 -10   2    6.87    0.40
  -5  -9   2    0.90    0.07
  -5  -9   2    1.10    0.10
  -4  -9   2    0.63    0.06
  -4  -9   2    0.41    0.05
  -4  -9   2    0.41    0.07
  -3  -9   2    2.26    0.17
  -3  -9   2    2.67    0.18
  -3  -9   2    2.54    0.15
  -3  -9   2    2.21    0.17
  -2  -9   2    1.21    0.08
  -2  -9   2    1.06    0.10
  -2  -9   2    1.11    0.11
  -2  -9   2    1.20    0.10
  -1  -9   2    3.15    0.20
  -1  -9   2    2.27    0.31
  -1  -9   2    3.08    0.23
  -1  -9   2    2.91    0.20
  -1  -9   2    3.22    0.19
   0  -9   2   99.35    6.21
   0  -9   2   95.72    5.57
   0  -9   2   97.79    5.65
   0  -9   2  104.01    5.84
   1  -9   2   17.29    1.03
   1  -9   2   17.16    0.99
   1  -9   2   16.62    1.10
   1  -9   2   17.82    0.99
   2  -9   2    2.28    0.16
   2  -9   2    1.90    0.15
   3  -9   2    0.09    0.04
   3  -9   2    0.02    0.04
  -6  -8   2   45.15    2.56
  -5  -8   2    7.91    0.46
  -5  -8   2    6.87    0.48
  -5  -8   2    7.50    0.43
  -4  -8   2    4.35    0.28
  -4  -8   2    4.90    0.27
  -4  -8   2    3.78    0.30
  -4  -8   2    4.89    0.29
  -3  -8   2    1.68    0.12
  -3  -8   2    1.77    0.12
  -3  -8   2    1.72    0.13
  -3  -8   2    1.89    0.14
  -3  -8   2    1.51    0.16
  -2  -8   2    0.21    0.05
  -2  -8   2    0.01    0.03
  -2  -8   2    0.03    0.06
  -2  -8   2    0.09    0.05
  -2  -8   2    0.02    0.04
  -2  -8   2    0.04    0.04
  -2  -8   2    0.03    0.09
  -1  -8   2    0.25    0.03
  -1  -8   2    0.30    0.04
  -1  -8   2    0.35    0.12
  -1  -8   2    0.26    0.02
  -1  -8   2    0.30    0.05
  -1  -8   2    0.29    0.06
  -1  -8   2    0.22    0.05
  -1  -8   2    0.28    0.05
   0  -8   2   15.81    0.94
   0  -8   2   13.66    0.81
   0  -8   2   15.97    0.87
   0  -8   2   14.82    0.83
   0  -8   2   13.96    0.80
   0  -8   2   14.00    1.12
   0  -8   2   15.68    0.84
   0  -8   2   12.15    0.96
   1  -8   2   25.63    2.09
   1  -8   2   29.64    1.59
   1  -8   2   27.30    1.60
   1  -8   2   29.04    1.66
   1  -8   2   26.99    1.77
   1  -8   2   28.88    1.55
   2  -8   2    2.83    0.18
   2  -8   2    2.87    0.20
   2  -8   2    3.22    0.20
   2  -8   2    2.92    0.21
   3  -8   2   18.35    1.02
   3  -8   2   17.00    1.01
   4  -8   2    4.10    0.24
   4  -8   2    3.54    0.23
  -6  -7   2    0.43    0.06
  -6  -7   2    0.43    0.05
  -5  -7   2   49.87    2.87
  -5  -7   2   56.08    3.23
  -5  -7   2   52.67    2.96
  -5  -7   2   49.89    3.10
  -4  -7   2    0.10    0.05
  -4  -7   2    0.17    0.06
  -4  -7   2    0.11    0.03
  -4  -7   2    0.13    0.08
  -4  -7   2    0.09    0.02
  -4  -7   2    0.14    0.03
  -3  -7   2    2.64    0.22
  -3  -7   2    2.69    0.16
  -3  -7   2    2.57    0.17
  -3  -7   2    2.64    0.17
  -3  -7   2    2.51    0.22
  -3  -7   2    2.77    0.17
  -3  -7   2    2.81    0.19
  -3  -7   2    2.68    0.18
  -2  -7   2    1.19    0.10
  -2  -7   2    1.27    0.12
  -2  -7   2    1.20    0.09
  -2  -7   2    1.24    0.16
  -2  -7   2    1.23    0.09
  -2  -7   2    1.17    0.08
  -2  -7   2    1.24    0.09
  -2  -7   2    1.61    0.13
  -2  -7   2    1.20    0.09
  -2  -7   2    1.22    0.13
  -1  -7   2    1.66    0.10
  -1  -7   2    1.69    0.11
  -1  -7   2    1.66    0.16
  -1  -7   2    1.74    0.13
  -1  -7   2    1.67    0.12
  -1  -7   2    1.98    0.21
  -1  -7   2    1.82    0.15
  -1  -7   2    1.71    0.11
  -1  -7   2    1.50    0.14
  -1  -7   2    1.53    0.12
   0  -7   2    5.53    0.32
   0  -7   2    5.40    0.45
   0  -7   2    4.93    0.30
   0  -7   2    5.01    0.31
   0  -7   2    5.61    0.38
   0  -7   2    4.86    0.32
   0  -7   2    5.59    0.31
   0  -7   2    4.86    0.35
   1  -7   2    7.12    0.60
   1  -7   2    6.91    0.44
   1  -7   2    7.10    0.47
   1  -7   2    7.21    0.43
   1  -7   2    6.84    0.52
   1  -7   2    7.61    0.43
   2  -7   2   22.76    1.44
   2  -7   2   23.85    1.37
   2  -7   2   23.33    1.82
   2  -7   2   23.60    1.39
   2  -7   2   26.20    1.38
   2  -7   2   25.34    1.35
   3  -7   2    6.87    0.47
   3  -7   2    8.28    0.47
   3  -7   2    8.51    0.46
   4  -7   2    2.31    0.16
   4  -7   2    2.48    0.17
   4  -7   2    2.29    0.17
   5  -7   2    0.50    0.06
  -6  -6   2    0.08    0.04
  -6  -6   2    0.09    0.03
  -6  -6   2    0.08    0.03
  -5  -6   2    6.71    0.42
  -5  -6   2    7.45    0.40
  -5  -6   2    6.66    0.44
  -5  -6   2    7.40    0.47
  -4  -6   2   14.33    0.85
  -4  -6   2   14.06    0.89
  -4  -6   2   13.80    0.89
  -4  -6   2   14.00    0.81
  -4  -6   2   12.84    0.84
  -4  -6   2   15.48    0.78
  -4  -6   2   13.96    0.96
  -4  -6   2   13.62    0.80
  -3  -6   2    0.74    0.07
  -3  -6   2    0.70    0.10
  -3  -6   2    0.70    0.06
  -3  -6   2    0.70    0.05
  -3  -6   2    0.58    0.07
  -3  -6   2    0.56    0.07
  -3  -6   2    0.69    0.07
  -3  -6   2    0.64    0.09
  -3  -6   2    0.64    0.07
  -2  -6   2   11.46    0.62
  -2  -6   2   11.29    0.63
  -2  -6   2   10.37    0.75
  -2  -6   2   11.41    0.67
  -2  -6   2   10.86    0.69
  -2  -6   2   11.89    0.85
  -2  -6   2   10.86    0.61
  -2  -6   2   10.43    0.63
  -2  -6   2   11.32    0.71
  -2  -6   2   10.25    0.66
  -1  -6   2    5.37    0.38
  -1  -6   2    5.22    0.35
  -1  -6   2    5.28    0.31
  -1  -6   2    5.55    0.44
   0  -6   2    0.91    0.08
   0  -6   2    0.81    0.07
   0  -6   2    0.89    0.08
   0  -6   2    0.90    0.11
   1  -6   2   14.34    0.82
   1  -6   2   16.17    1.12
   1  -6   2   15.32    0.84
   1  -6   2   15.96    0.84
   1  -6   2   13.21    0.84
   1  -6   2   13.13    0.85
   1  -6   2   14.78    1.00
   1  -6   2   14.19    0.93
   1  -6   2   15.62    0.81
   2  -6   2   74.17    4.16
   2  -6   2   72.01    4.20
   2  -6   2   73.73    4.13
   2  -6   2   72.48    4.31
   2  -6   2   81.08    5.44
   2  -6   2   71.72    4.90
   2  -6   2   78.59    4.25
   3  -6   2   39.17    2.92
   3  -6   2   40.65    2.27
   3  -6   2   41.44    2.26
   3  -6   2   36.65    2.19
   3  -6   2   39.29    2.23
   4  -6   2    8.99    0.51
   4  -6   2    8.69    0.51
   4  -6   2    8.43    0.51
   4  -6   2    8.74    0.52
   5  -6   2    1.53    0.11
   5  -6   2    1.58    0.12
  -7  -5   2    3.24    0.20
  -6  -5   2   30.78    1.85
  -6  -5   2   32.30    1.79
  -6  -5   2   34.02    2.01
  -5  -5   2    3.81    0.24
  -5  -5   2    3.99    0.27
  -5  -5   2    3.43    0.24
  -5  -5   2    3.79    0.22
  -4  -5   2   46.29    2.71
  -4  -5   2   41.82    2.94
  -4  -5   2   45.47    2.57
  -4  -5   2   45.14    2.48
  -4  -5   2   41.17    2.66
  -4  -5   2   47.71    2.47
  -4  -5   2   44.64    2.54
  -3  -5   2   65.55    3.77
  -3  -5   2   68.18    3.68
  -3  -5   2   71.37    4.34
  -3  -5   2   58.32    3.82
  -3  -5   2   68.74    3.73
  -3  -5   2   67.68    3.95
  -3  -5   2   65.65    4.00
  -3  -5   2   66.27    3.66
  -2  -5   2    1.42    0.16
  -2  -5   2    1.62    0.16
  -2  -5   2    1.37    0.10
  -2  -5   2    1.29    0.13
  -1  -5   2    0.59    0.10
  -1  -5   2    0.62    0.08
  -1  -5   2    0.56    0.06
  -1  -5   2    0.61    0.09
   0  -5   2    0.35    0.07
   0  -5   2    0.31    0.04
   1  -5   2   34.84    2.04
   1  -5   2   36.44    2.67
   1  -5   2   38.58    2.41
   2  -5   2    8.02    0.62
   2  -5   2    7.06    0.45
   2  -5   2    7.46    0.46
   2  -5   2    7.37    0.45
   2  -5   2    8.14    0.56
   2  -5   2    7.78    0.44
   3  -5   2  100.64    5.21
   3  -5   2   90.03    5.24
   3  -5   2   93.24    6.18
   3  -5   2   92.67    5.35
   3  -5   2   95.88    5.44
   3  -5   2   93.14    6.83
   4  -5   2    3.35    0.23
   4  -5   2    4.02    0.24
   5  -5   2    0.14    0.05
   5  -5   2    0.00    0.06
   5  -5   2    0.08    0.03
  -7  -4   2    0.93    0.09
  -7  -4   2    0.81    0.06
  -6  -4   2    0.09    0.05
  -6  -4   2    0.13    0.05
  -6  -4   2    0.14    0.05
  -5  -4   2   20.45    1.33
  -5  -4   2   22.23    1.20
  -5  -4   2   21.51    1.25
  -5  -4   2   21.94    1.24
  -4  -4   2    0.66    0.11
  -4  -4   2    0.53    0.06
  -4  -4   2    0.66    0.06
  -4  -4   2    0.70    0.10
  -4  -4   2    0.59    0.06
  -4  -4   2    0.66    0.08
  -4  -4   2    0.61    0.06
  -3  -4   2   26.55    1.48
  -3  -4   2   26.69    1.76
  -3  -4   2   26.29    1.61
  -2  -4   2    0.82    0.07
  -2  -4   2    0.90    0.11
  -2  -4   2    0.80    0.12
  -2  -4   2    0.81    0.08
   1   4  -2    2.55    0.25
   1   4  -2    3.01    0.26
  -1  -4   2    3.29    0.19
  -1  -4   2    3.39    0.24
  -1  -4   2    3.28    0.24
  -1  -4   2    2.92    0.23
  -1  -4   2    2.77    0.19
  -1  -4   2    3.40    0.21
  -1  -4   2    3.47    0.26
  -1  -4   2    3.06    0.25
   0   4  -2   18.36    1.46
   0   4  -2   21.39    1.46
   0  -4   2   23.61    1.20
   0  -4   2   21.14    1.45
   0  -4   2   22.89    1.41
   0  -4   2   21.43    1.57
   0  -4   2   20.68    1.29
   0  -4   2   21.48    1.46
   1  -4   2   39.25    2.42
   1  -4   2   36.62    2.67
   1  -4   2   34.49    2.49
   1  -4   2   36.63    2.05
   2  -4   2    3.56    0.35
   2  -4   2    4.73    0.33
   2  -4   2    4.00    0.26
   3  -4   2   16.53    0.90
   3  -4   2   15.65    1.19
   3  -4   2   13.56    0.87
   3  -4   2   16.08    1.08
   3  -4   2   15.59    0.90
   4  -4   2   28.71    1.57
   4  -4   2   24.49    2.02
   4  -4   2   27.38    1.51
   5  -4   2   13.61    0.79
   5  -4   2   13.99    0.81
  -6   4  -2   30.32    1.93
   6  -4   2   35.84    1.93
   6  -4   2   36.20    1.89
   6  -4   2   31.74    1.86
  -7  -3   2    2.82    0.18
  -7  -3   2    2.41    0.15
  -6  -3   2    0.65    0.07
  -6  -3   2    0.67    0.08
  -6  -3   2    0.57    0.06
  -5  -3   2    0.77    0.10
  -5  -3   2    0.71    0.08
  -5  -3   2    0.87    0.08
  -4  -3   2   15.04    0.96
  -4  -3   2   16.06    0.92
  -4  -3   2   17.12    0.94
  -4  -3   2   16.12    0.95
  -4  -3   2   17.36    1.14
  -4  -3   2   18.00    1.03
  -3  -3   2   17.34    1.02
  -3  -3   2   20.74    1.22
  -3  -3   2   16.60    1.11
   2   3  -2  111.65    7.35
   2   3  -2   98.86    7.32
  -2  -3   2  115.57    7.17
  -2  -3   2  105.82    7.33
  -2  -3   2  119.13    6.14
  -2  -3   2  111.33    6.61
   1   3  -2  151.23    9.63
   1   3  -2  126.03    9.63
  -1  -3   2  144.62    9.63
  -1  -3   2  136.16    9.41
  -1  -3   2  153.78    9.66
  -1  -3   2  139.20    8.73
  -1  -3   2  161.90   10.52
  -1  -3   2  130.37    8.00
  -1  -3   2  145.96    8.06
  -1  -3   2  164.39    9.49
   0   3  -2    1.90    0.17
   0   3  -2    1.65    0.18
   0   3  -2    1.69    0.16
   0  -3   2    2.06    0.16
   0  -3   2    2.02    0.13
   0  -3   2    2.11    0.18
   0  -3   2    1.66    0.12
   0  -3   2    2.01    0.16
   0  -3   2    1.83    0.15
   0  -3   2    1.95    0.18
  -1   3  -2    0.80    0.12
  -1   3  -2    0.81    0.11
   1  -3   2    0.70    0.09
   1  -3   2    0.69    0.08
   1  -3   2    0.78    0.10
   1  -3   2    0.61    0.11
   1  -3   2    0.56    0.09
   2  -3   2   16.64    1.31
   2  -3   2   19.20    1.25
   2  -3   2   19.92    1.06
   3  -3   2   20.63    1.52
   3  -3   2   24.33    1.29
   4  -3   2   28.05    1.63
   5  -3   2    2.30    0.16
  -6   3  -2    1.61    0.12
   6  -3   2    1.84    0.13
  -7  -2   2    3.48    0.21
  -7  -2   2    3.67    0.24
  -6  -2   2    4.72    0.27
  -6  -2   2    4.10    0.27
  -6  -2   2    4.65    0.31
  -5  -2   2    8.92    0.51
  -5  -2   2    9.02    0.53
  -4  -2   2    2.28    0.23
  -4  -2   2    1.86    0.13
  -4  -2   2    2.25    0.16
  -4  -2   2    2.28    0.17
  -4  -2   2    1.91    0.13
  -3  -2   2    5.83    0.35
  -3  -2   2    6.37    0.43
  -3  -2   2    5.52    0.38
   2   2  -2  177.74   11.89
   2   2  -2  194.17   12.15
   2   2  -2  168.19   10.11
   2   2  -2  186.84   12.17
  -2  -2   2  185.57   11.01
  -2  -2   2  204.88   12.02
  -2  -2   2  170.15   12.16
  -2  -2   2  189.29   10.18
  -2  -2   2  174.58   12.15
   1   2  -2  140.78   10.44
   1   2  -2  161.87   10.72
   1   2  -2  158.89   10.68
   1   2  -2  138.91    8.88
  -1  -2   2  178.05   10.73
  -1  -2   2  183.83   10.75
  -1  -2   2  140.59   10.44
  -1  -2   2  165.66    8.93
  -1  -2   2  185.28   11.64
  -1  -2   2  159.97   10.51
  -1   2  -2   91.29    5.87
  -1   2  -2   97.10    5.87
  -1   2  -2   83.56    5.73
  -1   2  -2   83.03    4.87
   1  -2   2   87.20    5.87
   1  -2   2   88.78    5.86
   1  -2   2   89.47    4.87
   1  -2   2   85.65    5.73
  -2   2  -2   55.15    3.74
  -2   2  -2   52.46    3.65
  -2   2  -2   54.48    3.76
  -2   2  -2   55.76    3.09
   2  -2   2   58.03    3.74
   2  -2   2   52.10    3.76
   2  -2   2   58.94    3.10
   2  -2   2   60.07    3.66
   3  -2   2   33.52    1.79
   3  -2   2   29.94    2.11
   4  -2   2    2.74    0.19
  -5   2  -2    9.43    0.57
   5  -2   2    9.52    0.57
  -6   2  -2    1.12    0.10
   6  -2   2    1.11    0.11
   7   1  -2    0.14    0.03
  -7  -1   2    0.16    0.02
  -7  -1   2    0.15    0.03
  -6  -1   2   39.84    2.28
  -6  -1   2   39.22    2.45
  -5  -1   2   17.19    1.00
  -4  -1   2    0.08    0.03
  -4  -1   2    0.14    0.08
   3   1  -2  142.74    9.39
  -3  -1   2  136.45    8.43
  -3  -1   2  151.02    7.80
  -3  -1   2  135.98    9.39
  -3  -1   2  140.07    9.18
   2   1  -2  249.25   18.51
   2   1  -2  280.05   15.81
   2   1  -2  302.96   18.96
   2   1  -2  297.92   18.92
  -2  -1   2  295.08   15.81
  -2  -1   2  278.82   18.58
  -2  -1   2  277.74   18.92
  -2  -1   2  285.08   17.11
  -2  -1   2  303.52   19.00
   1   1  -2  678.71   39.07
   1   1  -2  772.85   45.96
  -1  -1   2  674.13   46.95
   0   1  -2   28.36    1.80
   0   1  -2   30.32    1.91
   0   1  -2   30.05    1.90
   0   1  -2   27.06    1.86
   0   1  -2   26.93    1.58
   0  -1   2   28.45    1.58
   0  -1   2   30.20    1.91
   0  -1   2   28.50    1.86
   0  -1   2   27.52    2.05
   0  -1   2   27.72    1.90
  -1   1  -2   17.35    1.11
  -1   1  -2   17.03    1.12
  -1   1  -2   15.47    1.08
  -1   1  -2   16.87    0.91
   1  -1   2   16.03    0.91
   1  -1   2   16.48    1.10
   1  -1   2   15.72    1.11
   1  -1   2   15.64    1.08
  -2   1  -2    5.47    0.41
  -2   1  -2    5.71    0.32
  -2   1  -2    5.24    0.39
  -2   1  -2    5.40    0.42
   2  -1   2    5.61    0.41
   2  -1   2    5.83    0.44
   2  -1   2    5.66    0.33
   2  -1   2    5.34    0.39
  -3   1  -2   25.43    1.65
  -3   1  -2   26.44    1.39
   3  -1   2   23.23    1.65
   3  -1   2   22.89    1.69
   3  -1   2   25.45    1.40
  -5   1  -2   10.28    0.61
  -6   1  -2    0.34    0.04
   6  -1   2    0.26    0.05
  -7   1  -2   15.15    0.86
   7  -1   2   14.49    0.86
   7   0  -2    0.27    0.04
  -7   0   2    0.28    0.03
   6   0  -2    2.08    0.17
  -6   0   2    2.49    0.16
  -6   0   2    2.25    0.17
  -5   0   2    1.19    0.10
   3   0  -2  200.84   10.62
   3   0  -2  193.36   11.69
   3   0  -2  187.22   12.49
  -3   0   2  178.62   12.49
  -3   0   2  202.71   10.62
  -3   0   2  191.58   11.53
   2   0  -2    3.45    0.30
   2   0  -2    3.48    0.27
   2   0  -2    3.38    0.24
   2   0  -2    3.56    0.22
   2   0  -2    3.36    0.27
  -2   0   2    3.47    0.22
  -2   0   2    3.56    0.30
  -2   0   2    3.34    0.27
  -2   0   2    3.57    0.27
  -2   0   2    3.59    0.21
   0   0  -2   16.24    0.91
   0   0  -2   13.94    1.07
   0   0  -2   14.43    1.04
   0   0  -2   18.86    1.10
   0   0  -2   17.00    1.07
   0   0  -2   17.43    1.10
   0   0   2   15.99    1.07
   0   0   2   15.59    0.90
   0   0   2   17.32    1.09
   0   0   2   16.90    1.10
  -1   0  -2  302.25   17.51
  -1   0  -2  298.27   19.06
  -1   0  -2  310.75   19.48
  -1   0  -2  301.61   16.18
  -1   0  -2  306.26   19.44
   1   0   2  297.32   19.44
   1   0   2  285.16   19.47
   1   0   2  273.10   16.19
   1   0   2  262.72   19.03
  -2   0  -2   30.34    2.00
  -2   0  -2   29.62    2.06
  -2   0  -2   30.31    2.05
  -2   0  -2   29.91    1.83
  -2   0  -2   31.18    1.69
   2   0   2   30.61    2.00
   2   0   2   33.12    2.07
   2   0   2   32.28    2.05
   2   0   2   27.38    1.70
  -3   0  -2   20.09    1.07
  -3   0  -2   19.43    1.15
  -3   0  -2   20.30    1.28
  -3   0  -2   17.71    1.31
   3   0   2   17.34    1.31
  -4   0  -2    0.50    0.12
  -4   0  -2    0.39    0.04
  -4   0  -2    0.39    0.06
  -5   0  -2   14.24    0.83
  -6   0  -2    1.64    0.12
  -7   0  -2    0.60    0.07
  -7   0  -2    0.73    0.05
  -7   0  -2    0.58    0.06
   7   0   2    0.54    0.07
   6  -1  -2    0.82    0.10
  -6   1   2    0.76    0.08
   5  -1  -2   62.93    3.63
   4  -1  -2   23.42    1.36
   3  -1  -2    8.55    0.50
   3  -1  -2    7.97    0.54
   3  -1  -2    8.46    0.60
   2  -1  -2  204.46   12.80
   2  -1  -2  197.04   13.00
   2  -1  -2  208.10   12.01
   2  -1  -2  181.16   12.98
   2  -1  -2  211.28   10.88
  -2   1   2  183.44   12.70
  -2   1   2  187.78   10.83
  -2   1   2  197.59   13.00
  -2   1   2  193.26   12.98
   1  -1  -2  133.41    9.36
   1  -1  -2  150.88    9.21
   1  -1  -2  132.37    8.62
   1  -1  -2  141.51    9.35
   1  -1  -2  142.23    7.84
  -1   1   2  130.51    9.14
  -1   1   2  153.69    9.41
  -1   1   2  153.08    9.35
  -1   1   2  132.21    7.80
   0  -1  -2    8.77    0.55
   0  -1  -2    8.22    0.54
   0  -1  -2    8.15    0.46
   0  -1  -2    8.95    0.57
   0  -1  -2    8.79    0.56
   0  -1  -2    7.54    0.55
   0  -1  -2    8.26    0.46
   0  -1  -2    7.72    0.52
   0  -1  -2    7.65    0.60
   0   1   2    8.72    0.56
   0   1   2    9.20    0.56
  -1  -1  -2   25.99    1.77
  -1  -1  -2   25.79    1.50
  -1  -1  -2   26.53    1.63
  -1  -1  -2   28.31    1.81
  -1  -1  -2   24.49    1.72
  -1  -1  -2   28.75    1.77
  -1  -1  -2   27.50    1.50
  -1  -1  -2   28.61    1.81
   1   1   2   27.34    1.81
   1   1   2   28.50    1.81
  -2  -1  -2   37.04    2.66
  -2  -1  -2   39.84    2.59
  -2  -1  -2   41.49    2.65
  -2  -1  -2   42.37    2.19
  -2  -1  -2   42.45    2.38
   2   1   2   40.50    2.65
   2   1   2   34.95    2.59
   2   1   2   34.13    2.20
   2   1   2   44.35    2.67
  -3  -1  -2   61.84    3.43
  -3  -1  -2   67.30    4.06
  -3  -1  -2   54.32    4.15
  -3  -1  -2   64.65    3.72
  -4  -1  -2    8.80    0.53
  -4  -1  -2    9.48    0.65
  -4  -1  -2    9.08    0.53
  -4  -1  -2    8.88    0.57
  -5  -1  -2    0.59    0.06
  -5  -1  -2    0.63    0.07
  -5  -1  -2    0.66    0.07
  -5  -1  -2    0.50    0.12
  -5  -1  -2    0.54    0.08
  -6  -1  -2   11.96    0.71
  -6  -1  -2   13.27    0.74
  -7  -1  -2    0.08    0.04
  -7  -1  -2    0.07    0.04
   6  -2  -2    4.20    0.25
  -6   2   2    3.86    0.25
   5  -2  -2   27.78    1.75
   5  -2  -2   27.48    1.61
   4  -2  -2    4.51    0.28
   3  -2  -2    0.04    0.06
   3  -2  -2    0.00    0.05
   3  -2  -2    0.06    0.08
   2  -2  -2    7.73    0.60
   2  -2  -2    8.48    0.56
   2  -2  -2    8.38    0.52
   2  -2  -2    7.03    0.57
   2  -2  -2    8.50    0.47
  -2   2   2    7.95    0.60
   1  -2  -2   21.66    1.51
   1  -2  -2   22.99    1.48
   1  -2  -2   24.11    1.25
   1  -2  -2   20.06    1.48
   1  -2  -2   23.24    1.39
   1  -2  -2   20.39    1.25
   1  -2  -2   23.48    1.53
  -1   2   2   24.21    1.53
  -1   2   2   22.98    1.52
  -2  -2  -2   26.68    1.60
  -2  -2  -2   30.44    1.94
  -2  -2  -2   27.49    1.93
  -2  -2  -2   30.91    1.88
  -2  -2  -2   24.84    1.88
  -2  -2  -2   29.16    1.84
  -2  -2  -2   28.59    1.60
  -2  -2  -2   31.16    1.73
   2   2   2   27.85    1.93
   2   2   2   31.26    1.94
  -3  -2  -2   60.55    3.55
  -3  -2  -2   56.73    3.28
  -3  -2  -2   60.40    3.87
  -4  -2  -2   41.05    2.59
  -4  -2  -2   38.43    2.25
  -4  -2  -2   37.03    2.16
  -4  -2  -2   39.90    2.18
  -4  -2  -2   39.34    2.36
  -5  -2  -2    4.36    0.29
  -5  -2  -2    4.31    0.28
  -5  -2  -2    4.54    0.27
  -5  -2  -2    4.06    0.35
  -5  -2  -2    4.40    0.26
  -5  -2  -2    4.39    0.26
  -5  -2  -2    3.93    0.37
  -6  -2  -2   11.82    0.74
  -6  -2  -2   11.44    0.66
  -6  -2  -2   11.74    0.68
  -7  -2  -2    0.88    0.11
  -7  -2  -2    1.12    0.08
   6  -3  -2   -0.01    0.03
   6  -3  -2   -0.01    0.04
   5  -3  -2    0.79    0.09
   5  -3  -2    0.54    0.07
   5  -3  -2    0.44    0.07
   4  -3  -2    0.45    0.14
   4  -3  -2    0.75    0.08
   4  -3  -2    0.75    0.09
   4  -3  -2    0.64    0.11
   4  -3  -2    0.79    0.09
   3  -3  -2    5.48    0.37
   3  -3  -2    5.13    0.41
   3  -3  -2    5.24    0.33
   3  -3  -2    5.36    0.31
   3  -3  -2    4.96    0.31
   2  -3  -2    8.68    0.58
   2  -3  -2    8.13    0.51
   2  -3  -2    9.71    0.62
   1  -3  -2  176.95   10.17
   1  -3  -2  145.31   10.74
   1  -3  -2  180.56   10.83
   1  -3  -2  148.23   11.96
   1  -3  -2  162.73   10.97
   1  -3  -2  151.13    9.14
   1  -3  -2  177.50   10.99
   1  -3  -2  168.31    9.22
  -1   3   2  179.72   10.99
  -1   3   2  167.46   10.98
   0  -3  -2   16.03    1.05
   0  -3  -2   15.28    1.01
   0  -3  -2   15.78    1.02
   0  -3  -2   16.34    0.87
   0  -3  -2   14.93    1.15
   0  -3  -2   14.68    1.03
   0  -3  -2   15.29    1.05
   0  -3  -2   16.66    0.87
   0  -3  -2   15.46    0.98
   0  -3  -2   14.70    0.94
   0   3   2   17.16    1.05
   0   3   2   16.31    1.05
  -1  -3  -2  650.17   43.38
  -1  -3  -2  724.46   41.79
  -3  -3  -2  134.13    7.51
  -3  -3  -2  123.64    7.87
  -3  -3  -2  121.39    6.94
  -3  -3  -2  119.56    8.09
  -4  -3  -2    0.06    0.03
  -4  -3  -2   -0.02    0.06
  -4  -3  -2    0.10    0.06
  -4  -3  -2    0.14    0.08
  -4  -3  -2    0.06    0.03
  -4  -3  -2    0.04    0.03
  -4  -3  -2    0.06    0.02
  -4  -3  -2    0.11    0.03
  -4  -3  -2    0.07    0.02
  -5  -3  -2   18.59    1.30
  -5  -3  -2   19.23    1.24
  -5  -3  -2   21.14    1.14
  -5  -3  -2   18.84    1.12
  -5  -3  -2   20.07    1.10
  -5  -3  -2   19.60    1.35
  -5  -3  -2   20.28    1.13
  -6  -3  -2    6.47    0.46
  -6  -3  -2    6.03    0.37
  -6  -3  -2    5.91    0.38
  -6  -3  -2    6.59    0.37
  -6  -3  -2    6.74    0.42
  -7  -3  -2    0.07    0.05
  -7  -3  -2    0.07    0.03
  -7  -3  -2    0.12    0.04
   6  -4  -2    7.05    0.44
   6  -4  -2    8.44    0.44
   5  -4  -2    1.66    0.11
   5  -4  -2    1.30    0.12
   4  -4  -2   16.37    0.95
   4  -4  -2   15.37    1.05
   4  -4  -2   17.36    0.93
   3  -4  -2    2.80    0.17
   3  -4  -2    2.84    0.23
   3  -4  -2    2.79    0.21
   3  -4  -2    2.46    0.19
   3  -4  -2    2.32    0.28
   3  -4  -2    2.42    0.17
   3  -4  -2    2.65    0.18
   3  -4  -2    2.58    0.24
   2  -4  -2   19.80    1.12
   2  -4  -2   21.02    1.25
   2  -4  -2   20.52    1.33
   2  -4  -2   17.90    1.47
   1  -4  -2   34.72    2.68
   1  -4  -2   38.87    2.41
   1  -4  -2   37.08    2.05
   1  -4  -2   36.78    2.27
   0  -4  -2   10.92    0.58
   0  -4  -2    9.77    0.70
   0  -4  -2   10.59    0.58
   0  -4  -2   11.01    0.67
   0  -4  -2   10.02    0.69
   0  -4  -2    9.64    0.63
   0  -4  -2   10.62    0.71
   0  -4  -2   11.21    0.69
   0  -4  -2   10.88    0.78
   0   4   2   10.84    0.71
   0   4   2    9.75    0.71
  -1  -4  -2    3.01    0.25
  -1  -4  -2    2.96    0.20
  -1  -4  -2    2.96    0.21
  -1  -4  -2    3.21    0.22
  -2  -4  -2   16.80    0.92
  -2  -4  -2   15.76    0.83
  -2  -4  -2   15.15    1.01
  -2  -4  -2   13.94    1.00
  -2  -4  -2   13.48    0.96
  -2  -4  -2   15.11    0.98
  -2  -4  -2   16.55    1.11
  -2  -4  -2   14.26    0.83
  -2  -4  -2   13.75    0.98
   2   4   2   15.08    1.01
  -3  -4  -2   15.56    0.91
  -3  -4  -2   15.37    1.05
  -3  -4  -2   16.33    1.00
  -3  -4  -2   17.70    1.08
  -4  -4  -2   14.13    0.86
  -4  -4  -2   13.75    0.79
  -4  -4  -2   15.11    0.94
  -4  -4  -2   13.84    0.91
  -4  -4  -2   14.09    0.77
  -4  -4  -2   14.39    0.82
  -4  -4  -2   12.37    0.83
  -4  -4  -2   13.19    0.95
  -4  -4  -2   14.38    0.78
  -4  -4  -2   13.05    0.86
  -4  -4  -2   13.13    0.79
  -5  -4  -2   17.15    0.97
  -5  -4  -2   15.65    1.06
  -5  -4  -2   17.43    0.94
  -5  -4  -2   16.59    1.17
  -5  -4  -2   15.60    0.96
  -5  -4  -2   18.86    1.07
  -6  -4  -2    9.29    0.54
  -6  -4  -2    9.83    0.56
  -6  -4  -2    9.63    0.62
  -7  -4  -2   14.86    0.83
  -7  -4  -2   15.15    0.91
  -7  -4  -2   13.52    0.80
   5  -5  -2    1.81    0.15
   5  -5  -2    1.76    0.14
   5  -5  -2    1.96    0.13
   4  -5  -2    5.66    0.38
   4  -5  -2    5.58    0.33
   4  -5  -2    5.94    0.36
   4  -5  -2    5.42    0.34
   3  -5  -2   22.22    1.83
   3  -5  -2   23.65    1.65
   3  -5  -2   23.84    1.55
   3  -5  -2   25.89    1.55
   3  -5  -2   25.11    1.39
   3  -5  -2   23.91    1.40
   3  -5  -2   25.86    1.36
   3  -5  -2   24.47    1.41
   2  -5  -2   56.33    3.43
   2  -5  -2   60.64    4.39
   2  -5  -2   54.28    3.27
   2  -5  -2   63.99    3.96
   2  -5  -2   66.46    3.72
   2  -5  -2   66.89    3.36
   2  -5  -2   53.22    3.47
   2  -5  -2   61.38    3.34
   2  -5  -2   61.46    3.79
   1  -5  -2    8.34    0.65
   1  -5  -2    7.95    0.48
   1  -5  -2    8.41    0.55
   1  -5  -2    8.68    0.57
   0  -5  -2   25.12    1.45
   0  -5  -2   20.48    1.54
   0  -5  -2   23.49    1.70
   0  -5  -2   23.15    1.28
   0  -5  -2   24.02    1.51
  -1  -5  -2   94.18    6.52
  -1  -5  -2  104.54    6.17
  -1  -5  -2  104.88    6.29
  -1  -5  -2  109.67    7.43
  -2  -5  -2    4.07    0.25
  -2  -5  -2    3.65    0.30
  -2  -5  -2    3.19    0.25
  -3  -5  -2   29.60    1.70
  -3  -5  -2   28.54    1.86
  -3  -5  -2   27.13    1.61
  -3  -5  -2   28.19    1.57
  -3  -5  -2   29.35    1.73
  -3  -5  -2   27.69    1.60
  -4  -5  -2   87.36    4.89
  -4  -5  -2   78.01    4.93
  -4  -5  -2   89.65    5.13
  -4  -5  -2   85.97    4.73
  -4  -5  -2   82.64    4.59
  -4  -5  -2   76.64    4.59
  -4  -5  -2   79.40    5.41
  -4  -5  -2   84.51    4.99
  -5  -5  -2   61.74    3.13
  -5  -5  -2   49.83    3.42
  -5  -5  -2   54.28    3.22
  -5  -5  -2   59.00    3.34
  -5  -5  -2   53.66    3.37
  -5  -5  -2   61.27    3.51
  -6  -5  -2   18.16    1.16
  -6  -5  -2   18.05    1.02
  -6  -5  -2   19.09    1.06
  -7  -5  -2    0.74    0.07
  -7  -5  -2    0.71    0.08
   5  -6  -2    2.95    0.18
   5  -6  -2    2.88    0.19
   5  -6  -2    2.85    0.17
   4  -6  -2   53.87    3.25
   4  -6  -2   57.24    3.59
   4  -6  -2   57.84    3.22
   4  -6  -2   59.78    3.16
   3  -6  -2    2.05    0.21
   3  -6  -2    2.17    0.26
   3  -6  -2    2.56    0.17
   3  -6  -2    2.41    0.18
   3  -6  -2    2.14    0.19
   3  -6  -2    2.45    0.16
   2  -6  -2   26.42    1.66
   2  -6  -2   27.20    1.50
   2  -6  -2   26.63    1.46
   2  -6  -2   27.33    1.44
   2  -6  -2   26.46    1.75
   2  -6  -2   24.66    1.48
   2  -6  -2   27.31    1.97
   2  -6  -2   25.38    1.66
   2  -6  -2   25.22    1.49
   1  -6  -2    0.56    0.06
   1  -6  -2    0.64    0.11
   1  -6  -2    0.50    0.05
   1  -6  -2    0.63    0.07
   1  -6  -2    0.58    0.06
   1  -6  -2    0.55    0.11
   1  -6  -2    0.42    0.08
   1  -6  -2    0.51    0.06
   1  -6  -2    0.52    0.07
   1  -6  -2    0.50    0.08
   0  -6  -2    3.91    0.29
   0  -6  -2    3.70    0.33
  -1  -6  -2    7.95    0.58
  -1  -6  -2    7.04    0.46
  -1  -6  -2    7.24    0.49
  -2  -6  -2    8.22    0.64
  -2  -6  -2    8.04    0.53
  -2  -6  -2    8.66    0.49
  -3  -6  -2   65.93    3.66
  -3  -6  -2   65.88    3.88
  -3  -6  -2   63.46    3.62
  -3  -6  -2   59.74    3.98
  -3  -6  -2   64.05    4.04
  -3  -6  -2   62.96    3.83
  -3  -6  -2   68.95    3.79
  -4  -6  -2    1.84    0.11
  -4  -6  -2    1.55    0.13
  -4  -6  -2    1.82    0.14
  -4  -6  -2    1.62    0.10
  -4  -6  -2    1.74    0.13
  -4  -6  -2    1.70    0.12
  -4  -6  -2    1.57    0.10
  -4  -6  -2    1.58    0.17
  -5  -6  -2   45.17    2.70
  -5  -6  -2   43.95    2.59
  -5  -6  -2   43.64    2.39
  -5  -6  -2   42.26    2.56
  -5  -6  -2   42.07    2.47
  -6  -6  -2   12.42    0.82
  -6  -6  -2   13.39    0.75
  -7  -6  -2    1.04    0.07
  -7  -6  -2    0.97    0.09
   4  -7  -2    0.03    0.05
   4  -7  -2    0.05    0.04
   4  -7  -2   -0.02    0.02
   3  -7  -2    2.15    0.17
   3  -7  -2    2.09    0.16
   3  -7  -2    2.34    0.17
   3  -7  -2    2.22    0.14
   2  -7  -2    0.06    0.06
   2  -7  -2    0.02    0.03
   2  -7  -2    0.01    0.05
   2  -7  -2   -0.01    0.04
   2  -7  -2    0.03    0.04
   2  -7  -2    0.05    0.05
   2  -7  -2    0.07    0.09
   2  -7  -2   -0.01    0.07
   1  -7  -2    2.43    0.19
   1  -7  -2    2.55    0.25
   1  -7  -2    2.69    0.20
   1  -7  -2    2.68    0.18
   1  -7  -2    2.68    0.17
   1  -7  -2    2.66    0.17
   1  -7  -2    2.54    0.28
   0  -7  -2    7.72    0.42
   0  -7  -2    7.40    0.48
   0  -7  -2    6.56    0.44
   0  -7  -2    7.72    0.43
   0  -7  -2    6.88    0.50
   0  -7  -2    6.85    0.59
   0  -7  -2    7.73    0.42
   0  -7  -2    7.41    0.49
  -1  -7  -2    8.91    0.48
  -1  -7  -2    8.02    0.49
  -1  -7  -2    8.35    0.55
  -1  -7  -2    8.46    0.50
  -1  -7  -2    8.92    0.52
  -1  -7  -2    7.68    0.52
  -1  -7  -2    9.14    0.56
  -1  -7  -2    9.13    0.68
  -2  -7  -2   13.01    0.73
  -2  -7  -2   12.80    0.74
  -2  -7  -2   12.94    0.77
  -2  -7  -2   12.71    0.80
  -2  -7  -2   13.74    0.83
  -2  -7  -2   12.14    0.78
  -2  -7  -2   12.27    0.71
  -2  -7  -2   13.03    0.98
  -3  -7  -2   98.32    5.88
  -3  -7  -2   90.48    5.64
  -3  -7  -2   98.32    5.52
  -3  -7  -2   94.23    5.79
  -3  -7  -2   92.75    5.27
  -3  -7  -2   93.16    5.34
  -3  -7  -2   89.86    5.57
  -4  -7  -2   45.76    3.15
  -4  -7  -2   53.99    2.95
  -4  -7  -2   54.72    2.93
  -4  -7  -2   54.61    3.10
  -4  -7  -2   51.82    3.07
  -4  -7  -2   51.23    3.23
  -5  -7  -2   13.26    0.79
  -5  -7  -2   12.89    0.83
  -5  -7  -2   12.43    0.78
  -5  -7  -2   13.43    0.75
  -6  -7  -2    0.01    0.03
  -6  -7  -2    0.06    0.03
  -6  -7  -2    0.02    0.04
   4  -8  -2    0.63    0.07
   4  -8  -2    0.64    0.06
   3  -8  -2   56.95    3.25
   3  -8  -2   59.11    3.22
   3  -8  -2   55.76    3.59
   2  -8  -2   10.40    0.56
   2  -8  -2   10.09    0.58
   2  -8  -2    9.48    0.58
   2  -8  -2    9.48    0.64
   1  -8  -2    6.56    0.45
   1  -8  -2    6.63    0.39
   1  -8  -2    6.82    0.39
   1  -8  -2    6.01    0.56
   1  -8  -2    7.02    0.40
   0  -8  -2   11.35    0.70
   0  -8  -2   10.08    0.84
   0  -8  -2   10.44    0.60
   0  -8  -2   11.18    0.63
   0  -8  -2   10.43    0.65
   0  -8  -2   10.75    0.61
  -1  -8  -2    0.51    0.06
  -1  -8  -2    0.41    0.03
  -1  -8  -2    0.41    0.06
  -1  -8  -2    0.51    0.12
  -1  -8  -2    0.47    0.07
  -1  -8  -2    0.40    0.05
  -1  -8  -2    0.42    0.07
  -2  -8  -2   17.85    1.02
  -2  -8  -2   17.89    1.08
  -2  -8  -2   17.82    1.07
  -2  -8  -2   19.09    1.15
  -2  -8  -2   17.35    0.99
  -2  -8  -2   17.39    1.35
  -3  -8  -2    4.26    0.32
  -3  -8  -2    4.63    0.29
  -3  -8  -2    4.88    0.31
  -3  -8  -2    4.07    0.34
  -3  -8  -2    4.93    0.27
  -3  -8  -2    4.90    0.30
  -3  -8  -2    5.27    0.34
  -4  -8  -2    1.94    0.15
  -4  -8  -2    1.94    0.13
  -4  -8  -2    1.96    0.16
  -4  -8  -2    1.78    0.11
  -4  -8  -2    1.71    0.14
  -5  -8  -2    0.45    0.08
  -5  -8  -2    0.34    0.06
  -5  -8  -2    0.41    0.06
  -5  -8  -2    0.56    0.05
  -6  -8  -2    5.83    0.36
  -6  -8  -2    5.75    0.38
   3  -9  -2    5.40    0.29
   3  -9  -2    4.79    0.28
   3  -9  -2    4.30    0.32
   2  -9  -2    0.12    0.06
   2  -9  -2    0.18    0.05
   2  -9  -2    0.10    0.03
   1  -9  -2    4.95    0.30
   1  -9  -2    4.93    0.30
   1  -9  -2    5.01    0.35
   1  -9  -2    5.27    0.32
   0  -9  -2    0.80    0.09
   0  -9  -2    0.87    0.08
   0  -9  -2    0.76    0.09
   0  -9  -2    0.86    0.06
   0  -9  -2    0.83    0.10
  -1  -9  -2    0.23    0.11
  -1  -9  -2    0.03    0.03
  -1  -9  -2    0.02    0.06
  -1  -9  -2    0.02    0.07
  -1  -9  -2   -0.01    0.04
  -2  -9  -2   13.45    0.76
  -2  -9  -2   12.92    0.79
  -2  -9  -2   12.89    0.79
  -2  -9  -2   13.15    0.85
  -3  -9  -2   17.37    1.02
  -3  -9  -2   16.08    0.97
  -3  -9  -2   17.30    1.01
  -4  -9  -2   30.11    1.79
  -4  -9  -2   31.30    1.71
  -4  -9  -2   31.75    1.81
  -4  -9  -2   27.89    1.88
  -5  -9  -2    2.73    0.18
  -5  -9  -2    2.61    0.17
  -5  -9  -2    2.53    0.19
  -6  -9  -2    3.21    0.22
   2 -10  -2   90.19    4.76
   2 -10  -2   79.68    5.31
   1 -10  -2   30.40    1.65
   1 -10  -2   27.59    1.83
   0 -10  -2    0.14    0.07
   0 -10  -2    0.12    0.05
   0 -10  -2    0.16    0.04
  -1 -10  -2   21.39    1.32
  -1 -10  -2   22.98    1.42
  -1 -10  -2   22.43    1.27
  -2 -10  -2    1.13    0.11
  -2 -10  -2    1.51    0.13
  -2 -10  -2    1.24    0.15
  -2 -10  -2    1.56    0.11
  -3 -10  -2    3.38    0.22
  -3 -10  -2    3.25    0.21
  -3 -10  -2    3.26    0.23
  -4 -10  -2   -0.02    0.04
  -4 -10  -2    0.09    0.05
  -5 -10  -2    4.89    0.29
  -5 -10  -2    4.31    0.28
   1 -11  -2    3.81    0.28
   1 -11  -2    4.36    0.25
   0 -11  -2   16.54    1.09
   0 -11  -2   17.59    0.98
  -1 -11  -2    8.31    0.47
  -1 -11  -2    8.01    0.48
  -1 -11  -2    7.57    0.53
  -2 -11  -2    2.96    0.19
  -2 -11  -2    3.25    0.24
  -2 -11  -2    2.94    0.20
  -3 -11  -2   55.79    3.31
  -3 -11  -2   57.10    3.13
  -3 -11  -2   54.25    3.28
  -4 -11  -2   11.05    0.68
  -4 -11  -2   11.46    0.67
   0 -12  -2    0.10    0.04
   0 -12  -2    0.07    0.03
  -1 -12  -2    5.51    0.32
  -2 -12  -2    0.93    0.07
  -3 -12  -2    0.20    0.03
  -2 -12   3    3.85    0.24
  -1 -12   3   17.19    1.02
  -4 -11   3    2.24    0.15
  -3 -11   3   -0.01    0.04
  -3 -11   3    0.03    0.04
  -2 -11   3    7.66    0.45
  -2 -11   3    7.11    0.43
  -1 -11   3   76.46    4.41
  -1 -11   3   80.95    4.63
   0 -11   3    6.28    0.38
   0 -11   3    6.59    0.39
   1 -11   3   25.28    1.36
   1 -11   3   22.99    1.43
  -5 -10   3    6.22    0.38
  -4 -10   3    3.75    0.24
  -4 -10   3    3.35    0.23
  -4 -10   3    3.84    0.21
  -3 -10   3    6.14    0.39
  -3 -10   3    6.26    0.36
  -3 -10   3    5.90    0.37
  -3 -10   3    6.30    0.38
  -2 -10   3   17.01    0.95
  -2 -10   3   15.18    0.96
  -2 -10   3   15.26    0.90
  -2 -10   3   15.90    0.90
  -1 -10   3   22.67    1.24
  -1 -10   3   20.12    1.18
  -1 -10   3   19.72    1.19
   0 -10   3    0.19    0.07
   0 -10   3    0.08    0.04
   0 -10   3    0.08    0.03
   0 -10   3    0.05    0.04
   1 -10   3    1.00    0.09
   1 -10   3    1.10    0.08
   1 -10   3    1.00    0.09
   2 -10   3    0.08    0.04
   2 -10   3    0.00    0.03
  -5  -9   3    1.37    0.11
  -5  -9   3    1.42    0.09
  -4  -9   3   25.54    1.32
  -4  -9   3   20.36    1.37
  -4  -9   3   23.45    1.39
  -3  -9   3    7.72    0.47
  -3  -9   3    7.21    0.44
  -3  -9   3    6.89    0.46
  -3  -9   3    7.85    0.43
  -2  -9   3    0.33    0.05
  -2  -9   3    0.38    0.04
  -2  -9   3    0.33    0.05
  -2  -9   3    0.36    0.05
  -1  -9   3    1.05    0.09
  -1  -9   3    0.97    0.09
  -1  -9   3    0.98    0.11
  -1  -9   3    1.08    0.09
   0  -9   3   61.74    3.48
   0  -9   3   60.98    3.45
   0  -9   3   64.95    3.62
   0  -9   3   57.38    3.84
   1  -9   3    3.39    0.22
   1  -9   3    3.62    0.23
   1  -9   3    3.26    0.22
   2  -9   3    0.90    0.09
   2  -9   3    0.94    0.09
   2  -9   3    0.90    0.09
   3  -9   3    4.20    0.24
   3  -9   3    3.66    0.24
  -6  -8   3   42.18    2.39
  -5  -8   3   40.89    2.22
  -5  -8   3   39.67    2.33
  -5  -8   3   36.39    2.42
  -4  -8   3    0.26    0.04
  -4  -8   3    0.51    0.07
  -4  -8   3    0.27    0.04
  -3  -8   3    1.76    0.12
  -3  -8   3    1.66    0.18
  -3  -8   3    1.70    0.13
  -3  -8   3    1.82    0.11
  -3  -8   3    1.83    0.13
  -3  -8   3    1.86    0.15
  -2  -8   3    6.85    0.48
  -2  -8   3    6.58    0.41
  -2  -8   3    7.55    0.43
  -2  -8   3    7.68    0.45
  -2  -8   3    5.99    0.50
  -2  -8   3    8.00    0.43
  -2  -8   3    7.14    0.60
  -2  -8   3    7.80    0.45
  -2  -8   3    7.54    0.40
  -1  -8   3    0.10    0.06
  -1  -8   3    0.10    0.02
  -1  -8   3    0.13    0.04
  -1  -8   3    0.05    0.05
  -1  -8   3    0.14    0.05
  -1  -8   3    0.16    0.04
  -1  -8   3    0.06    0.03
  -1  -8   3    0.08    0.07
  -1  -8   3    0.06    0.03
   0  -8   3    0.24    0.04
   0  -8   3    0.31    0.08
   0  -8   3    0.19    0.05
   0  -8   3    0.21    0.03
   0  -8   3    0.19    0.11
   0  -8   3    0.19    0.06
   0  -8   3    0.26    0.06
   0  -8   3    0.21    0.05
   1  -8   3   35.96    1.95
   1  -8   3   34.66    2.10
   1  -8   3   35.94    2.02
   1  -8   3   38.05    2.00
   1  -8   3   35.83    2.23
   1  -8   3   31.20    2.61
   2  -8   3   41.02    2.32
   2  -8   3   42.80    2.27
   2  -8   3   41.28    2.34
   2  -8   3   39.17    2.43
   3  -8   3    0.08    0.03
   3  -8   3    0.05    0.04
   3  -8   3    0.07    0.05
   4  -8   3    1.82    0.14
   4  -8   3    2.10    0.12
   4  -8   3    2.10    0.14
  -6  -7   3   17.79    0.99
  -6  -7   3   16.67    1.08
  -5  -7   3   26.15    1.55
  -5  -7   3   23.50    1.42
  -5  -7   3   25.65    1.37
  -5  -7   3   23.85    1.49
  -4  -7   3    0.04    0.03
  -4  -7   3    0.06    0.04
  -4  -7   3    0.04    0.05
  -4  -7   3    0.06    0.05
  -4  -7   3    0.06    0.03
  -3  -7   3   12.68    0.65
  -3  -7   3   11.49    0.67
  -3  -7   3   11.19    0.75
  -3  -7   3   11.63    0.70
  -3  -7   3   11.90    0.71
  -3  -7   3   11.09    0.80
  -3  -7   3   12.02    0.67
  -3  -7   3   10.78    0.66
  -2  -7   3    2.80    0.22
  -2  -7   3    3.01    0.18
  -2  -7   3    2.85    0.18
  -2  -7   3    2.78    0.19
  -2  -7   3    2.86    0.17
  -2  -7   3    2.88    0.24
  -2  -7   3    2.87    0.29
  -2  -7   3    2.79    0.18
  -2  -7   3    3.01    0.20
  -1  -7   3    6.64    0.39
  -1  -7   3    6.72    0.41
  -1  -7   3    6.62    0.41
  -1  -7   3    6.46    0.37
  -1  -7   3    5.98    0.43
  -1  -7   3    6.74    0.38
  -1  -7   3    6.59    0.39
  -1  -7   3    6.06    0.47
  -1  -7   3    6.74    0.44
  -1  -7   3    7.09    0.54
   0  -7   3    0.15    0.03
   0  -7   3    0.18    0.07
   0  -7   3    0.16    0.09
   0  -7   3    0.14    0.04
   0  -7   3    0.13    0.04
   0  -7   3    0.08    0.04
   0  -7   3    0.21    0.04
   0  -7   3    0.23    0.05
   1  -7   3    8.69    0.50
   1  -7   3    7.58    0.55
   1  -7   3    8.26    0.61
   1  -7   3    8.43    0.49
   1  -7   3    8.55    0.68
   1  -7   3    8.83    0.52
   2  -7   3   13.68    0.77
   2  -7   3   13.47    0.80
   2  -7   3   13.38    0.75
   2  -7   3   13.16    0.78
   2  -7   3   12.82    1.04
   3  -7   3    0.24    0.06
   3  -7   3    0.18    0.05
   3  -7   3    0.24    0.05
   4  -7   3   10.66    0.63
   4  -7   3   11.30    0.65
   4  -7   3   11.23    0.64
   5  -7   3    1.78    0.12
   5  -7   3    1.68    0.10
  -6  -6   3    0.94    0.11
  -6  -6   3    0.87    0.09
  -6  -6   3    0.96    0.07
  -5  -6   3   17.88    1.01
  -5  -6   3   18.07    1.04
  -5  -6   3   17.93    1.09
  -5  -6   3   18.35    1.14
  -4  -6   3   29.64    1.78
  -4  -6   3   30.30    1.83
  -4  -6   3   29.74    1.70
  -4  -6   3   31.09    1.86
  -4  -6   3   27.26    1.67
  -4  -6   3   30.54    1.65
  -3  -6   3   50.91    3.10
  -3  -6   3   56.78    3.13
  -3  -6   3   54.16    2.90
  -3  -6   3   54.10    2.98
  -3  -6   3   52.97    3.45
  -3  -6   3   50.77    2.92
  -3  -6   3   50.26    3.18
  -3  -6   3   54.36    2.95
  -3  -6   3   48.57    3.25
  -2  -6   3    2.89    0.20
  -2  -6   3    2.74    0.19
  -2  -6   3    2.81    0.18
  -2  -6   3    3.19    0.17
  -2  -6   3    3.25    0.19
  -2  -6   3    2.58    0.17
  -2  -6   3    2.67    0.24
  -2  -6   3    3.42    0.18
  -2  -6   3    3.00    0.28
  -2  -6   3    2.85    0.22
  -1  -6   3   59.93    3.64
  -1  -6   3   53.25    3.15
  -1  -6   3   57.33    3.35
  -1  -6   3   64.58    4.04
  -1  -6   3   50.12    3.27
  -1  -6   3   50.09    3.06
  -1  -6   3   54.60    3.08
   0  -6   3   19.25    1.29
   0  -6   3   18.30    1.10
   0  -6   3   17.63    1.10
   0  -6   3   20.89    1.08
   0  -6   3   19.58    1.14
   0  -6   3   19.52    1.43
   0  -6   3   19.23    1.06
   1  -6   3    3.12    0.30
   1  -6   3    3.09    0.20
   1  -6   3    3.20    0.27
   1  -6   3    2.94    0.19
   1  -6   3    3.38    0.21
   1  -6   3    2.90    0.19
   1  -6   3    3.15    0.20
   2  -6   3   19.94    1.40
   2  -6   3   21.38    1.15
   2  -6   3   19.69    1.19
   2  -6   3   20.05    1.19
   2  -6   3   20.18    1.17
   2  -6   3   22.39    1.56
   2  -6   3   20.67    1.18
   3  -6   3   38.78    2.16
   3  -6   3   36.63    2.08
   3  -6   3   37.20    2.78
   3  -6   3   35.92    2.14
   3  -6   3   38.57    2.12
   4  -6   3   14.04    0.83
   4  -6   3   15.35    0.82
   4  -6   3   13.77    0.83
   5  -6   3    2.78    0.18
   5  -6   3    2.70    0.17
  -6  -5   3   26.63    1.50
  -6  -5   3   28.90    1.69
  -6  -5   3   25.82    1.55
  -5  -5   3   21.80    1.39
  -5  -5   3   23.56    1.34
  -5  -5   3   22.46    1.30
  -5  -5   3   25.57    1.46
  -5  -5   3   23.06    1.33
  -4  -5   3   39.66    2.75
  -4  -5   3   42.26    2.37
  -4  -5   3   43.00    2.39
  -4  -5   3   41.34    2.30
  -4  -5   3   41.03    2.48
  -4  -5   3   40.47    2.32
  -4  -5   3   43.14    2.53
  -3  -5   3    0.90    0.07
  -3  -5   3    0.90    0.08
  -3  -5   3    0.98    0.07
  -3  -5   3    1.19    0.15
  -3  -5   3    1.10    0.09
  -3  -5   3    0.99    0.09
  -3  -5   3    0.98    0.12
  -3  -5   3    1.01    0.07
  -3  -5   3    0.93    0.07
  -2  -5   3   70.77    4.59
  -2  -5   3   71.37    5.08
  -2  -5   3   67.16    4.22
  -2  -5   3   72.01    3.89
  -1  -5   3   36.07    2.52
  -1  -5   3   37.99    2.32
  -1  -5   3   38.40    2.14
  -1  -5   3   41.61    2.80
   0  -5   3    0.33    0.05
   0  -5   3    0.31    0.08
   0  -5   3    0.38    0.09
   0  -5   3    0.31    0.05
   1  -5   3   12.02    0.91
   1  -5   3   11.72    0.68
   1  -5   3   11.74    0.81
   2  -5   3    6.81    0.45
   2  -5   3    8.36    0.63
   2  -5   3    7.92    0.48
   2  -5   3    8.05    0.57
   2  -5   3    7.72    0.46
   2  -5   3    8.05    0.46
   3  -5   3   63.95    4.45
   3  -5   3   69.66    3.89
   3  -5   3   64.99    3.77
   3  -5   3   69.30    4.92
   3  -5   3   69.51    3.74
   4  -5   3   21.12    1.29
   4  -5   3   23.30    1.25
   5  -5   3    4.54    0.28
   5  -5   3    4.31    0.28
   5  -5   3    4.76    0.27
  -7  -4   3    0.77    0.07
  -6  -4   3   51.60    2.74
  -6  -4   3   48.84    3.07
  -6  -4   3   48.10    2.84
  -5  -4   3   59.39    3.30
  -5  -4   3   61.06    3.34
  -5  -4   3   53.24    3.51
  -5  -4   3   58.47    3.21
  -4  -4   3    3.51    0.22
  -4  -4   3    3.65    0.24
  -4  -4   3    3.83    0.27
  -4  -4   3    3.54    0.24
  -4  -4   3    3.76    0.23
  -4  -4   3    3.66    0.32
  -4  -4   3    3.77    0.22
  -3  -4   3   25.71    1.49
  -3  -4   3   21.87    1.41
  -3  -4   3   25.19    1.37
  -3  -4   3   25.02    1.63
  -2  -4   3  238.41   16.62
  -2  -4   3  216.79   13.79
  -2  -4   3  229.25   14.99
  -2  -4   3  233.04   12.74
  -1  -4   3    7.52    0.53
  -1  -4   3    6.73    0.39
  -1  -4   3    7.27    0.43
  -1  -4   3    6.95    0.48
  -1  -4   3    5.84    0.50
  -1  -4   3    6.59    0.48
   0   4  -3    6.57    0.53
   0  -4   3    7.87    0.50
   0  -4   3    7.34    0.55
   0  -4   3    7.21    0.52
   0  -4   3    7.08    0.42
   0  -4   3    6.74    0.53
   1  -4   3  482.02   33.48
   1  -4   3  504.60   36.42
   1  -4   3  508.75   32.95
   1  -4   3  527.65   28.01
   2  -4   3   72.15    4.38
   2  -4   3   61.91    4.84
   2  -4   3   66.61    3.72
   3  -4   3    1.37    0.18
   3  -4   3    1.19    0.10
   3  -4   3    1.24    0.16
   3  -4   3    1.12    0.12
   3  -4   3    1.25    0.10
   4  -4   3   83.54    6.70
   4  -4   3   98.58    5.32
   4  -4   3   94.68    5.11
   5  -4   3   29.50    1.65
   5  -4   3   29.68    1.71
   6  -4   3    6.33    0.38
   6  -4   3    6.52    0.38
  -7  -3   3    2.95    0.20
  -6  -3   3    4.90    0.32
  -6  -3   3    4.78    0.28
  -6  -3   3    4.56    0.28
  -5  -3   3  137.18    7.43
  -5  -3   3  120.22    7.09
  -4  -3   3    5.11    0.31
  -4  -3   3    4.85    0.29
  -4  -3   3    5.10    0.34
  -4  -3   3    4.93    0.29
  -4  -3   3    4.38    0.39
  -3  -3   3   75.32    4.13
  -3  -3   3   75.03    4.87
  -3  -3   3   73.38    4.47
   2   3  -3  110.42    7.86
  -2  -3   3  125.89    7.70
  -2  -3   3  122.99    7.14
  -2  -3   3  109.11    7.87
  -2  -3   3  123.99    6.60
  -2  -3   3  118.67    7.89
   1   3  -3    0.40    0.08
   1   3  -3    0.11    0.04
   1   3  -3    0.21    0.08
   1   3  -3    0.45    0.09
  -1  -3   3    0.48    0.08
  -1  -3   3    0.20    0.05
  -1  -3   3    0.33    0.06
  -1  -3   3    0.16    0.04
  -1  -3   3    0.43    0.08
   0   3  -3   37.18    2.67
   0   3  -3   40.71    2.67
   0   3  -3   34.39    2.50
   0   3  -3   39.24    2.60
   0  -3   3   42.00    2.60
   0  -3   3   42.29    2.66
   0  -3   3   41.47    2.87
   0  -3   3   40.52    2.20
   0  -3   3   39.81    2.67
  -1   3  -3   27.71    1.86
  -1   3  -3   25.82    1.85
   1  -3   3   29.67    1.80
   1  -3   3   24.64    1.98
   1  -3   3   27.07    1.52
   1  -3   3   28.46    1.86
   1  -3   3   27.30    1.84
   2  -3   3   40.01    2.12
   2  -3   3   39.25    2.51
   2  -3   3   34.41    2.59
   3  -3   3    4.72    0.41
   3  -3   3    5.38    0.33
   4  -3   3   45.07    2.60
   5  -3   3   39.99    2.31
  -6   3  -3   21.62    1.32
   6  -3   3   23.91    1.32
  -6  -2   3    2.08    0.14
  -6  -2   3    1.99    0.14
  -5  -2   3   18.75    1.07
  -5  -2   3   17.84    1.03
  -4  -2   3    2.24    0.15
  -4  -2   3    2.19    0.24
  -4  -2   3    2.42    0.18
  -4  -2   3    2.35    0.17
   3   2  -3   22.39    1.52
  -3  -2   3   24.77    1.50
  -3  -2   3   26.29    1.64
  -3  -2   3   25.20    1.38
   2   2  -3   36.58    2.59
   2   2  -3   39.76    2.65
   2   2  -3   41.97    2.69
   2   2  -3   37.53    2.20
  -2  -2   3   39.67    2.38
  -2  -2   3   39.07    2.68
  -2  -2   3   43.90    2.20
  -2  -2   3   40.55    2.60
  -2  -2   3   37.68    2.66
   1   2  -3  189.30   13.86
   1   2  -3  179.84   11.53
  -1  -2   3  209.98   11.59
  -1  -2   3  209.80   13.62
  -1  -2   3  214.24   13.86
  -1  -2   3  233.26   13.92
  -1  -2   3  228.34   15.07
   0   2  -3  699.33   42.79
   0   2  -3  679.11   42.79
   0   2  -3  592.84   35.58
   0   2  -3  617.39   41.87
   0  -2   3  688.62   42.79
   0  -2   3  589.04   42.75
   0  -2   3  650.16   41.87
  -1   2  -3    9.13    0.71
  -1   2  -3   10.35    0.59
  -1   2  -3   10.88    0.75
  -1   2  -3   11.44    0.74
   1  -2   3    9.58    0.78
   1  -2   3   10.72    0.71
   1  -2   3   10.87    0.73
   1  -2   3   11.38    0.75
   1  -2   3   10.48    0.60
  -2   2  -3  211.82   13.68
  -2   2  -3  208.21   13.38
  -2   2  -3  200.96   13.69
  -2   2  -3  203.77   11.40
   2  -2   3  225.89   13.38
   2  -2   3  203.18   13.68
   2  -2   3  210.62   11.43
   2  -2   3  185.01   13.69
   3  -2   3   17.14    1.24
   3  -2   3   19.35    1.05
  -5   2  -3  108.10    6.27
   5  -2   3  109.80    6.27
  -6   2  -3    1.42    0.11
   6  -2   3    1.38    0.12
   7   1  -3    2.34    0.14
  -7  -1   3    1.97    0.12
  -6  -1   3    6.53    0.39
  -5  -1   3    3.87    0.24
  -4  -1   3    2.91    0.18
   3   1  -3    4.47    0.33
   3   1  -3    4.37    0.38
  -3  -1   3    5.50    0.39
  -3  -1   3    5.39    0.30
  -3  -1   3    5.27    0.33
   2   1  -3   34.00    2.18
   2   1  -3   33.58    2.23
   2   1  -3   33.58    2.26
   2   1  -3   33.08    1.85
  -2  -1   3   32.33    2.24
  -2  -1   3   29.20    2.25
  -2  -1   3   36.54    2.18
  -2  -1   3   33.14    2.00
  -2  -1   3   33.49    1.85
   1   1  -3  470.32   31.60
   1   1  -3  448.50   26.87
   1   1  -3  508.55   32.32
  -1  -1   3  533.90   32.26
  -1  -1   3  479.59   26.85
  -1  -1   3  485.37   31.61
  -1  -1   3  478.84   32.29
   0   1  -3   50.29    3.10
   0   1  -3   42.11    2.57
   0   1  -3   46.15    3.03
   0   1  -3   49.43    3.11
   0   1  -3   44.34    2.94
   0  -1   3   46.62    3.10
   0  -1   3   48.28    3.03
   0  -1   3   45.71    3.34
   0  -1   3   45.26    2.57
   0  -1   3   47.16    3.10
  -1   1  -3    9.23    0.67
  -1   1  -3    9.70    0.56
  -1   1  -3    9.85    0.70
  -1   1  -3   10.58    0.69
   1  -1   3    9.21    0.56
   1  -1   3   10.25    0.70
   1  -1   3   10.13    0.67
   1  -1   3   10.51    0.69
  -2   1  -3   18.18    1.21
  -2   1  -3   18.60    1.25
  -2   1  -3   17.42    1.26
  -2   1  -3   19.16    1.02
   2  -1   3   17.70    1.24
   2  -1   3   17.97    1.02
   2  -1   3   16.95    1.26
   2  -1   3   19.17    1.21
  -3   1  -3   15.86    0.81
  -3   1  -3   13.66    0.97
   3  -1   3   12.86    1.00
  -4   1  -3    0.34    0.04
  -5   1  -3   42.33    2.44
  -6   1  -3    4.42    0.27
  -7   1  -3    5.30    0.37
   7  -1   3    5.15    0.31
   6   0  -3    2.59    0.19
  -6   0   3    2.78    0.17
   5   0  -3    3.56    0.25
  -5   0   3    4.12    0.24
   3   0  -3   43.07    2.54
   3   0  -3   39.72    2.73
   3   0  -3   43.08    2.32
  -3   0   3   39.64    2.48
   2   0  -3   23.91    1.65
   2   0  -3   22.48    1.58
   2   0  -3   24.33    1.48
   2   0  -3   24.61    1.34
   2   0  -3   25.05    1.62
  -2   0   3   23.28    1.65
  -2   0   3   25.18    1.63
  -2   0   3   23.24    1.58
  -2   0   3   24.34    1.34
  -2   0   3   23.20    1.44
   1   0  -3  359.21   19.27
   1   0  -3  374.15   23.19
   1   0  -3  344.48   22.67
   1   0  -3  359.70   23.12
  -1   0   3  310.92   23.15
  -1   0   3  347.79   23.12
  -1   0   3  346.46   19.24
  -1   0   3  344.82   22.66
   0   0  -3  168.78   10.09
   0   0  -3  161.54   10.08
   0   0  -3  136.01    9.57
   0   0  -3  145.44    8.37
   0   0  -3  151.95    9.87
   0   0   3  140.35    8.36
   0   0   3  164.66   10.05
   0   0   3  143.89    9.85
   0   0   3  148.77   10.06
  -1   0  -3   12.21    0.66
  -1   0  -3   13.17    0.81
  -1   0  -3   12.04    0.72
  -1   0  -3   11.12    0.79
  -1   0  -3   11.80    0.82
  -1   0  -3   11.16    0.76
   1   0   3   12.66    0.81
   1   0   3   11.34    0.79
   1   0   3   11.06    0.66
   1   0   3   12.23    0.82
  -2   0  -3    2.19    0.13
  -2   0  -3    2.18    0.18
  -2   0  -3    2.04    0.17
  -2   0  -3    2.16    0.14
  -2   0  -3    1.95    0.19
   2   0   3    2.11    0.18
   2   0   3    1.94    0.14
   2   0   3    2.13    0.21
   2   0   3    1.97    0.17
  -3   0  -3   14.19    0.97
  -3   0  -3   15.60    0.87
  -3   0  -3   15.14    0.81
  -3   0  -3   13.13    1.00
   3   0   3   13.01    1.00
  -4   0  -3    1.19    0.16
  -4   0  -3    1.13    0.09
  -4   0  -3    1.25    0.11
  -5   0  -3    1.20    0.10
  -6   0  -3    8.56    0.51
  -6   0  -3    9.19    0.53
  -7   0  -3    5.48    0.30
  -7   0  -3    4.63    0.36
   6  -1  -3    0.38    0.05
  -6   1   3    0.40    0.05
   5  -1  -3    5.90    0.37
   4  -1  -3    5.08    0.31
   3  -1  -3    2.78    0.20
   3  -1  -3    2.67    0.25
   3  -1  -3    2.68    0.21
   2  -1  -3    7.62    0.50
   2  -1  -3    7.59    0.42
   2  -1  -3    7.38    0.51
   2  -1  -3    6.83    0.54
   2  -1  -3    7.25    0.46
  -2   1   3    6.78    0.51
  -2   1   3    6.80    0.43
  -2   1   3    7.27    0.52
  -2   1   3    6.77    0.41
  -2   1   3    6.89    0.54
   1  -1  -3 1000.00   63.47
  -1   1   3  957.62   63.45
  -1  -1  -3   14.23    0.99
  -1  -1  -3   15.35    0.97
  -1  -1  -3   13.93    0.92
  -1  -1  -3   14.89    0.84
  -1  -1  -3   16.33    1.02
  -1  -1  -3   16.05    0.91
  -1  -1  -3   15.68    1.02
  -1  -1  -3   13.64    0.99
   1   1   3   15.29    1.02
   1   1   3   15.91    1.02
  -2  -1  -3   29.69    1.79
  -2  -1  -3   29.63    1.95
  -2  -1  -3   31.85    1.65
  -2  -1  -3   30.37    2.00
   2   1   3   25.66    1.95
   2   1   3   31.00    2.00
   2   1   3   30.18    2.01
  -3  -1  -3    0.55    0.09
  -3  -1  -3    0.54    0.06
  -3  -1  -3    0.59    0.07
  -3  -1  -3    0.60    0.09
  -4  -1  -3    1.94    0.15
  -4  -1  -3    2.17    0.22
  -4  -1  -3    1.86    0.13
  -4  -1  -3    2.15    0.16
  -5  -1  -3    5.89    0.42
  -5  -1  -3    4.88    0.44
  -5  -1  -3    5.58    0.32
  -5  -1  -3    4.91    0.34
  -5  -1  -3    5.37    0.35
  -5  -1  -3    5.50    0.32
  -6  -1  -3   28.02    1.65
  -6  -1  -3   31.32    1.72
  -7  -1  -3    8.46    0.60
  -7  -1  -3    8.68    0.49
   6  -2  -3    2.60    0.16
  -6   2   3    2.50    0.17
   5  -2  -3    4.46    0.30
   5  -2  -3    4.29    0.27
   4  -2  -3   14.29    0.84
   3  -2  -3    5.28    0.33
   3  -2  -3    4.94    0.35
   3  -2  -3    4.90    0.39
   2  -2  -3   45.31    2.74
   2  -2  -3   41.58    3.02
   2  -2  -3   43.83    2.92
   2  -2  -3   47.74    2.48
   1  -2  -3   15.42    0.83
   1  -2  -3   13.00    0.82
   1  -2  -3   14.90    1.00
   1  -2  -3   12.67    0.98
   1  -2  -3   15.63    0.98
   1  -2  -3   14.70    1.02
   1  -2  -3   15.74    0.92
  -1   2   3   15.88    1.01
  -1   2   3   15.42    1.02
  -1  -2  -3    0.62    0.06
  -1  -2  -3    0.64    0.05
  -1  -2  -3    0.63    0.07
  -1  -2  -3    0.59    0.07
  -1  -2  -3    0.62    0.07
  -1  -2  -3    0.63    0.06
  -1  -2  -3    0.64    0.04
  -1  -2  -3    0.64    0.06
  -1  -2  -3    0.63    0.07
  -1  -2  -3    0.64    0.05
   1   2   3    0.72    0.07
   1   2   3    0.64    0.06
  -2  -2  -3    0.70    0.09
  -2  -2  -3    0.65    0.06
  -2  -2  -3    0.90    0.09
  -2  -2  -3    0.72    0.05
  -2  -2  -3    0.58    0.08
  -2  -2  -3    0.67    0.08
  -2  -2  -3    0.68    0.07
  -2  -2  -3    0.67    0.09
   2   2   3    0.82    0.08
   2   2   3    0.63    0.10
  -3  -2  -3  166.60    9.03
  -3  -2  -3  165.60    9.76
  -3  -2  -3  156.99   10.52
  -3  -2  -3  159.93   10.24
  -4  -2  -3   19.30    1.01
  -4  -2  -3   16.97    0.99
  -4  -2  -3   18.60    1.21
  -4  -2  -3   16.81    1.11
  -4  -2  -3   18.12    1.10
  -4  -2  -3   19.20    1.18
  -4  -2  -3   16.52    1.03
  -5  -2  -3    7.11    0.41
  -5  -2  -3    5.81    0.53
  -5  -2  -3    7.02    0.45
  -5  -2  -3    7.47    0.40
  -5  -2  -3    6.81    0.42
  -5  -2  -3    6.66    0.51
  -5  -2  -3    7.22    0.41
  -6  -2  -3    1.22    0.10
  -6  -2  -3    1.15    0.10
  -6  -2  -3    1.04    0.10
  -6  -2  -3    1.16    0.08
  -7  -2  -3    4.40    0.33
  -7  -2  -3    4.61    0.26
   6  -3  -3    0.31    0.03
   6  -3  -3    0.37    0.04
   6  -3  -3    0.29    0.06
   5  -3  -3   17.28    0.99
   5  -3  -3   19.21    1.02
   5  -3  -3   15.81    1.11
   4  -3  -3    3.08    0.20
   4  -3  -3    2.33    0.28
   4  -3  -3    3.07    0.20
   4  -3  -3    3.24    0.23
   4  -3  -3    2.76    0.24
   3  -3  -3    0.88    0.14
   3  -3  -3    0.96    0.11
   3  -3  -3    0.99    0.09
   3  -3  -3    1.07    0.12
   3  -3  -3    1.11    0.09
   3  -3  -3    0.86    0.09
   2  -3  -3    0.04    0.07
   2  -3  -3    0.08    0.07
   2  -3  -3    0.14    0.05
   1  -3  -3   25.22    1.62
   1  -3  -3   25.22    1.56
   1  -3  -3   24.78    1.47
   1  -3  -3   22.39    1.59
   1  -3  -3   20.29    1.73
   1  -3  -3   23.20    1.56
   1  -3  -3   27.19    1.33
   1  -3  -3   22.07    1.32
  -1   3   3   24.18    1.61
  -1   3   3   23.26    1.60
   0  -3  -3   10.39    0.68
   0  -3  -3   10.41    0.62
   0  -3  -3   10.16    0.56
   0  -3  -3    9.76    0.75
   0  -3  -3   10.86    0.67
   0  -3  -3   10.11    0.67
   0  -3  -3   10.53    0.64
   0  -3  -3   10.31    0.57
   0  -3  -3   10.81    0.69
   0  -3  -3    9.21    0.67
   0   3   3    8.87    0.69
   0   3   3   10.78    0.68
  -1  -3  -3  328.80   21.02
  -1  -3  -3  363.96   20.66
  -1  -3  -3  334.19   21.84
  -1  -3  -3  353.49   24.81
  -2  -3  -3   35.33    2.31
  -2  -3  -3   34.19    2.37
  -2  -3  -3   34.68    2.31
  -2  -3  -3   35.92    2.37
  -2  -3  -3   39.15    1.98
  -2  -3  -3   34.15    1.96
  -2  -3  -3   37.37    2.26
  -2  -3  -3   36.10    2.14
   2   3   3   35.00    2.36
   2   3   3   33.42    2.37
  -3  -3  -3    5.89    0.38
  -3  -3  -3    5.83    0.41
  -3  -3  -3    6.02    0.34
  -3  -3  -3    5.56    0.41
  -4  -3  -3    0.12    0.03
  -4  -3  -3    0.06    0.04
  -4  -3  -3    0.11    0.02
  -4  -3  -3    0.12    0.07
  -4  -3  -3    0.11    0.03
  -4  -3  -3    0.11    0.04
  -4  -3  -3    0.14    0.03
  -4  -3  -3    0.05    0.08
  -4  -3  -3    0.34    0.07
  -5  -3  -3    0.62    0.05
  -5  -3  -3    0.57    0.07
  -5  -3  -3    0.65    0.07
  -5  -3  -3    0.54    0.12
  -5  -3  -3    0.72    0.06
  -5  -3  -3    0.48    0.09
  -5  -3  -3    0.54    0.12
  -5  -3  -3    0.52    0.07
  -6  -3  -3   11.03    0.69
  -6  -3  -3   11.57    0.66
  -6  -3  -3   12.47    0.83
  -6  -3  -3   12.15    0.75
  -7  -3  -3   22.91    1.26
  -7  -3  -3   20.14    1.55
  -7  -3  -3   25.00    1.41
   6  -4  -3    0.94    0.08
   5  -4  -3   29.39    1.65
   5  -4  -3   30.04    1.71
   5  -4  -3   29.57    1.87
   4  -4  -3   19.37    1.15
   4  -4  -3   20.71    1.15
   4  -4  -3   20.37    1.12
   4  -4  -3   18.97    1.27
   3  -4  -3    0.86    0.09
   3  -4  -3    0.86    0.10
   3  -4  -3    0.77    0.09
   3  -4  -3    0.74    0.11
   3  -4  -3    0.93    0.12
   3  -4  -3    0.85    0.08
   3  -4  -3    0.97    0.15
   3  -4  -3    0.88    0.16
   2  -4  -3    7.12    0.48
   2  -4  -3    7.77    0.43
   2  -4  -3    6.36    0.57
   2  -4  -3    7.24    0.51
   1  -4  -3   20.51    1.32
   1  -4  -3   20.10    1.54
   1  -4  -3   21.62    1.18
   1  -4  -3   21.98    1.39
   0  -4  -3   43.35    2.56
   0  -4  -3   42.41    2.31
   0  -4  -3   42.78    2.76
   0  -4  -3   42.88    2.49
   0  -4  -3   44.59    2.71
   0  -4  -3   40.51    2.31
   0  -4  -3   42.56    3.01
   0  -4  -3   42.65    2.77
   0  -4  -3   40.66    2.70
   0   4   3   39.86    2.76
   0   4   3   36.26    2.76
  -1  -4  -3   59.33    4.12
  -1  -4  -3   55.57    3.63
  -1  -4  -3   57.18    3.43
  -1  -4  -3   57.02    3.50
  -2  -4  -3   27.53    1.84
  -2  -4  -3   28.99    1.57
  -2  -4  -3   28.18    1.89
  -2  -4  -3   30.13    1.84
  -2  -4  -3   30.78    2.07
  -2  -4  -3   26.56    1.89
  -2  -4  -3   25.88    1.82
  -2  -4  -3   29.18    1.57
  -2  -4  -3   30.76    1.72
   2   4   3   26.89    1.89
  -3  -4  -3   27.21    1.73
  -3  -4  -3   25.67    1.70
  -3  -4  -3   25.99    1.47
  -3  -4  -3   26.74    1.61
  -4  -4  -3   45.94    2.89
  -4  -4  -3   44.06    2.49
  -4  -4  -3   44.19    2.73
  -4  -4  -3   44.60    2.66
  -4  -4  -3   47.59    2.80
  -4  -4  -3   48.22    2.96
  -4  -4  -3   44.63    2.56
  -4  -4  -3   42.78    3.07
  -4  -4  -3   43.43    2.68
  -4  -4  -3   46.05    2.51
  -5  -4  -3   45.57    3.16
  -5  -4  -3   48.95    2.87
  -5  -4  -3   50.81    2.56
  -5  -4  -3   47.22    2.63
  -5  -4  -3   43.58    2.57
  -5  -4  -3   41.11    2.80
  -6  -4  -3    3.12    0.21
  -6  -4  -3    3.35    0.23
  -6  -4  -3    3.09    0.25
  -6  -4  -3    3.42    0.20
  -7  -4  -3    3.85    0.28
  -7  -4  -3    4.42    0.26
  -7  -4  -3    4.42    0.24
   5  -5  -3    0.13    0.05
   5  -5  -3    0.10    0.05
   5  -5  -3    0.11    0.04
   4  -5  -3    4.37    0.27
   4  -5  -3    4.68    0.29
   4  -5  -3    4.53    0.28
   4  -5  -3    4.87    0.30
   4  -5  -3    4.89    0.32
   3  -5  -3   50.25    2.79
   3  -5  -3   45.47    3.28
   3  -5  -3   49.37    2.84
   3  -5  -3   51.57    2.86
   3  -5  -3   45.12    3.64
   3  -5  -3   47.88    3.08
   3  -5  -3   53.34    3.13
   3  -5  -3   54.71    2.76
   2  -5  -3   37.65    2.02
   2  -5  -3   35.61    2.24
   2  -5  -3   36.81    1.98
   2  -5  -3   35.58    1.96
   2  -5  -3   37.39    2.23
   2  -5  -3   37.67    2.21
   2  -5  -3   35.71    2.34
   2  -5  -3   35.60    2.60
   2  -5  -3   30.68    2.03
   2  -5  -3   33.29    2.00
   2  -5  -3   34.07    1.92
   1  -5  -3   21.70    1.35
   1  -5  -3   21.48    1.59
   1  -5  -3   20.43    1.42
   1  -5  -3   22.40    1.20
   0  -5  -3    9.55    0.74
   0  -5  -3   10.02    0.64
  -1  -5  -3   22.00    1.31
  -1  -5  -3   23.64    1.54
  -1  -5  -3   19.47    1.27
  -1  -5  -3   18.93    1.35
  -2  -5  -3  232.71   16.52
  -2  -5  -3  217.45   14.40
  -2  -5  -3  235.31   13.76
  -3  -5  -3  215.74   14.01
  -3  -5  -3  216.74   11.93
  -3  -5  -3  220.71   12.15
  -3  -5  -3  197.43   11.92
  -3  -5  -3  226.27   12.98
  -3  -5  -3  200.94   12.84
  -3  -5  -3  219.87   12.75
  -3  -5  -3  212.27   13.35
  -3  -5  -3  212.99   12.26
  -3  -5  -3  238.50   14.03
  -4  -5  -3    5.60    0.32
  -4  -5  -3    5.16    0.39
  -4  -5  -3    5.62    0.32
  -4  -5  -3    5.94    0.39
  -4  -5  -3    5.64    0.37
  -4  -5  -3    4.85    0.40
  -4  -5  -3    5.81    0.31
  -4  -5  -3    5.49    0.34
  -4  -5  -3    5.59    0.34
  -5  -5  -3   11.07    0.60
  -5  -5  -3    9.42    0.67
  -5  -5  -3    9.22    0.72
  -5  -5  -3   11.54    0.66
  -5  -5  -3   10.44    0.58
  -5  -5  -3    9.76    0.63
  -6  -5  -3    0.48    0.04
  -6  -5  -3    0.33    0.05
  -6  -5  -3    0.34    0.07
  -7  -5  -3   19.26    0.97
  -7  -5  -3   14.52    1.05
   5  -6  -3   15.19    0.84
   5  -6  -3   13.95    0.83
   5  -6  -3   14.78    0.81
   4  -6  -3    1.36    0.11
   4  -6  -3    1.27    0.12
   4  -6  -3    1.37    0.10
   4  -6  -3    1.38    0.13
   3  -6  -3   43.65    2.85
   3  -6  -3   45.11    2.50
   3  -6  -3   44.88    2.55
   3  -6  -3   47.30    2.58
   2  -6  -3    1.24    0.15
   2  -6  -3    1.31    0.11
   2  -6  -3    1.50    0.10
   2  -6  -3    1.52    0.21
   2  -6  -3    1.73    0.12
   2  -6  -3    1.36    0.16
   2  -6  -3    1.48    0.12
   2  -6  -3    1.43    0.13
   2  -6  -3    1.44    0.12
   1  -6  -3   19.96    1.18
   1  -6  -3   18.60    1.38
   1  -6  -3   18.16    1.01
   1  -6  -3   18.47    1.03
   1  -6  -3   18.37    1.05
   1  -6  -3   16.44    1.02
   1  -6  -3   18.30    1.05
   1  -6  -3   17.93    1.17
   1  -6  -3   20.45    1.18
   1  -6  -3   17.65    1.21
   0  -6  -3    8.90    0.71
   0  -6  -3    9.86    0.62
   0  -6  -3    9.66    0.60
   0  -6  -3    8.90    0.60
   0  -6  -3    9.01    0.52
  -1  -6  -3   30.85    2.08
  -1  -6  -3   25.67    1.71
  -1  -6  -3   28.91    1.77
  -2  -6  -3    0.02    0.05
  -2  -6  -3    0.05    0.02
  -2  -6  -3    0.07    0.04
  -2  -6  -3    0.04    0.05
  -2  -6  -3    0.04    0.03
  -3  -6  -3   14.16    0.92
  -3  -6  -3   14.46    0.82
  -3  -6  -3   14.17    0.90
  -3  -6  -3   14.33    0.82
  -3  -6  -3   13.95    0.90
  -3  -6  -3   15.47    0.86
  -3  -6  -3   13.72    0.86
  -4  -6  -3  154.13    8.55
  -4  -6  -3  142.33    8.21
  -4  -6  -3  135.35    8.90
  -4  -6  -3  154.21    8.62
  -4  -6  -3  136.58    8.65
  -5  -6  -3    4.47    0.28
  -5  -6  -3    4.17    0.29
  -5  -6  -3    4.25    0.31
  -5  -6  -3    4.65    0.27
  -6  -6  -3    3.43    0.21
  -6  -6  -3    3.18    0.23
  -7  -6  -3    0.18    0.03
  -7  -6  -3    0.10    0.04
   4  -7  -3   45.43    2.45
   4  -7  -3   40.29    2.70
   4  -7  -3   43.39    2.42
   3  -7  -3    0.93    0.10
   3  -7  -3    0.87    0.08
   3  -7  -3    0.73    0.08
   3  -7  -3    0.86    0.09
   2  -7  -3   30.80    2.51
   2  -7  -3   36.12    2.15
   2  -7  -3   34.92    1.85
   2  -7  -3   36.36    1.88
   2  -7  -3   36.03    1.92
   2  -7  -3   31.98    1.94
   2  -7  -3   30.78    2.13
   1  -7  -3    0.73    0.14
   1  -7  -3    0.96    0.12
   1  -7  -3    0.82    0.07
   1  -7  -3    0.81    0.09
   1  -7  -3    0.88    0.10
   1  -7  -3    0.78    0.14
   0  -7  -3    1.15    0.08
   0  -7  -3    1.30    0.11
   0  -7  -3    1.24    0.10
   0  -7  -3    1.13    0.09
   0  -7  -3    1.21    0.14
   0  -7  -3    1.09    0.17
   0  -7  -3    1.11    0.11
   0  -7  -3    1.38    0.15
   0  -7  -3    1.26    0.11
  -1  -7  -3    8.07    0.49
  -1  -7  -3    8.45    0.64
  -1  -7  -3    8.64    0.53
  -1  -7  -3    8.08    0.47
  -1  -7  -3    8.68    0.46
  -1  -7  -3    7.20    0.49
  -1  -7  -3    7.52    0.53
  -2  -7  -3   15.08    1.04
  -2  -7  -3   14.24    0.82
  -2  -7  -3   12.29    0.75
  -2  -7  -3   13.31    0.82
  -2  -7  -3   12.60    0.86
  -2  -7  -3   13.24    0.85
  -2  -7  -3   15.00    0.88
  -2  -7  -3   13.57    0.78
  -3  -7  -3   63.57    3.59
  -3  -7  -3   61.57    3.74
  -3  -7  -3   63.20    3.56
  -3  -7  -3   59.97    3.79
  -3  -7  -3   58.04    3.43
  -3  -7  -3   61.58    3.40
  -3  -7  -3   54.76    3.64
  -4  -7  -3   10.26    0.59
  -4  -7  -3   10.27    0.60
  -4  -7  -3   10.29    0.63
  -4  -7  -3    8.35    0.63
  -4  -7  -3    9.51    0.56
  -5  -7  -3   92.36    5.24
  -5  -7  -3   82.16    4.98
  -5  -7  -3   84.53    4.82
  -5  -7  -3   79.79    5.03
  -6  -7  -3    3.25    0.23
  -6  -7  -3    3.40    0.19
  -6  -7  -3    2.95    0.21
   4  -8  -3    3.47    0.21
   4  -8  -3    3.34    0.20
   3  -8  -3    7.23    0.50
   3  -8  -3    7.87    0.45
   3  -8  -3    7.61    0.45
   2  -8  -3    1.08    0.11
   2  -8  -3    1.10    0.12
   2  -8  -3    1.15    0.10
   2  -8  -3    1.09    0.09
   1  -8  -3    1.33    0.20
   1  -8  -3    1.75    0.12
   1  -8  -3    2.11    0.15
   1  -8  -3    1.92    0.15
   1  -8  -3    1.76    0.15
   0  -8  -3    3.92    0.24
   0  -8  -3    3.69    0.24
   0  -8  -3    3.77    0.22
   0  -8  -3    4.19    0.28
   0  -8  -3    3.58    0.34
   0  -8  -3    3.68    0.24
   0  -8  -3    3.69    0.28
  -1  -8  -3    1.01    0.09
  -1  -8  -3    1.10    0.17
  -1  -8  -3    1.20    0.10
  -1  -8  -3    1.14    0.11
  -1  -8  -3    1.18    0.11
  -1  -8  -3    1.11    0.13
  -2  -8  -3    3.88    0.24
  -2  -8  -3    3.70    0.23
  -2  -8  -3    3.73    0.24
  -2  -8  -3    3.63    0.24
  -2  -8  -3    3.35    0.34
  -2  -8  -3    3.92    0.28
  -3  -8  -3   39.41    2.19
  -3  -8  -3   33.24    2.30
  -3  -8  -3   32.02    2.25
  -3  -8  -3   39.98    2.21
  -3  -8  -3   37.99    2.09
  -3  -8  -3   39.11    2.34
  -4  -8  -3    2.22    0.15
  -4  -8  -3    2.75    0.18
  -4  -8  -3    2.81    0.19
  -4  -8  -3    2.66    0.20
  -4  -8  -3    2.90    0.17
  -5  -8  -3    0.04    0.04
  -5  -8  -3    0.05    0.03
  -5  -8  -3    0.07    0.05
  -5  -8  -3    0.04    0.02
  -6  -8  -3    9.64    0.61
  -6  -8  -3    9.40    0.58
   3  -9  -3    1.12    0.08
   3  -9  -3    1.14    0.09
   3  -9  -3    0.91    0.09
   2  -9  -3   46.02    2.65
   2  -9  -3   48.78    2.93
   2  -9  -3   48.19    2.63
   2  -9  -3   43.65    2.53
   1  -9  -3   21.56    1.37
   1  -9  -3   21.53    1.22
   1  -9  -3   21.60    1.18
   1  -9  -3   20.96    1.22
   0  -9  -3   64.43    3.52
   0  -9  -3   63.37    3.39
   0  -9  -3   57.53    3.68
   0  -9  -3   64.80    3.93
  -1  -9  -3    1.05    0.14
  -1  -9  -3    0.91    0.16
  -1  -9  -3    1.11    0.09
  -1  -9  -3    1.23    0.12
  -1  -9  -3    1.36    0.11
  -2  -9  -3    1.01    0.16
  -2  -9  -3    1.27    0.10
  -2  -9  -3    1.32    0.11
  -2  -9  -3    1.45    0.15
  -2  -9  -3    1.11    0.11
  -2  -9  -3    1.17    0.12
  -3  -9  -3  104.83    6.14
  -3  -9  -3  111.94    6.48
  -3  -9  -3  111.97    6.50
  -4  -9  -3   20.22    1.15
  -4  -9  -3   18.22    1.16
  -4  -9  -3   19.41    1.21
  -5  -9  -3    0.12    0.05
  -5  -9  -3    0.10    0.04
  -5  -9  -3    0.03    0.04
  -6  -9  -3    3.68    0.24
   2 -10  -3   63.33    4.53
   2 -10  -3   81.54    4.07
   1 -10  -3    6.43    0.46
   1 -10  -3    7.28    0.41
   0 -10  -3    3.05    0.19
   0 -10  -3    2.79    0.20
   0 -10  -3    2.81    0.23
  -1 -10  -3    2.27    0.16
  -1 -10  -3    2.17    0.16
  -1 -10  -3    2.51    0.20
  -1 -10  -3    2.25    0.16
  -2 -10  -3   22.05    1.18
  -2 -10  -3   19.43    1.24
  -2 -10  -3   19.82    1.32
  -2 -10  -3   21.65    1.24
  -3 -10  -3    5.37    0.32
  -3 -10  -3    5.21    0.33
  -3 -10  -3    5.10    0.34
  -4 -10  -3    3.24    0.21
  -4 -10  -3    3.07    0.21
  -5 -10  -3   19.00    1.10
  -5 -10  -3   17.80    1.09
   1 -11  -3    4.52    0.28
   1 -11  -3    4.96    0.32
   0 -11  -3   13.73    0.79
   0 -11  -3   13.68    0.88
  -1 -11  -3    0.04    0.05
  -1 -11  -3    0.05    0.04
  -1 -11  -3   -0.01    0.04
  -2 -11  -3    0.44    0.06
  -2 -11  -3    0.39    0.06
  -2 -11  -3    0.70    0.10
  -3 -11  -3    0.12    0.04
  -3 -11  -3    0.17    0.06
  -3 -11  -3    0.15    0.05
  -4 -11  -3   18.90    1.15
  -4 -11  -3   19.82    1.16
  -1 -12  -3    0.36    0.05
  -1 -12  -3    0.24    0.05
  -2 -12  -3   24.38    1.40
  -2 -12  -3   25.27    1.47
  -3 -12  -3   10.12    0.60
  -3 -11   4    0.08    0.03
  -3 -11   4    0.16    0.03
  -2 -11   4   20.81    1.20
  -2 -11   4   21.60    1.26
  -1 -11   4   47.98    2.67
  -1 -11   4   42.36    2.54
   0 -11   4    0.44    0.05
   0 -11   4    0.40    0.03
   0 -11   4    0.30    0.04
   1 -11   4    9.58    0.56
   1 -11   4    9.07    0.53
  -4 -10   4    5.22    0.31
  -4 -10   4    4.46    0.30
  -4 -10   4    5.19    0.29
  -3 -10   4    7.49    0.46
  -3 -10   4    7.55    0.44
  -3 -10   4    7.69    0.47
  -2 -10   4    2.02    0.15
  -2 -10   4    2.13    0.16
  -2 -10   4    2.11    0.13
  -2 -10   4    2.24    0.16
  -1 -10   4   21.31    1.17
  -1 -10   4   18.60    1.11
  -1 -10   4   18.62    1.11
   0 -10   4    0.31    0.06
   0 -10   4    0.28    0.06
   0 -10   4    0.36    0.04
   1 -10   4    0.45    0.06
   1 -10   4    0.52    0.06
   1 -10   4    0.62    0.07
   2 -10   4    5.18    0.30
   2 -10   4    4.78    0.30
  -5  -9   4    8.03    0.50
  -5  -9   4    8.23    0.47
  -4  -9   4   -0.01    0.02
  -4  -9   4   -0.01    0.03
  -4  -9   4    0.08    0.06
  -3  -9   4    3.34    0.24
  -3  -9   4    3.77    0.22
  -3  -9   4    4.06    0.25
  -3  -9   4    3.56    0.23
  -2  -9   4    0.06    0.05
  -2  -9   4    0.17    0.05
  -2  -9   4    0.13    0.05
  -2  -9   4    0.07    0.04
  -1  -9   4   14.38    0.90
  -1  -9   4   16.47    0.90
  -1  -9   4   16.16    0.95
   0  -9   4   16.25    0.92
   0  -9   4   14.26    0.97
   0  -9   4   14.66    0.84
   0  -9   4   15.29    0.87
   0  -9   4   15.47    0.88
   1  -9   4    2.57    0.15
   1  -9   4    3.07    0.19
   1  -9   4    2.50    0.18
   1  -9   4    2.56    0.18
   2  -9   4   65.40    3.71
   2  -9   4   65.46    3.59
   2  -9   4   64.98    3.67
   2  -9   4   65.32    3.85
   3  -9   4    3.54    0.22
   3  -9   4    3.74    0.23
  -6  -8   4    7.24    0.42
  -5  -8   4    0.60    0.07
  -5  -8   4    0.52    0.06
  -4  -8   4   36.86    2.02
  -4  -8   4   31.85    1.86
  -4  -8   4   32.84    1.93
  -3  -8   4    1.13    0.12
  -3  -8   4    1.18    0.08
  -3  -8   4    1.23    0.10
  -3  -8   4    1.17    0.09
  -3  -8   4    1.15    0.09
  -2  -8   4    0.58    0.06
  -2  -8   4    0.56    0.06
  -2  -8   4    0.41    0.10
  -2  -8   4    0.49    0.06
  -2  -8   4    0.55    0.11
  -2  -8   4    0.57    0.07
  -2  -8   4    0.56    0.05
  -2  -8   4    0.63    0.08
  -1  -8   4    1.59    0.10
  -1  -8   4    1.55    0.22
  -1  -8   4    1.59    0.12
  -1  -8   4    1.54    0.12
  -1  -8   4    1.59    0.12
  -1  -8   4    1.53    0.12
  -1  -8   4    1.77    0.16
  -1  -8   4    1.57    0.13
   0  -8   4  178.54   10.37
   0  -8   4  185.16   11.54
   0  -8   4  195.08   10.22
   0  -8   4  184.07   10.94
   0  -8   4  182.47   13.30
   0  -8   4  183.20   10.53
   1  -8   4    0.09    0.05
   1  -8   4    0.09    0.08
   1  -8   4    0.13    0.05
   1  -8   4    0.18    0.06
   1  -8   4    0.09    0.04
   2  -8   4   16.44    1.01
   2  -8   4   17.62    1.01
   2  -8   4   18.14    0.98
   2  -8   4   17.94    1.05
   3  -8   4   15.50    0.83
   3  -8   4   14.64    0.85
   3  -8   4   14.47    0.86
   4  -8   4    0.03    0.04
   4  -8   4    0.05    0.02
   4  -8   4    0.06    0.03
  -6  -7   4    0.65    0.07
  -6  -7   4    0.77    0.06
  -5  -7   4    0.04    0.03
  -5  -7   4   -0.01    0.04
  -5  -7   4    0.00    0.03
  -5  -7   4    0.02    0.04
  -4  -7   4    0.10    0.03
  -4  -7   4    0.11    0.05
  -4  -7   4    0.06    0.03
  -4  -7   4    0.04    0.05
  -3  -7   4    4.61    0.36
  -3  -7   4    5.62    0.33
  -3  -7   4    5.22    0.31
  -3  -7   4    4.97    0.32
  -3  -7   4    5.14    0.29
  -3  -7   4    4.61    0.40
  -3  -7   4    5.06    0.30
  -2  -7   4    1.14    0.09
  -2  -7   4    1.12    0.15
  -2  -7   4    1.09    0.09
  -2  -7   4    1.15    0.09
  -2  -7   4    1.18    0.14
  -2  -7   4    1.05    0.08
  -2  -7   4    1.11    0.09
  -2  -7   4    1.11    0.10
  -2  -7   4    1.27    0.18
  -1  -7   4    6.79    0.47
  -1  -7   4    7.27    0.42
  -1  -7   4    7.06    0.44
  -1  -7   4    6.95    0.47
  -1  -7   4    6.98    0.42
  -1  -7   4    7.18    0.42
  -1  -7   4    7.16    0.44
  -1  -7   4    7.04    0.52
  -1  -7   4    7.61    0.58
  -1  -7   4    7.03    0.40
   0  -7   4    2.25    0.15
   0  -7   4    1.97    0.16
   0  -7   4    2.04    0.24
   0  -7   4    1.96    0.13
   0  -7   4    2.09    0.14
   0  -7   4    2.15    0.15
   0  -7   4    1.88    0.14
   0  -7   4    1.94    0.20
   1  -7   4  121.54    6.95
   1  -7   4  124.61    8.95
   1  -7   4  142.06    7.33
   1  -7   4  118.22    6.86
   1  -7   4  118.93    7.13
   1  -7   4  121.36    6.87
   1  -7   4  121.71    7.03
   2  -7   4    0.17    0.04
   2  -7   4    0.14    0.04
   2  -7   4    0.04    0.05
   2  -7   4    0.12    0.06
   2  -7   4    0.11    0.02
   2  -7   4    0.02    0.11
   3  -7   4    0.91    0.08
   3  -7   4    0.79    0.09
   3  -7   4    0.67    0.08
   3  -7   4    0.77    0.09
   4  -7   4   15.40    0.88
   4  -7   4   16.41    0.90
   4  -7   4   15.29    0.91
  -6  -6   4    2.20    0.13
  -6  -6   4    2.41    0.17
  -6  -6   4    2.14    0.14
  -5  -6   4   69.49    4.38
  -5  -6   4   69.95    3.90
  -5  -6   4   72.52    4.21
  -5  -6   4   71.12    4.02
  -4  -6   4    6.95    0.40
  -4  -6   4    6.51    0.46
  -4  -6   4    6.55    0.38
  -4  -6   4    6.66    0.42
  -4  -6   4    6.86    0.44
  -3  -6   4    0.35    0.05
  -3  -6   4    0.27    0.05
  -3  -6   4    0.27    0.05
  -3  -6   4    0.31    0.04
  -3  -6   4    0.30    0.03
  -3  -6   4    0.45    0.04
  -3  -6   4    0.30    0.10
  -3  -6   4    0.28    0.04
  -3  -6   4    0.37    0.07
  -3  -6   4    0.36    0.06
  -2  -6   4   25.64    1.52
  -2  -6   4   23.44    1.71
  -2  -6   4   26.11    1.58
  -2  -6   4   25.18    1.54
  -2  -6   4   24.60    1.45
  -2  -6   4   27.16    1.44
  -2  -6   4   24.82    1.43
  -2  -6   4   27.60    1.90
  -2  -6   4   24.81    1.48
  -2  -6   4   28.09    1.47
  -1  -6   4   50.94    3.17
  -1  -6   4   56.08    3.05
  -1  -6   4   51.76    3.45
  -1  -6   4   57.16    3.31
  -1  -6   4   54.70    3.12
  -1  -6   4   63.50    4.00
  -1  -6   4   50.34    3.24
  -1  -6   4   53.65    3.03
  -1  -6   4   57.56    3.61
   0  -6   4    0.03    0.04
   0  -6   4    0.04    0.04
   0  -6   4    0.01    0.07
   0  -6   4    0.07    0.04
   0  -6   4    0.03    0.03
   0  -6   4    0.11    0.08
   0  -6   4    0.09    0.02
   0  -6   4    0.03    0.03
   0  -6   4    0.05    0.03
   1  -6   4    0.44    0.11
   1  -6   4    0.41    0.06
   1  -6   4    0.39    0.04
   1  -6   4    0.25    0.11
   1  -6   4    0.31    0.05
   1  -6   4    0.41    0.07
   1  -6   4    0.41    0.05
   2  -6   4   67.57    3.82
   2  -6   4   63.92    4.46
   2  -6   4   71.51    4.94
   2  -6   4   66.78    3.90
   2  -6   4   63.48    3.86
   2  -6   4   72.94    3.75
   2  -6   4   68.95    3.78
   3  -6   4    0.49    0.15
   3  -6   4    0.38    0.07
   3  -6   4    0.49    0.06
   3  -6   4    0.47    0.05
   3  -6   4    0.43    0.07
   4  -6   4    1.30    0.12
   4  -6   4    1.16    0.12
   4  -6   4    1.22    0.09
   5  -6   4    0.01    0.05
   5  -6   4    0.04    0.05
  -6  -5   4    1.40    0.10
  -6  -5   4    1.36    0.12
  -6  -5   4    1.39    0.10
  -5  -5   4    4.59    0.30
  -5  -5   4    4.21    0.25
  -5  -5   4    4.37    0.25
  -5  -5   4    3.93    0.26
  -5  -5   4    4.17    0.27
  -4  -5   4    8.39    0.51
  -4  -5   4    9.04    0.53
  -4  -5   4    8.65    0.51
  -4  -5   4    8.25    0.64
  -4  -5   4    8.52    0.57
  -4  -5   4    8.91    0.49
  -4  -5   4    8.63    0.51
  -3  -5   4    5.47    0.39
  -3  -5   4    4.74    0.31
  -3  -5   4    5.11    0.29
  -3  -5   4    4.80    0.30
  -3  -5   4    4.69    0.28
  -3  -5   4    4.39    0.29
  -3  -5   4    5.10    0.34
  -2  -5   4    0.32    0.04
  -2  -5   4    0.43    0.10
  -2  -5   4    0.32    0.09
  -2  -5   4    0.40    0.06
  -2  -5   4    0.39    0.05
  -1  -5   4   24.23    1.45
  -1  -5   4   22.38    1.58
  -1  -5   4   24.50    1.33
   0  -5   4   24.08    1.36
   0  -5   4   23.74    1.79
   0  -5   4   25.18    1.62
   1  -5   4   12.20    0.89
   1  -5   4   13.45    0.99
   1  -5   4   13.06    0.75
   2  -5   4   18.58    1.02
   2  -5   4   17.69    1.00
   2  -5   4   15.81    1.01
   2  -5   4   17.25    1.02
   2  -5   4   16.54    0.99
   2  -5   4   18.87    1.21
   2  -5   4   18.87    1.33
   3  -5   4    2.07    0.16
   3  -5   4    2.26    0.20
   3  -5   4    2.19    0.27
   3  -5   4    2.25    0.15
   3  -5   4    1.99    0.23
   4  -5   4    0.04    0.04
   4  -5   4    0.03    0.04
   5  -5   4    4.02    0.26
   5  -5   4    4.27    0.25
   5  -5   4    4.20    0.27
  -6  -4   4   34.18    2.11
  -6  -4   4   35.85    1.89
  -6  -4   4   32.13    1.96
  -5  -4   4    1.07    0.10
  -5  -4   4    1.30    0.09
  -4  -4   4   63.22    3.39
  -4  -4   4   59.83    3.28
  -4  -4   4   53.57    3.87
  -4  -4   4   59.87    3.56
  -4  -4   4   59.26    3.50
  -4  -4   4   57.99    3.34
  -4  -4   4   57.89    3.25
  -3  -4   4   13.67    0.84
  -3  -4   4   15.28    0.86
  -3  -4   4   15.51    0.87
  -3  -4   4   15.13    1.03
  -3  -4   4   15.48    0.94
  -2  -4   4  295.83   16.10
  -2  -4   4  294.83   20.99
  -2  -4   4  276.21   17.45
  -2  -4   4  294.04   18.95
  -1  -4   4   98.70    7.22
  -1  -4   4  107.29    7.07
  -1  -4   4  105.47    6.01
  -1  -4   4  123.40    7.82
   0  -4   4   32.79    2.50
   0  -4   4   36.25    2.27
   1  -4   4   18.89    1.36
   1  -4   4   18.23    1.04
   1  -4   4   17.79    1.23
   2  -4   4   52.13    2.86
   2  -4   4   55.64    3.38
   2  -4   4   46.21    3.72
   3  -4   4   37.31    2.08
   3  -4   4   37.81    2.16
   3  -4   4   37.73    2.50
   3  -4   4   37.19    2.11
   3  -4   4   36.87    2.75
   4  -4   4   11.90    1.05
   4  -4   4   14.47    0.79
   5  -4   4    1.11    0.10
  -6   4  -4    0.05    0.04
   6  -4   4    0.06    0.03
   6  -4   4    0.01    0.04
   6  -4   4    0.02    0.03
  -6  -3   4    1.86    0.14
  -6  -3   4    1.83    0.12
  -6  -3   4    2.05    0.15
  -5  -3   4   25.69    1.45
  -5  -3   4   24.51    1.40
  -4  -3   4   10.35    0.75
  -4  -3   4    9.72    0.59
  -4  -3   4   10.99    0.68
  -4  -3   4   10.79    0.62
  -4  -3   4   10.91    0.62
  -3  -3   4   47.12    3.05
  -3  -3   4   45.83    2.58
  -3  -3   4   46.02    2.79
  -2  -3   4   42.42    2.80
  -2  -3   4   37.71    2.86
  -2  -3   4   44.75    2.57
  -2  -3   4   45.55    2.37
   1   3  -4   10.61    0.79
  -1  -3   4   11.84    0.76
  -1  -3   4   11.72    0.82
  -1  -3   4    9.97    0.78
  -1  -3   4   10.92    0.77
  -1  -3   4   11.28    0.63
   0   3  -4   59.09    3.80
   0   3  -4   50.01    3.22
   0   3  -4   55.80    3.91
   0   3  -4   61.25    3.91
   0  -3   4   59.62    3.80
   0  -3   4   59.81    4.20
   0  -3   4   62.68    3.90
  -1   3  -4   91.65    6.10
  -1   3  -4   86.94    6.09
   1  -3   4   94.73    5.05
   1  -3   4   95.13    6.11
   1  -3   4   93.98    6.09
   1  -3   4   85.23    6.57
   1  -3   4   91.86    5.95
   2  -3   4    8.38    0.50
   2  -3   4    9.05    0.60
   2  -3   4    7.84    0.65
   2  -3   4    8.23    0.65
   3  -3   4   15.70    1.02
   3  -3   4   15.48    0.85
   3  -3   4   12.76    0.84
   4  -3   4   31.66    1.83
   5  -3   4   40.45    2.34
  -6   3  -4   13.46    0.79
   6  -3   4   13.79    0.80
  -6  -2   4    5.00    0.29
  -6  -2   4    4.52    0.28
  -5  -2   4    0.93    0.09
  -4  -2   4    1.28    0.12
  -4  -2   4    1.15    0.08
   3   2  -4   63.50    4.10
  -3  -2   4   69.71    3.72
  -3  -2   4   68.61    4.39
  -3  -2   4   66.25    4.02
   2   2  -4    0.05    0.07
   2   2  -4    0.07    0.05
   2   2  -4    0.18    0.08
   2   2  -4    0.19    0.04
  -2  -2   4    0.11    0.03
  -2  -2   4    0.07    0.07
  -2  -2   4    0.06    0.07
  -2  -2   4    0.13    0.05
   1   2  -4   92.30    6.76
   1   2  -4   94.99    5.60
   1   2  -4   97.53    6.76
   1   2  -4   97.32    6.59
  -1  -2   4  104.78    6.76
  -1  -2   4  102.12    5.63
  -1  -2   4  109.64    7.34
  -1  -2   4  103.95    6.59
  -1  -2   4  110.97    6.74
   0   2  -4   83.36    5.53
   0   2  -4   95.24    5.66
   0   2  -4   80.67    4.69
   0   2  -4   89.11    5.67
   0   2  -4   79.87    5.36
   0  -2   4   85.83    6.10
   0  -2   4   83.04    5.66
   0  -2   4   83.31    5.52
  -1   2  -4  100.40    6.90
  -1   2  -4  100.61    6.89
  -1   2  -4  104.44    5.71
  -1   2  -4  101.30    6.73
   1  -2   4  103.46    5.72
   1  -2   4  113.04    6.73
   1  -2   4   91.35    7.43
   1  -2   4  108.65    6.90
   1  -2   4  108.60    6.88
  -2   2  -4  149.16    8.47
  -2   2  -4  152.40    9.97
  -2   2  -4  157.00   10.21
   2  -2   4  159.78    9.98
   2  -2   4  153.19   10.23
   2  -2   4  153.54    8.48
   2  -2   4  149.69   10.20
  -5   2  -4    6.05    0.34
   5  -2   4    5.06    0.34
  -6   2  -4   31.59    1.80
   6  -2   4   30.65    1.80
   6   1  -4    0.38    0.06
  -6  -1   4    0.28    0.05
  -5  -1   4   19.07    1.11
  -4  -1   4   15.14    0.88
   3   1  -4   68.89    4.33
  -3  -1   4   70.30    3.92
  -3  -1   4   71.48    4.24
  -3  -1   4   72.58    4.63
   1   1  -4    5.66    0.41
   1   1  -4    5.51    0.42
   1   1  -4    5.69    0.45
   1   1  -4    5.32    0.34
  -1  -1   4    5.83    0.41
  -1  -1   4    6.75    0.42
  -1  -1   4    5.78    0.34
  -1  -1   4    6.79    0.45
   0   1  -4    0.38    0.08
   0   1  -4    0.37    0.05
   0   1  -4    0.43    0.09
   0   1  -4    0.42    0.05
   0   1  -4    0.43    0.08
   0  -1   4    0.37    0.04
   0  -1   4    0.37    0.05
   0  -1   4    0.40    0.08
   0  -1   4    0.47    0.08
   0  -1   4    0.41    0.06
  -1   1  -4   65.75    4.40
  -1   1  -4   67.91    4.51
  -1   1  -4   71.49    3.74
  -1   1  -4   61.97    4.51
  -1   1  -4   64.29    4.27
   1  -1   4   69.18    4.40
   1  -1   4   65.04    3.74
   1  -1   4   69.10    4.51
   1  -1   4   74.28    4.52
  -2   1  -4   11.09    0.77
  -2   1  -4   10.64    0.78
  -2   1  -4   11.34    0.74
  -2   1  -4   10.99    0.62
   2  -1   4   10.65    0.62
   2  -1   4   10.11    0.79
   2  -1   4   10.89    0.77
   2  -1   4   10.76    0.74
  -3   1  -4    4.60    0.37
  -3   1  -4    4.83    0.29
  -4   1  -4    2.79    0.18
  -5   1  -4   34.40    1.99
  -6   1  -4    0.05    0.04
  -7   1  -4    0.53    0.06
  -7   1  -4    0.40    0.03
   7  -1   4    0.41    0.05
   6   0  -4    3.14    0.20
  -6   0   4    3.16    0.20
   5   0  -4   21.32    1.29
  -5   0   4   23.02    1.29
   4   0  -4    9.50    0.57
   3   0  -4    0.17    0.09
   3   0  -4    0.16    0.06
   3   0  -4    0.20    0.07
   2   0  -4    2.09    0.19
   2   0  -4    2.35    0.18
   2   0  -4    2.29    0.20
   2   0  -4    3.07    0.26
  -2   0   4    2.19    0.20
  -2   0   4    1.87    0.22
   1   0  -4   28.02    1.79
   1   0  -4   27.70    1.83
   1   0  -4   28.55    1.85
   1   0  -4   27.50    1.52
  -1   0   4   26.97    1.79
  -1   0   4   26.16    1.84
  -1   0   4   26.93    1.83
  -1   0   4   26.13    1.51
   0   0  -4  244.09   13.39
   0   0  -4  252.82   16.10
   0   0  -4  232.62   15.32
   0   0  -4  237.76   15.77
   0   0  -4  255.79   16.11
   0   0   4  238.60   16.10
   0   0   4  227.17   13.37
   0   0   4  232.43   15.74
   0   0   4  256.22   16.07
  -1   0  -4   77.28    4.03
  -1   0  -4   71.46    4.71
  -1   0  -4   72.75    4.82
  -1   0  -4   71.22    4.83
  -1   0  -4   73.53    4.58
   1   0   4   67.13    4.71
   1   0   4   77.07    4.83
   1   0   4   79.10    4.82
   1   0   4   63.80    4.00
  -2   0  -4   14.70    0.87
  -2   0  -4   13.89    1.00
  -2   0  -4   14.99    0.99
  -2   0  -4   15.32    0.96
  -2   0  -4   15.36    0.80
   2   0   4   12.71    0.81
   2   0   4   13.61    1.00
   2   0   4   13.76    0.98
   2   0   4   14.02    0.96
  -3   0  -4    0.08    0.04
  -3   0  -4    0.29    0.09
  -3   0  -4    0.11    0.07
  -3   0  -4    0.09    0.04
  -4   0  -4    2.73    0.17
  -4   0  -4    2.18    0.15
  -4   0  -4    2.34    0.15
  -4   0  -4    2.68    0.25
  -5   0  -4    8.03    0.59
  -5   0  -4    8.79    0.49
  -5   0  -4    7.69    0.47
  -6   0  -4    8.38    0.51
  -6   0  -4    9.06    0.50
  -7   0  -4    7.58    0.58
  -7   0  -4    9.01    0.47
   6  -1  -4   10.36    0.70
   6  -1  -4   11.17    0.64
  -6   1   4   11.27    0.64
   5  -1  -4   27.76    1.61
   4  -1  -4    3.18    0.21
   3  -1  -4   26.20    1.43
   3  -1  -4   23.89    1.69
   3  -1  -4   25.59    1.57
   2  -1  -4   12.90    0.99
   2  -1  -4   14.68    0.87
   2  -1  -4   14.03    0.93
   2  -1  -4   14.82    0.96
   2  -1  -4   14.64    0.79
  -2   1   4   12.31    0.98
  -2   1   4   13.17    0.84
   1  -1  -4  604.26   30.40
   1  -1  -4  576.59   36.46
   1  -1  -4  605.37   35.74
   1  -1  -4  583.04   36.55
   1  -1  -4  574.91   33.53
   1  -1  -4  478.25   35.69
  -1   1   4  557.19   36.48
  -1   1   4  489.12   36.48
  -1   1   4  505.14   30.35
  -1   1   4  528.63   35.71
   0  -1  -4    0.59    0.08
   0  -1  -4    0.63    0.08
   0  -1  -4    0.48    0.08
   0  -1  -4    0.61    0.06
   0  -1  -4    0.50    0.05
   0  -1  -4    0.63    0.08
   0  -1  -4    0.53    0.07
   0  -1  -4    0.54    0.07
   0   1   4    0.53    0.07
   0   1   4    0.61    0.06
  -1  -1  -4   43.77    2.99
  -1  -1  -4   47.65    2.49
  -1  -1  -4   42.86    2.92
  -1  -1  -4   41.77    2.92
  -1  -1  -4   46.69    2.69
  -1  -1  -4   44.82    2.84
  -1  -1  -4   44.67    2.99
  -1  -1  -4   40.43    2.48
   1   1   4   47.49    2.99
   1   1   4   48.72    2.99
  -2  -1  -4   65.33    4.17
  -2  -1  -4   52.69    3.46
  -2  -1  -4   62.96    4.18
  -2  -1  -4   57.87    4.07
  -2  -1  -4   61.09    3.96
  -2  -1  -4   67.16    3.74
  -2  -1  -4   69.27    3.48
  -2  -1  -4   66.99    4.07
   2   1   4   59.06    4.18
   2   1   4   63.28    4.17
  -3  -1  -4   39.26    2.78
  -3  -1  -4   43.64    2.55
  -3  -1  -4   44.08    2.35
  -4  -1  -4    3.88    0.25
  -4  -1  -4    3.93    0.24
  -4  -1  -4    3.97    0.32
  -4  -1  -4    3.35    0.24
  -4  -1  -4    3.77    0.22
  -4  -1  -4    3.52    0.22
  -5  -1  -4    0.91    0.08
  -5  -1  -4    0.50    0.14
  -5  -1  -4    0.81    0.14
  -5  -1  -4    0.75    0.09
  -5  -1  -4    0.84    0.08
  -6  -1  -4    1.53    0.11
  -6  -1  -4    1.64    0.12
  -7  -1  -4    9.24    0.45
  -7  -1  -4    6.60    0.55
   6  -2  -4    0.27    0.03
   6  -2  -4    0.19    0.05
   5  -2  -4    0.47    0.07
   5  -2  -4    0.38    0.07
   5  -2  -4    0.31    0.08
   4  -2  -4   55.22    3.11
   4  -2  -4   52.62    2.99
   3  -2  -4   15.27    0.93
   3  -2  -4   16.85    0.93
   3  -2  -4   15.85    1.02
   3  -2  -4   16.12    1.10
   2  -2  -4   60.42    3.57
   2  -2  -4   59.24    3.23
   2  -2  -4   55.04    3.80
   1  -2  -4    2.86    0.25
   1  -2  -4    2.60    0.23
   1  -2  -4    3.20    0.19
   1  -2  -4    3.17    0.22
   1  -2  -4    3.36    0.23
   1  -2  -4    2.65    0.18
   1  -2  -4    3.38    0.23
  -1   2   4    3.14    0.24
  -1   2   4    3.12    0.25
  -1  -2  -4   43.10    2.43
  -1  -2  -4   46.27    2.92
  -1  -2  -4   42.95    2.85
  -1  -2  -4   39.34    2.42
  -1  -2  -4   41.35    2.67
  -1  -2  -4   42.10    2.78
  -1  -2  -4   46.72    2.91
  -1  -2  -4   43.18    2.85
  -1  -2  -4   47.74    2.63
   1   2   4   45.11    2.92
   1   2   4   44.69    2.91
  -2  -2  -4   83.43    5.30
  -2  -2  -4  103.57    5.33
  -2  -2  -4  100.96    6.38
  -2  -2  -4  104.87    6.08
  -2  -2  -4   99.48    5.77
  -2  -2  -4   95.21    6.23
  -2  -2  -4   91.82    6.23
  -2  -2  -4   88.18    6.38
   2   2   4   93.86    6.39
   2   2   4   99.73    6.37
  -3  -2  -4   22.09    1.21
  -3  -2  -4   21.33    1.32
  -3  -2  -4   22.22    1.44
  -3  -2  -4   21.09    1.40
  -4  -2  -4   55.82    3.27
  -4  -2  -4   53.25    3.00
  -4  -2  -4   53.70    3.12
  -4  -2  -4   51.38    3.35
  -4  -2  -4   57.17    3.57
  -4  -2  -4   54.29    3.08
  -4  -2  -4   56.89    3.02
  -4  -2  -4   51.92    3.47
  -5  -2  -4    0.65    0.08
  -5  -2  -4    1.09    0.13
  -5  -2  -4    0.39    0.13
  -5  -2  -4    0.68    0.06
  -5  -2  -4    0.64    0.07
  -5  -2  -4    0.57    0.07
  -5  -2  -4    0.56    0.08
  -6  -2  -4    3.94    0.23
  -6  -2  -4    4.11    0.24
  -6  -2  -4    3.34    0.26
  -6  -2  -4    3.82    0.23
  -7  -2  -4    0.20    0.04
  -7  -2  -4    0.03    0.05
  -7  -2  -4    0.05    0.03
   5  -3  -4   39.18    2.60
   5  -3  -4   42.77    2.39
   5  -3  -4   42.07    2.30
   4  -3  -4    8.69    0.53
   4  -3  -4    6.91    0.50
   4  -3  -4    8.85    0.47
   4  -3  -4    7.76    0.47
   4  -3  -4    6.74    0.64
   3  -3  -4    0.55    0.09
   3  -3  -4    0.63    0.07
   3  -3  -4    0.45    0.12
   3  -3  -4    0.76    0.10
   3  -3  -4    0.59    0.06
   3  -3  -4    0.49    0.07
   2  -3  -4  357.52   20.99
   2  -3  -4  344.21   19.01
   2  -3  -4  325.93   22.36
   1  -3  -4   73.25    4.19
   1  -3  -4   70.93    4.55
   1  -3  -4   73.08    3.78
   1  -3  -4   67.95    4.45
   1  -3  -4   66.74    4.57
   1  -3  -4   58.78    4.92
   0  -3  -4    8.59    0.68
   0  -3  -4    9.15    0.62
   0  -3  -4    9.42    0.63
   0  -3  -4    9.73    0.52
   0  -3  -4    9.68    0.59
   0  -3  -4    9.37    0.61
   0   3   4    9.08    0.62
   0   3   4    9.04    0.63
  -1  -3  -4  150.93    9.28
  -1  -3  -4  151.00    9.70
  -1  -3  -4  157.68    9.18
  -1  -3  -4  149.70   10.97
  -2  -3  -4  470.39   29.68
  -2  -3  -4  465.89   28.36
  -2  -3  -4  491.89   29.07
  -2  -3  -4  431.37   29.05
  -2  -3  -4  446.70   24.70
  -2  -3  -4  409.44   27.21
  -2  -3  -4  441.37   29.67
  -2  -3  -4  459.86   26.82
   2   3   4  418.39   29.65
   2   3   4  444.16   29.67
  -3  -3  -4   34.47    1.87
  -3  -3  -4   35.33    2.16
  -3  -3  -4   32.63    2.04
  -3  -3  -4   32.32    2.21
  -4  -3  -4    0.25    0.04
  -4  -3  -4    0.33    0.04
  -4  -3  -4    0.23    0.04
  -4  -3  -4    0.32    0.06
  -4  -3  -4    0.26    0.05
  -4  -3  -4    0.23    0.03
  -4  -3  -4    0.30    0.09
  -4  -3  -4    0.19    0.08
  -4  -3  -4    0.23    0.04
  -4  -3  -4    0.26    0.03
  -5  -3  -4   23.14    1.33
  -5  -3  -4   22.82    1.30
  -5  -3  -4   22.89    1.28
  -5  -3  -4   24.07    1.44
  -5  -3  -4   24.89    1.32
  -5  -3  -4   23.11    1.52
  -5  -3  -4   22.21    1.42
  -5  -3  -4   21.36    1.56
  -6  -3  -4   62.90    4.18
  -6  -3  -4   55.52    3.79
  -6  -3  -4   61.99    3.48
  -6  -3  -4   64.87    3.39
  -7  -3  -4    1.74    0.17
  -7  -3  -4    2.44    0.13
  -7  -3  -4    2.28    0.14
   5  -4  -4    5.54    0.35
   5  -4  -4    4.80    0.31
   5  -4  -4    5.05    0.30
   4  -4  -4   16.24    0.89
   4  -4  -4   14.61    1.00
   4  -4  -4   16.07    0.91
   4  -4  -4   15.62    0.91
   3  -4  -4    6.42    0.51
   3  -4  -4    6.92    0.40
   3  -4  -4    7.55    0.41
   3  -4  -4    6.83    0.41
   3  -4  -4    7.15    0.49
   3  -4  -4    5.94    0.57
   3  -4  -4    6.72    0.43
   3  -4  -4    6.85    0.46
   2  -4  -4    0.10    0.04
   2  -4  -4    0.18    0.08
   2  -4  -4    0.15    0.03
   2  -4  -4    0.15    0.07
   2  -4  -4    0.12    0.06
   2  -4  -4    0.08    0.05
   2  -4  -4    0.09    0.04
   2  -4  -4    0.10    0.05
   1  -4  -4   16.00    1.00
   1  -4  -4   15.95    1.16
   1  -4  -4   15.39    1.04
   1  -4  -4   15.40    0.88
   0  -4  -4   65.63    3.62
   0  -4  -4   70.92    4.25
   0  -4  -4   66.92    4.16
   0  -4  -4   65.11    4.01
   0  -4  -4   62.04    4.34
   0  -4  -4   61.15    4.71
   0   4   4   66.99    4.34
  -1  -4  -4  175.19   12.38
  -1  -4  -4  180.25   10.31
  -1  -4  -4  154.39   10.44
  -1  -4  -4  176.09   10.92
  -2  -4  -4    9.43    0.55
  -2  -4  -4    8.39    0.58
  -2  -4  -4    8.38    0.55
  -3  -4  -4   61.84    3.97
  -3  -4  -4   60.88    3.44
  -3  -4  -4   60.60    3.75
  -3  -4  -4   66.16    4.06
  -4  -4  -4   41.73    2.21
  -4  -4  -4   37.61    2.41
  -4  -4  -4   41.09    2.47
  -4  -4  -4   40.15    2.26
  -4  -4  -4   42.51    2.62
  -4  -4  -4   39.90    2.72
  -4  -4  -4   39.68    2.35
  -4  -4  -4   40.02    2.56
  -4  -4  -4   38.75    2.20
  -4  -4  -4   36.87    2.37
  -5  -4  -4   15.03    1.05
  -5  -4  -4   14.27    0.95
  -5  -4  -4   15.33    0.95
  -5  -4  -4   14.78    0.84
  -5  -4  -4   15.81    0.87
  -6  -4  -4    0.21    0.04
  -6  -4  -4    0.14    0.04
  -6  -4  -4    0.10    0.07
  -6  -4  -4    0.15    0.05
  -7  -4  -4    0.04    0.03
  -7  -4  -4    0.04    0.04
   5  -5  -4    5.26    0.37
   5  -5  -4    5.94    0.32
   5  -5  -4    5.37    0.34
   5  -5  -4    5.43    0.32
   4  -5  -4    0.97    0.10
   4  -5  -4    1.15    0.13
   4  -5  -4    1.08    0.09
   4  -5  -4    1.06    0.10
   3  -5  -4   17.83    1.23
   3  -5  -4   20.11    1.23
   3  -5  -4   17.87    1.10
   3  -5  -4   20.01    1.08
   3  -5  -4   20.28    1.11
   2  -5  -4    4.44    0.30
   2  -5  -4    4.32    0.27
   2  -5  -4    4.10    0.25
   2  -5  -4    3.88    0.26
   2  -5  -4    4.63    0.30
   2  -5  -4    4.43    0.25
   2  -5  -4    4.19    0.26
   2  -5  -4    4.47    0.34
   2  -5  -4    4.22    0.38
   2  -5  -4    4.11    0.33
   1  -5  -4   35.60    2.21
   1  -5  -4   32.96    1.87
   1  -5  -4   36.54    1.88
   1  -5  -4   30.02    1.92
   1  -5  -4   33.45    2.13
   1  -5  -4   34.37    2.10
   1  -5  -4   33.83    2.47
   0  -5  -4   51.24    3.86
   0  -5  -4   55.79    3.29
  -1  -5  -4   33.93    2.35
  -1  -5  -4   32.10    1.95
  -1  -5  -4   33.10    2.00
  -1  -5  -4   30.35    2.07
  -2  -5  -4  351.80   23.43
  -2  -5  -4  394.18   23.10
  -2  -5  -4  394.56   24.41
  -2  -5  -4  397.91   27.73
  -3  -5  -4   26.97    1.48
  -3  -5  -4   27.03    1.40
  -3  -5  -4   23.37    1.41
  -3  -5  -4   22.01    1.60
  -3  -5  -4   25.18    1.47
  -3  -5  -4   25.54    1.52
  -3  -5  -4   23.36    1.54
  -4  -5  -4   89.46    4.77
  -4  -5  -4   83.86    5.86
  -4  -5  -4   82.44    5.61
  -4  -5  -4   86.34    5.33
  -4  -5  -4   91.68    5.08
  -4  -5  -4   82.03    4.76
  -4  -5  -4   82.76    5.19
  -4  -5  -4   92.82    4.93
  -4  -5  -4   85.76    5.12
  -5  -5  -4    8.00    0.44
  -5  -5  -4    7.50    0.47
  -5  -5  -4    6.94    0.51
  -5  -5  -4    7.05    0.49
  -5  -5  -4    7.43    0.54
  -5  -5  -4    8.20    0.43
  -6  -5  -4   19.17    1.40
  -6  -5  -4   20.96    1.28
  -6  -5  -4   21.26    1.17
  -6  -5  -4   20.11    1.13
  -7  -5  -4   13.71    0.79
   5  -6  -4    1.16    0.10
   4  -6  -4    6.32    0.39
   4  -6  -4    6.20    0.43
   4  -6  -4    6.35    0.36
   4  -6  -4    6.38    0.38
   3  -6  -4   -0.03    0.04
   3  -6  -4   -0.01    0.05
   3  -6  -4    0.02    0.05
   3  -6  -4   -0.05    0.04
   2  -6  -4    0.08    0.06
   2  -6  -4    0.05    0.05
   2  -6  -4    0.11    0.04
   2  -6  -4    0.07    0.06
   2  -6  -4    0.09    0.09
   2  -6  -4    0.13    0.05
   2  -6  -4    0.06    0.04
   2  -6  -4    0.07    0.04
   2  -6  -4    0.10    0.06
   1  -6  -4   40.53    2.29
   1  -6  -4   37.48    1.97
   1  -6  -4   35.37    2.28
   1  -6  -4   37.01    2.36
   1  -6  -4   40.27    2.26
   1  -6  -4   32.33    1.99
   1  -6  -4   34.89    2.04
   1  -6  -4   32.99    2.06
   1  -6  -4   34.84    2.65
   1  -6  -4   36.81    2.00
   0  -6  -4    2.31    0.16
   0  -6  -4    1.86    0.20
   0  -6  -4    2.26    0.17
   0  -6  -4    2.35    0.20
   0  -6  -4    1.99    0.14
   0  -6  -4    2.17    0.19
   0  -6  -4    2.28    0.15
   0  -6  -4    1.98    0.13
  -1  -6  -4    0.28    0.05
  -1  -6  -4    0.24    0.06
  -1  -6  -4    0.33    0.08
  -1  -6  -4    0.20    0.07
  -2  -6  -4    2.06    0.20
  -2  -6  -4    2.17    0.13
  -2  -6  -4    1.79    0.15
  -2  -6  -4    1.91    0.15
  -2  -6  -4    1.93    0.13
  -2  -6  -4    2.07    0.14
  -2  -6  -4    1.65    0.15
  -3  -6  -4    0.50    0.06
  -3  -6  -4    0.49    0.06
  -3  -6  -4    0.39    0.05
  -3  -6  -4    0.40    0.07
  -3  -6  -4    0.43    0.06
  -3  -6  -4    0.41    0.04
  -3  -6  -4    0.36    0.06
  -3  -6  -4    0.48    0.07
  -4  -6  -4   65.40    3.56
  -4  -6  -4   62.05    3.73
  -4  -6  -4   62.98    3.88
  -4  -6  -4   56.33    3.78
  -4  -6  -4   66.49    3.70
  -5  -6  -4   13.01    0.78
  -5  -6  -4   12.87    0.83
  -5  -6  -4   14.11    0.87
  -5  -6  -4   14.75    0.82
  -6  -6  -4    7.34    0.47
  -6  -6  -4    7.11    0.42
  -7  -6  -4    0.58    0.05
  -7  -6  -4    0.52    0.07
   4  -7  -4    5.32    0.30
   4  -7  -4    4.52    0.33
   4  -7  -4    4.84    0.29
   3  -7  -4    0.77    0.09
   3  -7  -4    0.78    0.09
   3  -7  -4    0.90    0.06
   3  -7  -4    0.92    0.12
   2  -7  -4    0.40    0.06
   2  -7  -4    0.32    0.05
   2  -7  -4    0.33    0.05
   2  -7  -4    0.26    0.11
   2  -7  -4    0.37    0.03
   2  -7  -4    0.33    0.06
   1  -7  -4    2.79    0.19
   1  -7  -4    2.51    0.28
   1  -7  -4    3.25    0.23
   1  -7  -4    2.75    0.18
   1  -7  -4    2.77    0.19
   1  -7  -4    2.88    0.27
   1  -7  -4    3.24    0.22
   0  -7  -4   10.45    0.74
   0  -7  -4   10.51    0.70
   0  -7  -4   10.23    0.59
   0  -7  -4   11.20    0.68
   0  -7  -4    9.76    0.60
   0  -7  -4    9.80    0.81
   0  -7  -4   11.04    0.68
   0  -7  -4   10.70    0.61
  -1  -7  -4   42.55    2.29
  -1  -7  -4   40.25    2.52
  -1  -7  -4   39.18    2.57
  -1  -7  -4   39.84    2.78
  -1  -7  -4   39.59    2.40
  -1  -7  -4   42.09    2.21
  -1  -7  -4   42.12    2.97
  -1  -7  -4   44.79    2.56
  -1  -7  -4   36.06    2.42
  -2  -7  -4   35.88    2.12
  -2  -7  -4   30.82    2.33
  -2  -7  -4   34.83    1.92
  -2  -7  -4   34.74    2.49
  -2  -7  -4   32.61    2.06
  -2  -7  -4   35.58    2.03
  -2  -7  -4   32.96    1.85
  -2  -7  -4   36.70    2.15
  -2  -7  -4   36.33    2.01
  -2  -7  -4   30.16    2.15
  -3  -7  -4    2.96    0.23
  -3  -7  -4    3.09    0.23
  -3  -7  -4    2.94    0.24
  -3  -7  -4    3.29    0.21
  -3  -7  -4    3.31    0.21
  -3  -7  -4    3.24    0.20
  -4  -7  -4   55.07    3.07
  -4  -7  -4   52.83    3.10
  -4  -7  -4   49.90    2.96
  -4  -7  -4   45.52    3.15
  -4  -7  -4   56.73    3.23
  -5  -7  -4    0.20    0.05
  -5  -7  -4    0.25    0.06
  -5  -7  -4    0.19    0.03
  -5  -7  -4    0.20    0.05
  -6  -7  -4    2.99    0.20
  -6  -7  -4    3.44    0.22
  -6  -7  -4    3.08    0.19
   4  -8  -4    0.15    0.03
   3  -8  -4    5.97    0.37
   3  -8  -4    6.59    0.38
   3  -8  -4    6.13    0.42
   2  -8  -4    2.53    0.16
   2  -8  -4    2.48    0.17
   2  -8  -4    2.27    0.16
   2  -8  -4    2.52    0.19
   1  -8  -4    0.81    0.15
   1  -8  -4    0.93    0.08
   1  -8  -4    1.02    0.11
   1  -8  -4    0.86    0.11
   1  -8  -4    0.97    0.10
   0  -8  -4    0.32    0.02
   0  -8  -4    0.31    0.06
   0  -8  -4    0.31    0.07
   0  -8  -4    0.23    0.08
   0  -8  -4    0.29    0.05
   0  -8  -4    0.26    0.07
   0  -8  -4    0.23    0.10
  -1  -8  -4    0.36    0.08
  -1  -8  -4    0.41    0.05
  -1  -8  -4    0.27    0.09
  -1  -8  -4    0.39    0.07
  -1  -8  -4    0.40    0.06
  -1  -8  -4    0.38    0.05
  -1  -8  -4    0.37    0.08
  -2  -8  -4    2.67    0.20
  -2  -8  -4    2.73    0.16
  -2  -8  -4    2.00    0.18
  -2  -8  -4    2.36    0.16
  -2  -8  -4    2.31    0.24
  -2  -8  -4    2.50    0.19
  -2  -8  -4    2.17    0.16
  -2  -8  -4    2.66    0.16
  -3  -8  -4    7.77    0.52
  -3  -8  -4    7.93    0.49
  -3  -8  -4    8.33    0.47
  -3  -8  -4    7.92    0.49
  -3  -8  -4    7.81    0.53
  -4  -8  -4    1.71    0.12
  -4  -8  -4    1.56    0.14
  -4  -8  -4    1.57    0.14
  -5  -8  -4   27.08    1.55
  -5  -8  -4   25.39    1.53
  -5  -8  -4   25.17    1.62
  -6  -8  -4    0.15    0.05
  -6  -8  -4    0.12    0.03
   3  -9  -4   41.49    2.60
   2  -9  -4    1.30    0.12
   2  -9  -4    1.47    0.12
   2  -9  -4    1.16    0.08
   2  -9  -4    1.27    0.11
   1  -9  -4    1.12    0.10
   1  -9  -4    0.83    0.05
   0  -9  -4    0.12    0.05
   0  -9  -4    0.14    0.05
   0  -9  -4    0.13    0.05
  -1  -9  -4    0.23    0.04
  -1  -9  -4    0.05    0.07
  -1  -9  -4    0.10    0.05
  -1  -9  -4    0.12    0.04
  -1  -9  -4    0.02    0.09
  -1  -9  -4    0.07    0.05
  -2  -9  -4    0.17    0.11
  -2  -9  -4    0.39    0.05
  -2  -9  -4    0.42    0.07
  -2  -9  -4    0.34    0.06
  -2  -9  -4    0.32    0.08
  -2  -9  -4    0.34    0.05
  -3  -9  -4   33.15    1.82
  -3  -9  -4   31.93    1.93
  -3  -9  -4   31.73    1.91
  -3  -9  -4   28.66    2.00
  -3  -9  -4   35.56    2.04
  -4  -9  -4    1.62    0.13
  -4  -9  -4    1.53    0.12
  -4  -9  -4    1.56    0.13
  -5  -9  -4    0.22    0.04
  -5  -9  -4    0.18    0.05
  -5  -9  -4    0.22    0.06
  -6  -9  -4    3.60    0.24
  -6  -9  -4    4.24    0.26
   2 -10  -4   76.14    3.97
   2 -10  -4   65.53    4.43
   1 -10  -4    0.77    0.09
   1 -10  -4    0.74    0.10
   0 -10  -4    1.54    0.16
   0 -10  -4    1.59    0.13
   0 -10  -4    1.73    0.13
  -1 -10  -4   20.53    1.28
  -1 -10  -4   21.89    1.19
  -1 -10  -4   20.94    1.23
  -1 -10  -4   23.19    1.38
  -2 -10  -4    9.02    0.51
  -2 -10  -4    8.59    0.58
  -2 -10  -4    8.42    0.53
  -3 -10  -4    1.78    0.14
  -3 -10  -4    1.73    0.13
  -3 -10  -4    1.64    0.12
  -4 -10  -4    3.09    0.20
  -4 -10  -4    3.18    0.21
  -5 -10  -4    5.25    0.40
  -5 -10  -4    6.52    0.38
  -5 -10  -4    6.68    0.38
   1 -11  -4   21.91    1.24
   0 -11  -4    6.27    0.41
   0 -11  -4    5.89    0.36
  -1 -11  -4    7.49    0.44
  -1 -11  -4    7.40    0.49
  -2 -11  -4   12.27    0.79
  -2 -11  -4   12.10    0.73
  -2 -11  -4   12.06    0.70
  -3 -11  -4    0.10    0.03
  -3 -11  -4   -0.01    0.04
  -3 -11  -4    0.10    0.04
  -4 -11  -4    0.18    0.04
  -4 -11  -4    0.22    0.04
  -1 -12  -4    0.71    0.07
  -1 -12  -4    0.75    0.08
  -2 -12  -4    0.88    0.08
  -3 -11   5    0.36    0.04
  -3 -11   5    0.20    0.03
  -2 -11   5   16.37    0.97
  -1 -11   5    8.27    0.47
   0 -11   5    0.04    0.02
   0 -11   5   -0.02    0.03
   1 -11   5    0.66    0.06
  -4 -10   5    0.25    0.05
  -4 -10   5    0.24    0.03
  -3 -10   5    0.10    0.04
  -3 -10   5    0.11    0.03
  -3 -10   5    0.11    0.03
  -2 -10   5    4.57    0.28
  -2 -10   5    4.60    0.30
  -2 -10   5    4.76    0.30
  -1 -10   5   23.86    1.38
  -1 -10   5   23.38    1.37
  -1 -10   5   25.38    1.44
   0 -10   5    0.01    0.04
   0 -10   5   -0.02    0.03
   0 -10   5    0.02    0.04
   1 -10   5   12.59    0.76
   1 -10   5   13.99    0.77
   1 -10   5   13.48    0.80
   2 -10   5    0.06    0.02
   2 -10   5    0.09    0.03
   2 -10   5    0.03    0.02
  -5  -9   5    4.62    0.27
  -5  -9   5    4.49    0.29
  -4  -9   5    7.74    0.45
  -4  -9   5    7.56    0.47
  -3  -9   5   15.24    1.01
  -3  -9   5   17.82    0.97
  -3  -9   5   17.69    1.02
  -2  -9   5    0.17    0.06
  -2  -9   5    0.19    0.05
  -2  -9   5    0.18    0.02
  -2  -9   5    0.22    0.04
  -1  -9   5    3.39    0.23
  -1  -9   5    3.16    0.21
  -1  -9   5    3.62    0.22
  -1  -9   5    3.60    0.20
   0  -9   5   12.58    0.73
   0  -9   5   11.97    0.67
   0  -9   5   12.13    0.70
   0  -9   5   11.22    0.69
   1  -9   5    1.81    0.14
   1  -9   5    1.78    0.11
   1  -9   5    2.00    0.14
   1  -9   5    1.63    0.14
   2  -9   5    5.98    0.31
   2  -9   5    4.94    0.33
   2  -9   5    5.30    0.33
   2  -9   5    5.80    0.35
   3  -9   5    2.96    0.18
   3  -9   5    2.68    0.18
  -5  -8   5    0.17    0.04
  -5  -8   5    0.13    0.04
  -4  -8   5    0.02    0.04
  -4  -8   5    0.03    0.03
  -4  -8   5    0.01    0.02
  -3  -8   5   11.20    0.66
  -3  -8   5   10.85    0.69
  -3  -8   5   11.74    0.70
  -3  -8   5   11.79    0.64
  -2  -8   5    1.26    0.11
  -2  -8   5    1.02    0.12
  -2  -8   5    1.15    0.08
  -2  -8   5    1.12    0.09
  -2  -8   5    0.89    0.16
  -2  -8   5    1.05    0.10
  -1  -8   5    6.55    0.34
  -1  -8   5    5.63    0.36
  -1  -8   5    5.45    0.36
  -1  -8   5    5.94    0.37
  -1  -8   5    6.17    0.37
  -1  -8   5    5.94    0.51
   0  -8   5   49.91    2.95
   0  -8   5   52.42    2.75
   0  -8   5   50.74    2.83
   0  -8   5   48.16    2.80
   0  -8   5   47.59    3.64
   1  -8   5    0.45    0.07
   1  -8   5    0.47    0.05
   1  -8   5    0.45    0.07
   1  -8   5    0.45    0.07
   2  -8   5   37.33    2.20
   2  -8   5   36.79    2.05
   2  -8   5   37.15    2.10
   2  -8   5   37.15    2.12
   3  -8   5   25.00    1.43
   3  -8   5   23.30    1.48
   3  -8   5   25.94    1.38
   3  -8   5   25.44    1.41
   4  -8   5    0.87    0.07
   4  -8   5    0.82    0.06
  -6  -7   5   12.46    0.71
  -5  -7   5   31.24    1.69
  -5  -7   5   30.44    1.90
  -5  -7   5   31.56    1.83
  -5  -7   5   28.98    1.74
  -4  -7   5    0.82    0.07
  -4  -7   5    0.78    0.10
  -4  -7   5    0.70    0.09
  -4  -7   5    0.83    0.08
  -3  -7   5    0.06    0.04
  -3  -7   5    0.10    0.03
  -3  -7   5    0.03    0.03
  -3  -7   5    0.04    0.05
  -3  -7   5    0.04    0.08
  -2  -7   5   20.30    1.09
  -2  -7   5   19.24    1.17
  -2  -7   5   18.74    1.23
  -2  -7   5   18.51    1.47
  -2  -7   5   20.26    1.13
  -2  -7   5   20.74    1.19
  -1  -7   5    0.07    0.03
  -1  -7   5    0.10    0.08
  -1  -7   5    0.02    0.06
  -1  -7   5    0.07    0.01
  -1  -7   5    0.06    0.04
  -1  -7   5    0.02    0.03
  -1  -7   5    0.08    0.04
  -1  -7   5    0.02    0.04
  -1  -7   5    0.09    0.09
  -1  -7   5    0.06    0.03
   0  -7   5   32.84    1.84
   0  -7   5   31.58    2.21
   0  -7   5   32.86    2.44
   0  -7   5   31.79    1.87
   0  -7   5   35.62    1.97
   0  -7   5   34.93    1.86
   0  -7   5   33.24    1.89
   0  -7   5   32.50    1.91
   1  -7   5    3.05    0.30
   1  -7   5    2.95    0.28
   1  -7   5    3.38    0.21
   1  -7   5    2.99    0.18
   1  -7   5    2.83    0.21
   1  -7   5    2.97    0.19
   1  -7   5    2.84    0.19
   1  -7   5    2.92    0.19
   2  -7   5   19.22    1.05
   2  -7   5   18.78    1.04
   2  -7   5   17.62    1.05
   2  -7   5   16.84    1.39
   3  -7   5    2.70    0.17
   3  -7   5    2.65    0.18
   3  -7   5    2.68    0.19
   3  -7   5    2.55    0.16
   3  -7   5    2.88    0.19
   4  -7   5    0.05    0.04
   4  -7   5    0.06    0.04
   4  -7   5    0.05    0.04
  -6  -6   5   -0.02    0.02
  -6  -6   5    0.01    0.04
  -6  -6   5    0.04    0.03
  -5  -6   5    0.10    0.04
  -5  -6   5    0.06    0.04
  -5  -6   5    0.05    0.03
  -5  -6   5    0.08    0.05
  -4  -6   5    0.01    0.02
  -4  -6   5    0.01    0.05
  -4  -6   5    0.06    0.07
  -4  -6   5    0.05    0.05
  -4  -6   5    0.01    0.04
  -4  -6   5    0.01    0.04
  -3  -6   5    0.04    0.03
  -3  -6   5    0.03    0.09
  -3  -6   5    0.10    0.05
  -3  -6   5   -0.02    0.04
  -3  -6   5    0.08    0.03
  -3  -6   5    0.06    0.07
  -3  -6   5    0.08    0.02
  -2  -6   5   18.58    1.08
  -2  -6   5   19.41    1.08
  -2  -6   5   18.54    1.12
  -2  -6   5   17.69    1.27
  -2  -6   5   19.89    1.41
  -2  -6   5   20.03    1.17
  -2  -6   5   18.62    1.06
  -2  -6   5   17.50    1.04
  -1  -6   5    0.54    0.06
  -1  -6   5    0.66    0.07
  -1  -6   5    0.54    0.06
  -1  -6   5    0.68    0.12
  -1  -6   5    0.60    0.07
  -1  -6   5    0.60    0.12
  -1  -6   5    0.53    0.05
  -1  -6   5    0.74    0.10
   0  -6   5    1.57    0.10
   0  -6   5    1.80    0.19
   0  -6   5    1.48    0.11
   0  -6   5    1.47    0.11
   0  -6   5    1.60    0.12
   0  -6   5    1.53    0.13
   0  -6   5    1.67    0.13
   0  -6   5    1.41    0.19
   1  -6   5   16.71    1.12
   1  -6   5   17.18    1.23
   1  -6   5   16.08    0.94
   1  -6   5   16.21    0.92
   1  -6   5   15.05    0.94
   2  -6   5   12.51    0.99
   2  -6   5   14.84    0.81
   2  -6   5   14.60    0.80
   2  -6   5   14.27    1.10
   2  -6   5   13.87    0.82
   2  -6   5   14.34    0.83
   2  -6   5   14.26    0.82
   3  -6   5    2.63    0.17
   3  -6   5    2.21    0.16
   3  -6   5    2.33    0.16
   4  -6   5    0.82    0.09
   4  -6   5    0.84    0.09
   4  -6   5    0.78    0.07
   5  -6   5    1.39    0.10
   5  -6   5    1.33    0.10
  -6  -5   5   10.54    0.64
  -6  -5   5   11.73    0.62
  -6  -5   5   10.98    0.70
  -5  -5   5  129.87    7.45
  -5  -5   5  124.67    7.57
  -5  -5   5  140.05    7.28
  -4  -5   5    6.92    0.45
  -4  -5   5    7.79    0.46
  -4  -5   5    7.76    0.43
  -4  -5   5    7.81    0.44
  -4  -5   5    6.72    0.50
  -4  -5   5    7.21    0.44
  -3  -5   5    3.92    0.24
  -3  -5   5    3.79    0.24
  -3  -5   5    3.88    0.33
  -3  -5   5    3.91    0.29
  -3  -5   5    4.16    0.24
  -3  -5   5    4.10    0.26
  -2  -5   5    1.16    0.09
  -2  -5   5    1.25    0.09
  -2  -5   5    1.35    0.16
  -2  -5   5    1.18    0.09
  -2  -5   5    1.31    0.13
  -2  -5   5    1.47    0.17
  -2  -5   5    1.39    0.11
  -1  -5   5    2.26    0.22
  -1  -5   5    2.42    0.17
  -1  -5   5    2.50    0.19
  -1  -5   5    2.52    0.22
   0  -5   5   11.36    0.88
   0  -5   5   11.86    0.67
   0  -5   5   11.82    0.81
   1  -5   5    7.15    0.55
   1  -5   5    7.92    0.61
   1  -5   5    7.18    0.45
   1  -5   5    8.33    0.46
   2  -5   5    2.39    0.17
   2  -5   5    2.53    0.16
   2  -5   5    2.81    0.28
   2  -5   5    2.41    0.16
   2  -5   5    2.45    0.24
   2  -5   5    2.59    0.19
   3  -5   5    1.32    0.11
   3  -5   5    1.01    0.18
   3  -5   5    1.28    0.14
   3  -5   5    1.45    0.21
   3  -5   5    1.41    0.11
   4  -5   5    4.20    0.28
   4  -5   5    4.75    0.28
   5  -5   5    5.22    0.33
   5  -5   5    5.96    0.34
   5  -5   5    5.57    0.33
  -6  -4   5    5.19    0.32
  -6  -4   5    5.87    0.32
  -6  -4   5    5.79    0.37
  -5  -4   5   14.89    0.84
  -5  -4   5   14.90    0.87
  -4  -4   5   68.45    3.81
  -4  -4   5   69.55    3.65
  -4  -4   5   68.75    3.93
  -4  -4   5   61.37    4.35
  -4  -4   5   63.21    3.99
  -4  -4   5   65.10    3.68
  -3  -4   5   11.04    0.62
  -3  -4   5   11.24    0.76
  -3  -4   5   11.32    0.68
  -3  -4   5   10.50    0.62
  -3  -4   5    9.40    0.61
  -3  -4   5   10.32    0.60
  -2  -4   5   11.58    0.78
  -2  -4   5   11.12    0.70
  -2  -4   5   10.83    0.64
  -1  -4   5   21.72    1.47
  -1  -4   5   21.84    1.24
  -1  -4   5   22.73    1.62
   0  -4   5  155.00    8.65
   0  -4   5  162.83   10.17
   0  -4   5  151.91   11.24
   1  -4   5   28.30    1.56
   1  -4   5   27.02    1.85
   1  -4   5   27.95    2.03
   2  -4   5  216.49   16.36
   2  -4   5  221.38   12.58
   2  -4   5  245.91   14.81
   3  -4   5    0.62    0.14
   3  -4   5    0.66    0.07
   4  -4   5    4.64    0.49
   4  -4   5    5.86    0.34
   5  -4   5   20.82    1.21
   6  -4   5    0.21    0.03
   6  -4   5    0.21    0.04
  -6  -3   5   74.58    4.14
  -6  -3   5   75.41    4.31
  -5  -3   5    2.64    0.17
  -5  -3   5    2.55    0.17
  -4  -3   5   50.52    2.86
  -4  -3   5   52.06    3.13
  -4  -3   5   55.50    2.98
  -4  -3   5   48.39    3.42
  -3  -3   5    1.01    0.10
  -3  -3   5    1.01    0.10
  -3  -3   5    0.89    0.07
  -3  -3   5    1.10    0.15
  -2  -3   5    0.25    0.09
  -2  -3   5    0.16    0.04
   1   3  -5  156.84   11.29
  -1  -3   5  169.14    9.41
  -1  -3   5  173.22   11.26
  -1  -3   5  185.13   12.27
  -1  -3   5  150.94   11.28
  -1  -3   5  183.68   11.02
   0   3  -5   11.35    0.92
   0   3  -5   13.97    0.93
   0   3  -5   13.50    0.88
   0   3  -5   11.84    0.74
   0  -3   5   13.62    0.73
   0  -3   5   13.14    0.91
   0  -3   5   12.42    0.90
   0  -3   5   13.17    0.95
   0  -3   5   13.58    0.88
  -1   3  -5   37.63    2.61
  -1   3  -5   37.53    2.80
   1  -3   5   41.10    2.78
   1  -3   5   42.98    2.71
   1  -3   5   43.06    2.81
   1  -3   5   43.90    2.30
   1  -3   5   42.53    2.99
   2  -3   5    8.24    0.49
   2  -3   5    7.46    0.63
   2  -3   5    8.53    0.59
   3  -3   5   10.63    0.65
   3  -3   5   11.53    0.86
   4  -3   5    9.00    0.75
   4  -3   5    9.44    0.55
  -5   3  -5   54.34    3.21
   5  -3   5   57.06    3.22
  -6   3  -5    0.28    0.04
   6  -3   5    0.22    0.04
  -6  -2   5    7.07    0.42
  -5  -2   5   41.41    2.39
  -4  -2   5   11.35    0.67
   3   2  -5  123.93    7.45
  -3  -2   5  120.18    7.96
  -3  -2   5  127.53    7.31
  -3  -2   5  117.23    6.76
   2   2  -5   24.66    1.88
  -2  -2   5   25.84    1.89
  -2  -2   5   29.29    1.84
  -2  -2   5   31.20    1.55
   1   2  -5   61.92    4.15
   1   2  -5   59.36    4.27
   1   2  -5   60.01    3.52
   1   2  -5   58.86    4.26
  -1  -2   5   68.73    4.15
  -1  -2   5   64.62    3.52
  -1  -2   5   62.00    4.26
  -1  -2   5   67.15    4.57
  -1  -2   5   69.81    4.25
   0   2  -5    2.65    0.20
   0   2  -5    3.29    0.25
   0   2  -5    3.05    0.18
   0   2  -5    3.02    0.27
   0   2  -5    2.97    0.24
   0  -2   5    2.92    0.18
   0  -2   5    3.21    0.24
   0  -2   5    2.82    0.25
   0  -2   5    2.89    0.23
   0  -2   5    2.81    0.23
  -1   2  -5  248.33   12.66
  -1   2  -5  221.92   14.78
  -1   2  -5  237.89   15.12
  -1   2  -5  217.87   14.46
  -1   2  -5  201.25   15.12
   1  -2   5  230.78   15.12
   1  -2   5  253.77   15.14
   1  -2   5  196.73   16.41
   1  -2   5  229.55   14.84
   1  -2   5  242.68   12.67
  -2   2  -5    8.86    0.56
  -2   2  -5    7.03    0.59
  -2   2  -5    7.80    0.45
   2  -2   5    6.86    0.57
   2  -2   5    8.34    0.56
   2  -2   5    7.21    0.62
   2  -2   5    7.40    0.46
  -4   2  -5  106.10    6.10
  -5   2  -5   59.93    3.46
  -6   2  -5    2.60    0.16
   6   1  -5    2.74    0.18
  -6  -1   5    2.72    0.17
  -5  -1   5   29.53    1.71
   3   1  -5  121.02    7.46
  -3  -1   5  123.74    7.32
   2   1  -5   17.57    1.32
   2   1  -5   20.45    1.10
   2   1  -5   20.06    1.30
   2   1  -5   19.94    1.37
  -2  -1   5   20.40    1.09
  -2  -1   5   18.45    1.36
  -2  -1   5   18.08    1.33
  -2  -1   5   20.09    1.30
   1   1  -5   32.99    1.95
   1   1  -5   34.08    2.37
  -1  -1   5   37.45    2.35
  -1  -1   5   35.81    2.37
  -1  -1   5   34.50    2.30
  -1  -1   5   35.14    1.94
   0   1  -5   37.22    2.30
   0   1  -5   34.76    2.23
   0   1  -5   34.58    2.16
   0   1  -5   33.93    1.89
   0   1  -5   34.16    2.29
   0  -1   5   34.25    2.27
   0  -1   5   34.20    2.23
   0  -1   5   32.60    2.44
   0  -1   5   32.33    1.88
   0  -1   5   31.93    2.29
  -1   1  -5   72.23    4.33
  -1   1  -5   69.17    4.46
  -1   1  -5   67.45    4.57
  -1   1  -5   64.10    4.57
  -1   1  -5   72.31    3.78
   1  -1   5   76.18    4.57
   1  -1   5   72.71    4.58
   1  -1   5   59.29    4.91
   1  -1   5   64.77    3.78
   1  -1   5   66.41    4.46
  -2   1  -5   84.02    5.70
  -2   1  -5   95.89    5.56
  -2   1  -5   87.44    4.71
  -2   1  -5   84.21    5.69
   2  -1   5   81.99    5.55
   2  -1   5   85.11    5.71
   2  -1   5   77.44    4.71
   2  -1   5   85.54    5.69
  -3   1  -5   35.34    2.01
  -3   1  -5   36.57    2.39
  -4   1  -5   13.15    0.77
  -5   1  -5   51.22    3.41
  -5   1  -5   54.66    3.06
  -6   1  -5    4.82    0.29
  -7   1  -5   17.34    1.19
   6   0  -5   -0.02    0.05
  -6   0   5    0.04    0.04
   5   0  -5    2.35    0.16
   4   0  -5   17.51    1.03
   3   0  -5    1.38    0.14
   3   0  -5    1.47    0.15
   3   0  -5    1.63    0.17
   2   0  -5   19.33    1.15
   2   0  -5   17.39    1.29
   2   0  -5   18.24    1.25
   2   0  -5   18.36    1.04
   2   0  -5   20.41    1.23
  -2   0   5   15.53    1.27
   1   0  -5  186.11   12.10
   1   0  -5  185.05   10.14
   1   0  -5  171.84   12.07
   1   0  -5  188.28   11.88
  -1   0   5  174.58   10.07
  -1   0   5  186.42   12.07
  -1   0   5  190.28   12.09
  -1   0   5  175.58   11.81
   0   0  -5   37.73    2.44
   0   0  -5   38.34    2.30
   0   0  -5   37.05    2.01
   0   0  -5   37.12    2.44
   0   0  -5   35.99    2.37
   0   0   5   35.23    2.43
   0   0   5   38.15    2.42
   0   0   5   34.21    2.01
   0   0   5   32.75    2.37
  -1   0  -5    0.43    0.07
  -1   0  -5    0.48    0.09
  -1   0  -5    0.64    0.09
  -1   0  -5    0.39    0.05
  -1   0  -5    0.43    0.08
   1   0   5    0.50    0.08
   1   0   5    0.32    0.09
   1   0   5    0.38    0.05
   1   0   5    0.57    0.08
  -2   0  -5    4.96    0.29
  -2   0  -5    4.65    0.34
  -2   0  -5    4.82    0.39
  -2   0  -5    4.88    0.38
  -2   0  -5    5.40    0.36
   2   0   5    4.90    0.40
   2   0   5    4.67    0.37
  -3   0  -5    0.52    0.06
  -3   0  -5    0.60    0.11
  -4   0  -5   19.39    1.06
  -4   0  -5   18.32    1.04
  -4   0  -5   18.82    1.26
  -4   0  -5   15.91    1.02
  -4   0  -5   19.06    1.21
  -5   0  -5    7.91    0.59
  -5   0  -5    8.38    0.47
  -5   0  -5    8.31    0.49
  -6   0  -5    0.96    0.07
  -6   0  -5    0.99    0.10
  -7   0  -5    5.23    0.37
   6  -1  -5    4.26    0.27
  -6   1   5    4.53    0.27
   5  -1  -5   46.22    2.67
   4  -1  -5   35.91    2.08
   3  -1  -5   48.78    2.65
   3  -1  -5   50.29    2.92
   3  -1  -5   41.35    2.73
   3  -1  -5   49.32    3.12
   2  -1  -5  111.72    6.32
   2  -1  -5   94.25    5.91
   2  -1  -5   84.77    6.48
   2  -1  -5   96.76    5.36
   1  -1  -5   75.94    4.03
   1  -1  -5   76.44    4.74
   1  -1  -5   74.98    4.87
   1  -1  -5   69.45    4.84
   1  -1  -5   73.48    4.45
  -1   1   5   69.51    4.86
  -1   1   5   70.15    4.85
   0  -1  -5    1.35    0.11
   0  -1  -5    1.35    0.11
   0  -1  -5    1.02    0.08
   0  -1  -5    1.14    0.13
   0  -1  -5    1.16    0.11
   0  -1  -5    1.35    0.12
   0  -1  -5    1.27    0.09
   0  -1  -5    1.25    0.13
   0   1   5    1.22    0.13
   0   1   5    1.28    0.11
  -1  -1  -5   21.77    1.33
  -1  -1  -5   24.23    1.62
  -1  -1  -5   23.48    1.57
  -1  -1  -5   24.79    1.53
  -1  -1  -5   23.90    1.57
  -1  -1  -5   24.76    1.33
  -1  -1  -5   22.90    1.62
   1   1   5   24.24    1.62
   1   1   5   25.72    1.61
  -2  -1  -5   24.17    1.48
  -2  -1  -5   22.22    1.57
  -2  -1  -5   25.32    1.39
  -2  -1  -5   19.86    1.40
  -2  -1  -5   23.41    1.56
  -2  -1  -5   23.77    1.28
  -2  -1  -5   24.57    1.52
   2   1   5   21.93    1.57
   2   1   5   21.84    1.56
  -3  -1  -5    1.28    0.10
  -3  -1  -5    1.11    0.15
  -3  -1  -5    1.16    0.12
  -3  -1  -5    1.22    0.11
  -4  -1  -5    0.04    0.04
  -4  -1  -5    0.20    0.03
  -4  -1  -5    0.01    0.09
  -4  -1  -5    0.11    0.03
  -4  -1  -5    0.06    0.05
  -4  -1  -5    0.18    0.08
  -4  -1  -5    0.10    0.03
  -4  -1  -5    0.14    0.05
  -5  -1  -5    1.07    0.11
  -5  -1  -5    1.19    0.09
  -5  -1  -5    1.03    0.16
  -5  -1  -5    1.15    0.09
  -6  -1  -5   54.88    3.02
  -6  -1  -5   54.32    3.14
  -7  -1  -5    5.04    0.27
  -7  -1  -5    4.01    0.33
   6  -2  -5    1.26    0.08
   6  -2  -5    1.44    0.10
   6  -2  -5    1.24    0.10
   5  -2  -5    1.20    0.11
   5  -2  -5    0.99    0.10
   5  -2  -5    1.07    0.10
   4  -2  -5    8.13    0.52
   4  -2  -5    9.81    0.54
   3  -2  -5   27.91    1.71
   3  -2  -5   28.37    1.55
   3  -2  -5   25.53    1.52
   3  -2  -5   27.56    1.58
   3  -2  -5   27.51    1.83
   2  -2  -5    0.06    0.07
   2  -2  -5    0.49    0.09
   2  -2  -5    0.04    0.05
   1  -2  -5  392.67   20.83
   1  -2  -5  377.04   22.98
   1  -2  -5  368.77   24.91
   1  -2  -5  320.47   27.02
   1  -2  -5  431.33   24.53
   1  -2  -5  385.03   24.97
  -1   2   5  381.51   24.96
  -1   2   5  354.79   24.91
   0  -2  -5   15.50    0.98
   0  -2  -5   16.26    1.07
   0  -2  -5   17.20    1.02
   0  -2  -5   15.07    1.03
   0  -2  -5   16.81    1.04
   0  -2  -5   15.01    0.88
   0  -2  -5   13.53    1.13
   0  -2  -5   16.58    0.88
   0  -2  -5   16.67    1.07
   0   2   5   15.78    1.07
   0   2   5   14.94    1.06
  -1  -2  -5   12.90    0.81
  -1  -2  -5   11.41    0.78
  -1  -2  -5   10.62    0.74
  -1  -2  -5   12.97    0.73
  -1  -2  -5   11.78    0.81
  -1  -2  -5   11.43    0.67
  -1  -2  -5   12.42    0.67
  -1  -2  -5   11.91    0.79
  -1  -2  -5   11.13    0.79
   1   2   5   12.08    0.80
   1   2   5   12.66    0.81
  -2  -2  -5    0.05    0.05
  -2  -2  -5    0.31    0.06
  -2  -2  -5    0.10    0.04
  -2  -2  -5    0.11    0.06
  -2  -2  -5    0.16    0.05
  -2  -2  -5    0.10    0.03
   2   2   5    0.10    0.04
   2   2   5    0.37    0.07
  -3  -2  -5   21.76    1.28
  -3  -2  -5   21.62    1.37
  -3  -2  -5   20.86    1.40
  -3  -2  -5   19.85    1.17
  -4  -2  -5   19.87    1.24
  -4  -2  -5   17.02    1.01
  -4  -2  -5   16.37    1.04
  -4  -2  -5   17.11    1.13
  -4  -2  -5   16.60    1.05
  -4  -2  -5   19.78    1.20
  -4  -2  -5   19.27    1.12
  -4  -2  -5   19.95    1.03
  -5  -2  -5   15.70    1.17
  -5  -2  -5   15.85    0.97
  -5  -2  -5   17.27    0.98
  -5  -2  -5   17.60    1.14
  -5  -2  -5   18.22    0.95
  -5  -2  -5   16.48    1.06
  -5  -2  -5   17.11    0.98
  -6  -2  -5    1.41    0.11
  -6  -2  -5    1.67    0.13
  -6  -2  -5    1.52    0.17
  -7  -2  -5    1.29    0.08
  -7  -2  -5    1.20    0.09
  -7  -2  -5    1.15    0.12
   6  -3  -5    3.76    0.23
   5  -3  -5    7.21    0.41
   5  -3  -5    6.83    0.47
   5  -3  -5    6.90    0.41
   4  -3  -5   31.24    1.91
   4  -3  -5   28.31    1.75
   4  -3  -5   31.14    1.69
   3  -3  -5    0.26    0.08
   3  -3  -5    0.47    0.11
   3  -3  -5    0.33    0.05
   3  -3  -5    0.23    0.09
   3  -3  -5    0.34    0.06
   3  -3  -5    0.32    0.08
   3  -3  -5    0.33    0.06
   2  -3  -5   31.57    1.99
   2  -3  -5   32.81    1.79
   2  -3  -5   31.59    2.11
   1  -3  -5    4.46    0.27
   1  -3  -5    5.10    0.32
   1  -3  -5    4.72    0.32
   1  -3  -5    3.85    0.35
   0  -3  -5    1.07    0.09
   0  -3  -5    1.13    0.12
   0  -3  -5    0.93    0.09
   0  -3  -5    0.97    0.12
   0  -3  -5    0.99    0.07
   0  -3  -5    0.90    0.10
   0  -3  -5    0.87    0.09
   0  -3  -5    1.08    0.10
   0  -3  -5    1.04    0.07
   0   3   5    0.98    0.09
   0   3   5    0.91    0.09
  -1  -3  -5    5.33    0.28
  -1  -3  -5    4.70    0.33
  -1  -3  -5    5.53    0.33
  -1  -3  -5    4.89    0.33
  -1  -3  -5    5.16    0.34
  -1  -3  -5    4.90    0.38
  -1  -3  -5    4.96    0.34
  -1  -3  -5    5.39    0.36
  -1  -3  -5    5.23    0.28
  -1  -3  -5    5.21    0.33
  -2  -3  -5  165.75   11.59
  -2  -3  -5  161.94   11.60
  -2  -3  -5  192.92    9.69
  -2  -3  -5  168.50    9.69
  -2  -3  -5  174.09   11.40
  -2  -3  -5  191.29   10.55
  -2  -3  -5  166.07   11.06
  -2  -3  -5  185.44   11.41
   2   3   5  171.63   11.60
  -3  -3  -5   17.57    1.09
  -3  -3  -5   17.11    1.00
  -3  -3  -5   18.41    1.19
  -3  -3  -5   18.40    1.17
  -4  -3  -5    1.46    0.13
  -4  -3  -5    1.30    0.10
  -4  -3  -5    1.44    0.11
  -4  -3  -5    1.46    0.18
  -4  -3  -5    1.62    0.17
  -4  -3  -5    1.36    0.09
  -4  -3  -5    1.57    0.14
  -4  -3  -5    1.42    0.10
  -4  -3  -5    1.33    0.12
  -5  -3  -5   36.42    2.30
  -5  -3  -5   36.51    1.96
  -5  -3  -5   34.27    2.15
  -5  -3  -5   39.89    2.43
  -5  -3  -5   35.83    2.02
  -5  -3  -5   30.78    1.97
  -5  -3  -5   33.75    2.20
  -6  -3  -5   23.15    1.49
  -6  -3  -5   23.51    1.65
  -6  -3  -5   24.53    1.33
  -6  -3  -5   24.56    1.37
  -7  -3  -5    2.35    0.19
  -7  -3  -5    2.48    0.14
  -7  -3  -5    2.42    0.16
   5  -4  -5   10.29    0.68
   5  -4  -5   10.66    0.60
   4  -4  -5   19.39    1.13
   4  -4  -5   20.64    1.14
   4  -4  -5   19.63    1.10
   4  -4  -5   18.71    1.12
   4  -4  -5   19.52    1.25
   3  -4  -5   25.16    1.69
   3  -4  -5   28.63    1.55
   3  -4  -5   24.55    1.52
   3  -4  -5   27.90    1.49
   3  -4  -5   27.56    1.80
   3  -4  -5   25.70    1.54
   3  -4  -5   27.47    1.70
   2  -4  -5    0.51    0.07
   2  -4  -5    0.57    0.06
   2  -4  -5    0.48    0.10
   2  -4  -5    0.61    0.10
   2  -4  -5    0.66    0.05
   2  -4  -5    0.53    0.06
   2  -4  -5    0.70    0.12
   2  -4  -5    0.52    0.06
   2  -4  -5    0.83    0.10
   1  -4  -5   77.97    4.86
   1  -4  -5   77.29    4.57
   1  -4  -5   70.32    5.37
   1  -4  -5   73.17    4.13
   0  -4  -5   26.81    1.49
   0  -4  -5   29.12    1.67
   0  -4  -5   25.18    1.79
   0  -4  -5   26.39    1.79
   0  -4  -5   27.12    1.74
   0  -4  -5   24.15    1.95
   0  -4  -5   27.39    1.75
   0  -4  -5   27.79    1.75
   0  -4  -5   28.50    1.49
  -1  -4  -5  327.88   20.18
  -1  -4  -5  299.97   19.37
  -1  -4  -5  331.52   19.05
  -1  -4  -5  310.95   22.86
  -2  -4  -5   45.97    2.95
  -2  -4  -5   52.57    2.90
  -2  -4  -5   46.28    3.07
  -3  -4  -5   72.13    4.61
  -3  -4  -5   70.93    4.35
  -3  -4  -5   72.68    4.71
  -3  -4  -5   74.31    4.02
  -4  -4  -5   11.49    0.84
  -4  -4  -5   11.48    0.68
  -4  -4  -5   11.13    0.76
  -4  -4  -5   11.32    0.72
  -4  -4  -5   12.33    0.82
  -4  -4  -5   12.18    0.67
  -4  -4  -5   12.41    0.81
  -4  -4  -5   12.78    0.69
  -4  -4  -5   11.94    0.76
  -4  -4  -5   12.65    0.72
  -5  -4  -5    9.75    0.64
  -5  -4  -5    9.33    0.70
  -5  -4  -5   11.11    0.56
  -5  -4  -5    9.85    0.58
  -5  -4  -5    9.77    0.65
  -5  -4  -5    9.53    0.61
  -5  -4  -5   10.40    0.71
  -6  -4  -5    2.01    0.16
  -6  -4  -5    1.96    0.13
  -6  -4  -5    1.62    0.18
  -6  -4  -5    1.70    0.12
  -7  -4  -5    0.18    0.03
  -7  -4  -5    0.19    0.03
  -7  -4  -5    0.13    0.05
   5  -5  -5   21.13    1.24
   5  -5  -5   20.78    1.37
   5  -5  -5   23.15    1.20
   4  -5  -5    0.23    0.04
   4  -5  -5    0.17    0.07
   4  -5  -5    0.19    0.05
   4  -5  -5    0.16    0.05
   3  -5  -5    0.90    0.09
   3  -5  -5    0.87    0.10
   3  -5  -5    0.60    0.13
   3  -5  -5    0.93    0.10
   3  -5  -5    0.73    0.08
   2  -5  -5    5.78    0.35
   2  -5  -5    5.00    0.34
   2  -5  -5    6.10    0.42
   2  -5  -5    6.05    0.38
   2  -5  -5    5.87    0.33
   2  -5  -5    5.45    0.33
   2  -5  -5    5.94    0.39
   2  -5  -5    5.65    0.41
   2  -5  -5    5.29    0.34
   1  -5  -5    3.86    0.34
   1  -5  -5    4.52    0.25
   1  -5  -5    4.48    0.29
   1  -5  -5    3.87    0.24
   1  -5  -5    4.06    0.32
   1  -5  -5    4.07    0.24
   1  -5  -5    4.13    0.25
   1  -5  -5    4.18    0.30
   0  -5  -5    4.21    0.29
   0  -5  -5    3.42    0.30
  -1  -5  -5  165.17    9.70
  -1  -5  -5  164.41   11.60
  -1  -5  -5  158.46    9.84
  -1  -5  -5  158.83   10.22
  -2  -5  -5  125.47    7.98
  -2  -5  -5  126.82    7.54
  -3  -5  -5    8.71    0.47
  -3  -5  -5    8.20    0.45
  -3  -5  -5    7.77    0.51
  -3  -5  -5    7.00    0.55
  -3  -5  -5    8.20    0.50
  -3  -5  -5    7.26    0.45
  -3  -5  -5    7.72    0.48
  -3  -5  -5    7.18    0.54
  -4  -5  -5    1.77    0.20
  -4  -5  -5    2.11    0.14
  -4  -5  -5    2.02    0.12
  -4  -5  -5    2.10    0.17
  -4  -5  -5    1.89    0.14
  -4  -5  -5    2.07    0.15
  -4  -5  -5    2.02    0.12
  -4  -5  -5    1.87    0.15
  -4  -5  -5    2.08    0.13
  -4  -5  -5    2.04    0.17
  -5  -5  -5   32.40    2.00
  -5  -5  -5   31.71    1.77
  -5  -5  -5   31.30    1.91
  -5  -5  -5   33.18    2.20
  -5  -5  -5   31.54    1.82
  -6  -5  -5   14.69    0.89
  -6  -5  -5   14.70    0.81
  -6  -5  -5   12.74    0.98
  -7  -5  -5    0.04    0.03
  -7  -5  -5    0.02    0.02
   4  -6  -5   13.19    0.79
   4  -6  -5   13.97    0.77
   4  -6  -5   14.28    0.80
   4  -6  -5   13.72    0.89
   3  -6  -5   10.41    0.63
   3  -6  -5   11.02    0.70
   3  -6  -5   10.47    0.62
   3  -6  -5   10.70    0.60
   2  -6  -5    1.01    0.09
   2  -6  -5    0.87    0.09
   2  -6  -5    0.93    0.09
   2  -6  -5    1.36    0.14
   2  -6  -5    1.04    0.11
   2  -6  -5    0.98    0.08
   2  -6  -5    0.91    0.12
   2  -6  -5    0.99    0.14
   2  -6  -5    1.02    0.11
   1  -6  -5    0.39    0.06
   1  -6  -5    0.38    0.04
   1  -6  -5    0.30    0.06
   1  -6  -5    0.20    0.01
   1  -6  -5    0.37    0.11
   1  -6  -5    0.33    0.07
   1  -6  -5    0.30    0.04
   0  -6  -5   50.22    3.35
   0  -6  -5   52.57    3.09
   0  -6  -5   50.79    3.04
   0  -6  -5   51.77    2.66
   0  -6  -5   44.22    3.56
   0  -6  -5   45.78    2.78
   0  -6  -5   46.21    2.76
   0  -6  -5   51.78    3.10
  -1  -6  -5    0.22    0.07
  -1  -6  -5    0.30    0.05
  -1  -6  -5    0.31    0.08
  -1  -6  -5    0.24    0.05
  -1  -6  -5    0.31    0.07
  -1  -6  -5    0.31    0.06
  -1  -6  -5    0.37    0.04
  -1  -6  -5    0.25    0.05
  -1  -6  -5    0.36    0.08
  -2  -6  -5  204.91   14.54
  -2  -6  -5  207.62   12.06
  -2  -6  -5  200.40   12.54
  -2  -6  -5  213.33   12.11
  -2  -6  -5  187.50   12.65
  -2  -6  -5  221.76   11.97
  -2  -6  -5  200.00   12.70
  -2  -6  -5  212.58   11.40
  -2  -6  -5  177.00   13.73
  -3  -6  -5   66.34    4.05
  -3  -6  -5   65.85    4.57
  -3  -6  -5   68.52    4.00
  -3  -6  -5   70.44    3.78
  -3  -6  -5   69.85    3.82
  -3  -6  -5   59.01    4.21
  -3  -6  -5   70.11    4.16
  -3  -6  -5   67.97    3.96
  -4  -6  -5    4.21    0.25
  -4  -6  -5    3.88    0.30
  -4  -6  -5    4.64    0.29
  -4  -6  -5    4.56    0.27
  -4  -6  -5    3.64    0.32
  -4  -6  -5    3.93    0.27
  -5  -6  -5    1.24    0.13
  -5  -6  -5    1.12    0.11
  -5  -6  -5    1.05    0.13
  -5  -6  -5    1.16    0.08
  -6  -6  -5    3.12    0.19
  -6  -6  -5    3.24    0.23
  -7  -6  -5    2.51    0.17
  -7  -6  -5    2.41    0.14
   4  -7  -5    8.70    0.51
   4  -7  -5    8.90    0.57
   3  -7  -5   10.54    0.67
   3  -7  -5   12.73    0.76
   3  -7  -5   11.55    0.68
   2  -7  -5   24.18    1.52
   2  -7  -5   27.45    1.47
   2  -7  -5   27.81    1.71
   2  -7  -5   27.96    1.54
   1  -7  -5    5.69    0.46
   1  -7  -5    6.85    0.43
   1  -7  -5    6.34    0.37
   1  -7  -5    6.05    0.37
   1  -7  -5    6.63    0.43
   1  -7  -5    6.20    0.38
   0  -7  -5    0.48    0.04
   0  -7  -5    0.55    0.06
   0  -7  -5    0.71    0.12
   0  -7  -5    0.54    0.08
   0  -7  -5    0.44    0.07
   0  -7  -5    0.42    0.10
   0  -7  -5    0.48    0.05
  -1  -7  -5   43.68    2.75
  -1  -7  -5   46.71    2.46
  -1  -7  -5   42.02    2.37
  -1  -7  -5   42.08    3.17
  -1  -7  -5   44.55    2.98
  -1  -7  -5   42.92    2.57
  -1  -7  -5   47.32    2.74
  -1  -7  -5   41.27    2.70
  -1  -7  -5   41.99    2.59
  -1  -7  -5   43.55    2.70
  -2  -7  -5    0.10    0.05
  -2  -7  -5    0.10    0.04
  -2  -7  -5    0.10    0.05
  -2  -7  -5    0.27    0.05
  -2  -7  -5    0.06    0.05
  -3  -7  -5   26.90    1.52
  -3  -7  -5   25.12    1.59
  -3  -7  -5   25.59    1.56
  -3  -7  -5   21.51    1.74
  -3  -7  -5   27.26    1.51
  -3  -7  -5   27.59    1.44
  -3  -7  -5   23.91    1.61
  -4  -7  -5  155.41    9.76
  -4  -7  -5  174.93   10.12
  -4  -7  -5  158.11    9.24
  -4  -7  -5  178.36    9.67
  -4  -7  -5  149.33   11.06
  -4  -7  -5  163.43    9.73
  -5  -7  -5   15.23    0.90
  -5  -7  -5   13.80    0.85
  -5  -7  -5   14.84    0.94
  -5  -7  -5   15.78    0.89
  -6  -7  -5    1.37    0.11
  -6  -7  -5    1.70    0.10
  -6  -7  -5    1.53    0.14
   3  -8  -5   10.81    0.63
   3  -8  -5   11.23    0.63
   3  -8  -5   10.77    0.71
   2  -8  -5   17.01    1.02
   2  -8  -5   19.53    1.06
   2  -8  -5   18.50    1.18
   2  -8  -5   18.74    1.06
   1  -8  -5   19.03    1.20
   1  -8  -5   19.02    1.07
   1  -8  -5   19.27    1.03
   1  -8  -5   17.34    1.06
   0  -8  -5    7.60    0.59
   0  -8  -5    9.16    0.49
   0  -8  -5    9.02    0.57
   0  -8  -5    7.97    0.50
   0  -8  -5    8.57    0.56
  -1  -8  -5    3.46    0.21
  -1  -8  -5    3.46    0.21
  -1  -8  -5    3.31    0.22
  -1  -8  -5    3.56    0.25
  -1  -8  -5    3.29    0.25
  -1  -8  -5    3.23    0.27
  -2  -8  -5    1.87    0.13
  -2  -8  -5    2.00    0.15
  -2  -8  -5    1.88    0.13
  -2  -8  -5    1.85    0.13
  -2  -8  -5    1.93    0.13
  -2  -8  -5    1.81    0.16
  -2  -8  -5    1.66    0.20
  -2  -8  -5    1.70    0.16
  -2  -8  -5    1.63    0.15
  -3  -8  -5   33.93    1.98
  -3  -8  -5   30.50    2.04
  -3  -8  -5   33.62    2.00
  -3  -8  -5   34.62    1.89
  -3  -8  -5   35.84    2.09
  -3  -8  -5   32.06    2.11
  -4  -8  -5   14.54    0.85
  -4  -8  -5   13.78    0.86
  -4  -8  -5   14.04    0.90
  -5  -8  -5   25.71    1.67
  -5  -8  -5   26.92    1.58
  -5  -8  -5   27.48    1.60
  -6  -8  -5    4.22    0.30
  -6  -8  -5    5.40    0.32
   3  -9  -5   15.67    0.99
   2  -9  -5    1.21    0.10
   2  -9  -5    1.31    0.12
   2  -9  -5    1.28    0.12
   1  -9  -5    0.52    0.07
   1  -9  -5    0.45    0.07
   1  -9  -5    0.50    0.09
   0  -9  -5    4.55    0.29
   0  -9  -5    4.98    0.29
   0  -9  -5    4.75    0.34
  -1  -9  -5    2.32    0.19
  -1  -9  -5    2.21    0.17
  -1  -9  -5    2.41    0.16
  -1  -9  -5    2.38    0.16
  -1  -9  -5    2.25    0.20
  -2  -9  -5    1.33    0.12
  -2  -9  -5    1.50    0.12
  -2  -9  -5    1.22    0.12
  -2  -9  -5    1.42    0.13
  -2  -9  -5    1.25    0.10
  -2  -9  -5    1.42    0.13
  -3  -9  -5   17.52    0.98
  -3  -9  -5   16.92    1.04
  -3  -9  -5   13.58    1.02
  -3  -9  -5   16.51    0.97
  -3  -9  -5   16.36    0.93
  -4  -9  -5    1.03    0.12
  -4  -9  -5    1.03    0.09
  -4  -9  -5    0.86    0.10
  -5  -9  -5    1.07    0.09
  -5  -9  -5    1.03    0.10
  -5  -9  -5    1.11    0.11
  -6  -9  -5    0.07    0.03
  -6  -9  -5    0.07    0.04
   1 -10  -5    5.03    0.31
   1 -10  -5    5.28    0.31
   1 -10  -5    5.01    0.35
   0 -10  -5    3.35    0.21
   0 -10  -5    3.05    0.24
   0 -10  -5    3.38    0.21
  -1 -10  -5    5.13    0.31
  -1 -10  -5    5.22    0.31
  -1 -10  -5    5.40    0.35
  -1 -10  -5    4.30    0.30
  -2 -10  -5    0.04    0.07
  -2 -10  -5    0.09    0.05
  -2 -10  -5   -0.01    0.03
  -2 -10  -5    0.00    0.04
  -3 -10  -5   21.95    1.22
  -3 -10  -5   20.47    1.29
  -3 -10  -5   21.91    1.28
  -4 -10  -5    3.29    0.24
  -4 -10  -5    3.42    0.22
  -4 -10  -5    3.34    0.22
  -5 -10  -5    1.54    0.11
  -5 -10  -5    1.28    0.11
   1 -11  -5    6.24    0.41
   0 -11  -5    0.50    0.08
   0 -11  -5    0.43    0.05
  -1 -11  -5    0.52    0.06
  -1 -11  -5    0.52    0.07
  -2 -11  -5    1.39    0.11
  -2 -11  -5    1.54    0.13
  -2 -11  -5    1.37    0.10
  -3 -11  -5    6.93    0.38
  -3 -11  -5    5.99    0.39
  -4 -11  -5    1.77    0.13
  -4 -11  -5    2.10    0.14
  -1 -12  -5   34.57    2.10
  -1 -12  -5   32.20    1.88
  -2 -11   6    6.11    0.35
  -1 -11   6    7.00    0.40
  -1 -11   6    6.23    0.38
   0 -11   6    1.57    0.13
   0 -11   6    2.22    0.12
  -4 -10   6    0.52    0.06
  -4 -10   6    0.57    0.04
  -3 -10   6    0.04    0.03
  -3 -10   6   -0.03    0.02
  -3 -10   6    0.06    0.05
  -2 -10   6    0.79    0.07
  -2 -10   6    0.51    0.07
  -2 -10   6    0.60    0.07
  -1 -10   6   39.89    2.33
  -1 -10   6   39.04    2.24
   0 -10   6   50.08    3.00
   0 -10   6   51.61    2.89
   1 -10   6    0.30    0.04
   1 -10   6    0.33    0.05
   2 -10   6    0.08    0.02
   2 -10   6    0.06    0.02
  -5  -9   6    0.11    0.03
  -5  -9   6    0.18    0.02
  -4  -9   6    0.32    0.04
  -4  -9   6    0.34    0.06
  -3  -9   6   23.79    1.39
  -3  -9   6   25.17    1.32
  -3  -9   6   20.37    1.37
  -2  -9   6    0.60    0.08
  -2  -9   6    0.79    0.08
  -2  -9   6    0.62    0.05
  -2  -9   6    0.77    0.09
  -1  -9   6   89.33    5.00
  -1  -9   6   96.24    5.14
  -1  -9   6   86.46    5.34
   0  -9   6    5.73    0.33
   0  -9   6    5.96    0.37
   0  -9   6    5.74    0.35
   1  -9   6   36.39    2.10
   1  -9   6   36.66    2.14
   1  -9   6   37.10    2.16
   1  -9   6   41.76    2.25
   2  -9   6    6.51    0.43
   2  -9   6    6.84    0.43
   2  -9   6    7.96    0.45
   2  -9   6    8.00    0.41
   3  -9   6    4.64    0.29
   3  -9   6    5.38    0.30
  -5  -8   6    9.14    0.52
  -5  -8   6    8.94    0.55
  -4  -8   6   11.54    0.63
  -4  -8   6   11.56    0.70
  -4  -8   6   10.94    0.66
  -3  -8   6    0.86    0.09
  -3  -8   6    0.98    0.11
  -3  -8   6    0.99    0.09
  -3  -8   6    0.93    0.07
  -2  -8   6    1.80    0.14
  -2  -8   6    1.82    0.11
  -2  -8   6    1.54    0.13
  -2  -8   6    1.74    0.13
  -1  -8   6  238.11   14.17
  -1  -8   6  244.44   14.09
  -1  -8   6  232.39   13.57
  -1  -8   6  238.12   13.18
   0  -8   6   35.32    2.23
   0  -8   6   38.98    2.08
   0  -8   6   38.61    2.15
   1  -8   6   51.84    2.94
   1  -8   6   54.36    3.06
   1  -8   6   50.08    2.91
   1  -8   6   50.56    2.86
   2  -8   6    5.99    0.36
   2  -8   6    6.06    0.35
   2  -8   6    5.94    0.36
   2  -8   6    5.78    0.37
   3  -8   6    5.68    0.39
   3  -8   6    6.42    0.37
   3  -8   6    6.41    0.38
   3  -8   6    6.69    0.36
   4  -8   6    0.08    0.02
  -6  -7   6    0.92    0.07
  -5  -7   6   14.98    0.83
  -5  -7   6   15.39    0.90
  -5  -7   6   14.91    0.93
  -5  -7   6   14.23    0.86
  -4  -7   6    1.36    0.11
  -4  -7   6    1.37    0.10
  -4  -7   6    1.32    0.11
  -3  -7   6   17.84    1.02
  -3  -7   6   17.66    0.99
  -3  -7   6   19.23    1.07
  -3  -7   6   15.77    1.11
  -2  -7   6   11.17    0.62
  -2  -7   6   10.34    0.69
  -2  -7   6   10.50    0.62
  -2  -7   6   10.87    0.65
  -2  -7   6   10.28    0.61
  -2  -7   6    9.95    0.83
  -2  -7   6   10.99    0.60
  -2  -7   6   10.79    0.64
  -1  -7   6   29.23    1.63
  -1  -7   6   28.17    1.69
  -1  -7   6   28.76    1.58
  -1  -7   6   27.65    1.91
  -1  -7   6   29.67    2.11
  -1  -7   6   27.89    1.60
  -1  -7   6   28.76    1.64
  -1  -7   6   27.69    1.75
   0  -7   6   23.06    1.71
   0  -7   6   26.10    1.46
   0  -7   6   25.66    1.89
   0  -7   6   25.68    1.41
   0  -7   6   24.09    1.45
   0  -7   6   25.37    1.43
   0  -7   6   27.11    1.51
   1  -7   6   45.47    2.56
   1  -7   6   41.44    2.53
   1  -7   6   49.23    2.59
   1  -7   6   47.21    2.61
   1  -7   6   46.80    2.51
   1  -7   6   41.80    3.32
   2  -7   6   25.30    1.38
   2  -7   6   23.20    1.38
   2  -7   6   23.16    1.36
   3  -7   6    1.60    0.10
   3  -7   6    1.60    0.12
   3  -7   6    1.59    0.12
   3  -7   6    1.45    0.12
   4  -7   6    3.58    0.22
  -6  -6   6    3.51    0.20
  -6  -6   6    3.16    0.19
  -5  -6   6    0.08    0.05
  -5  -6   6    0.11    0.03
  -5  -6   6    0.13    0.05
  -5  -6   6    0.12    0.06
  -4  -6   6    1.30    0.10
  -4  -6   6    1.25    0.11
  -4  -6   6    1.24    0.11
  -4  -6   6    1.19    0.10
  -4  -6   6    1.19    0.08
  -3  -6   6    0.67    0.07
  -3  -6   6    0.87    0.10
  -3  -6   6    0.66    0.10
  -3  -6   6    0.70    0.08
  -3  -6   6    0.73    0.06
  -3  -6   6    0.53    0.13
  -3  -6   6    0.77    0.07
  -2  -6   6    1.26    0.11
  -2  -6   6    1.13    0.09
  -2  -6   6    1.19    0.14
  -2  -6   6    1.23    0.09
  -2  -6   6    1.11    0.08
  -2  -6   6    1.19    0.10
  -1  -6   6   20.29    1.28
  -1  -6   6   22.71    1.33
  -1  -6   6   23.31    1.46
  -1  -6   6   19.91    1.19
  -1  -6   6   22.05    1.23
  -1  -6   6   23.36    1.60
  -1  -6   6   20.31    1.21
  -1  -6   6   20.40    1.24
   0  -6   6   37.39    2.69
   0  -6   6   34.67    2.09
   0  -6   6   37.73    2.11
   0  -6   6   36.40    2.44
   0  -6   6   33.43    2.03
   0  -6   6   39.61    2.05
   0  -6   6   37.63    2.22
   1  -6   6   38.43    2.11
   1  -6   6   34.42    2.12
   1  -6   6   36.99    2.08
   1  -6   6   38.91    2.15
   1  -6   6   38.70    2.76
   1  -6   6   38.09    2.17
   2  -6   6   66.59    3.83
   2  -6   6   69.04    4.99
   2  -6   6   63.35    4.52
   2  -6   6   73.86    3.95
   2  -6   6   69.32    3.90
   2  -6   6   69.91    3.86
   2  -6   6   67.76    3.79
   3  -6   6   15.64    0.91
   3  -6   6   15.78    0.89
   3  -6   6   15.17    0.88
   4  -6   6    7.39    0.45
   4  -6   6    7.63    0.46
   4  -6   6    8.25    0.46
   5  -6   6    3.23    0.20
   5  -6   6    3.25    0.20
  -6  -5   6   13.60    0.85
  -5  -5   6   29.62    1.76
  -5  -5   6   31.65    1.70
  -4  -5   6    0.88    0.07
  -4  -5   6    0.81    0.07
  -4  -5   6    0.54    0.11
  -4  -5   6    0.79    0.09
  -4  -5   6    0.91    0.08
  -3  -5   6   16.33    1.00
  -3  -5   6   15.63    0.91
  -3  -5   6   16.17    0.92
  -3  -5   6   14.60    0.90
  -3  -5   6   15.90    0.88
  -3  -5   6   16.12    1.10
  -2  -5   6   37.71    2.15
  -2  -5   6   40.00    2.17
  -2  -5   6   37.67    2.58
  -2  -5   6   36.54    2.21
  -2  -5   6   43.06    2.37
  -2  -5   6   40.34    2.83
  -2  -5   6   37.13    2.24
  -1  -5   6    3.58    0.24
  -1  -5   6    4.18    0.32
  -1  -5   6    3.61    0.31
  -1  -5   6    3.63    0.23
   0  -5   6   35.14    2.67
   0  -5   6   34.31    2.11
   0  -5   6   38.47    2.05
   0  -5   6   38.87    2.43
   1  -5   6   32.68    1.90
   1  -5   6   34.52    1.86
   1  -5   6   32.02    1.83
   1  -5   6   30.94    2.20
   1  -5   6   34.86    2.42
   2  -5   6    8.16    0.54
   2  -5   6   10.14    0.75
   2  -5   6    9.54    0.54
   2  -5   6    9.64    0.70
   2  -5   6    9.94    0.57
   2  -5   6    9.29    0.55
   3  -5   6    6.79    0.40
   3  -5   6    6.77    0.56
   3  -5   6    6.57    0.39
   3  -5   6    6.31    0.39
   4  -5   6    7.48    0.45
   4  -5   6    8.02    0.46
   4  -5   6    7.37    0.45
   5  -5   6    0.07    0.05
   5  -5   6    0.03    0.04
   5  -5   6    0.13    0.04
  -6  -4   6    4.46    0.26
  -6  -4   6    4.12    0.29
  -5  -4   6   14.95    0.89
  -5  -4   6   15.67    0.86
  -4  -4   6    1.40    0.21
  -4  -4   6    1.89    0.16
  -4  -4   6    1.95    0.17
  -4  -4   6    2.05    0.14
  -4  -4   6    1.98    0.13
  -4  -4   6    1.93    0.13
  -3  -4   6    9.55    0.66
  -3  -4   6    8.61    0.51
  -3  -4   6    9.33    0.59
  -3  -4   6    8.89    0.53
  -3  -4   6    8.98    0.53
  -2  -4   6   28.70    1.66
  -2  -4   6   30.17    1.98
  -2  -4   6   30.22    1.81
  -1  -4   6    5.29    0.41
  -1  -4   6    5.48    0.34
  -1  -4   6    5.88    0.44
   0  -4   6   36.92    2.31
   0  -4   6   34.78    1.94
   0  -4   6   32.78    2.52
   1  -4   6   25.13    1.82
   1  -4   6   25.76    1.40
   1  -4   6   23.41    1.66
   2  -4   6   42.56    2.74
   2  -4   6   41.06    2.31
   2  -4   6   42.47    3.01
   2  -4   6   39.00    2.38
  -3   4  -6    4.59    0.36
   3  -4   6    4.87    0.30
   3  -4   6    4.99    0.44
   4  -4   6    5.29    0.33
  -5   4  -6    1.64    0.12
   5  -4   6    1.78    0.13
  -6   4  -6    2.93    0.17
  -6   4  -6    2.81    0.20
   6  -4   6    2.63    0.16
   6  -4   6    2.34    0.17
  -6  -3   6   24.61    1.36
  -6  -3   6   24.11    1.41
  -5  -3   6    1.00    0.09
  -5  -3   6    0.99    0.08
  -4  -3   6   30.03    1.65
  -4  -3   6   26.80    1.75
  -3  -3   6   25.75    1.42
  -3  -3   6   25.10    1.70
  -3  -3   6   27.04    1.54
  -3  -3   6   22.99    1.45
  -2  -3   6   98.03    5.45
  -2  -3   6   99.02    6.42
   1   3  -6   11.23    0.97
  -1  -3   6   13.64    0.94
  -1  -3   6   14.28    1.00
  -1  -3   6   14.44    0.93
  -1  -3   6   13.82    0.77
   0   3  -6   66.57    4.88
   0  -3   6   70.88    4.02
   0  -3   6   75.22    5.23
   0  -3   6   77.91    4.75
   0  -3   6   72.71    4.87
  -1   3  -6    0.41    0.13
  -1   3  -6    0.58    0.07
   1  -3   6    0.64    0.10
   1  -3   6    0.57    0.08
   1  -3   6    0.59    0.09
   1  -3   6    0.57    0.13
  -2   3  -6    0.58    0.08
   2  -3   6    0.69    0.13
   2  -3   6    0.54    0.11
   2  -3   6    0.60    0.09
  -3   3  -6    3.21    0.26
   3  -3   6    3.25    0.32
  -4   3  -6   64.77    4.10
   4  -3   6   66.78    3.69
   4  -3   6   60.21    4.66
  -5   3  -6    7.10    0.43
   5  -3   6    7.21    0.44
   6  -3   6    1.44    0.11
   6   2  -6   14.52    0.93
  -6  -2   6   17.30    0.93
  -5  -2   6    2.66    0.18
  -4  -2   6    8.55    0.51
   3   2  -6   50.07    3.09
  -3  -2   6   50.21    3.02
  -2  -2   6  125.33    8.42
  -2  -2   6  133.63    7.15
   1   2  -6   20.96    1.51
   1   2  -6   19.67    1.51
   1   2  -6   22.62    1.45
   1   2  -6   21.34    1.23
  -1  -2   6   21.05    1.50
  -1  -2   6   24.15    1.49
  -1  -2   6   22.14    1.22
   0   2  -6   44.54    2.82
   0   2  -6   39.55    2.73
   0   2  -6   42.77    2.82
   0   2  -6   43.07    2.63
   0   2  -6   41.42    2.31
   0  -2   6   40.41    2.79
   0  -2   6   40.08    2.73
   0  -2   6   42.85    2.31
   0  -2   6   40.35    2.99
   0  -2   6   40.83    2.81
  -1   2  -6  131.22    8.63
  -1   2  -6  136.21    7.16
  -1   2  -6  112.05    8.63
  -1   2  -6  134.85    8.18
  -1   2  -6  130.59    8.43
   1  -2   6  124.21    9.30
   1  -2   6  125.79    8.62
   1  -2   6  135.28    7.16
   1  -2   6  130.62    8.43
   1  -2   6  135.22    8.64
  -2   2  -6  108.16    5.63
  -2   2  -6  105.06    6.45
  -2   2  -6  107.84    6.65
   2  -2   6  102.48    5.65
   2  -2   6   91.46    6.81
   2  -2   6   96.79    7.33
   2  -2   6  101.12    6.65
  -3   2  -6    0.07    0.06
  -4   2  -6   65.71    3.98
  -4   2  -6   58.93    3.58
  -5   2  -6   10.74    0.63
  -6   2  -6    9.73    0.57
   6  -2   6    9.50    0.57
   6   1  -6    3.50    0.23
  -6  -1   6    3.53    0.22
   5   1  -6    0.91    0.11
  -5  -1   6    0.79    0.07
   3   1  -6   10.39    0.69
  -3  -1   6   10.86    0.67
   2   1  -6   87.91    5.80
   2   1  -6   95.33    4.94
  -2  -1   6   83.66    5.96
   1   1  -6   94.83    6.65
   1   1  -6  100.85    6.49
   1   1  -6   95.43    6.65
   1   1  -6   97.32    5.51
  -1  -1   6   98.35    5.50
  -1  -1   6  101.03    6.65
  -1  -1   6  100.49    6.48
  -1  -1   6  108.94    6.63
   0   1  -6    5.56    0.31
   0   1  -6    5.55    0.41
   0   1  -6    5.31    0.41
   0   1  -6    5.51    0.36
   0   1  -6    4.87    0.38
   0  -1   6    5.02    0.38
   0  -1   6    5.01    0.40
   0  -1   6    5.02    0.31
   0  -1   6    5.17    0.38
   0  -1   6    5.39    0.39
  -1   1  -6   33.87    2.12
  -1   1  -6   35.45    1.79
  -1   1  -6   32.08    2.18
  -1   1  -6   27.01    2.18
  -1   1  -6   33.55    2.05
   1  -1   6   33.56    2.19
   1  -1   6   31.25    1.79
   1  -1   6   31.18    2.11
   1  -1   6   30.98    2.17
  -2   1  -6    3.97    0.23
  -2   1  -6    3.74    0.27
  -2   1  -6    3.50    0.31
  -2   1  -6    3.72    0.30
   2  -1   6    3.27    0.31
  -3   1  -6    1.87    0.21
  -3   1  -6    1.67    0.13
  -3   1  -6    1.88    0.17
  -4   1  -6    2.83    0.19
  -4   1  -6    3.15    0.25
  -5   1  -6    3.66    0.22
  -5   1  -6    3.17    0.29
  -6   1  -6    6.72    0.38
  -6   1  -6    6.16    0.38
  -7   1  -6    8.05    0.56
   6   0  -6    3.05    0.20
  -6   0   6    3.22    0.20
   5   0  -6    5.50    0.34
   4   0  -6   37.40    2.17
   3   0  -6    0.17    0.07
   3   0  -6    0.21    0.05
   3   0  -6    0.14    0.07
   3   0  -6    0.14    0.08
   2   0  -6   18.59    1.00
   2   0  -6   17.70    1.10
   2   0  -6   18.13    1.18
   2   0  -6   15.17    1.24
   1   0  -6    1.39    0.17
   1   0  -6    1.13    0.11
  -1   0   6    1.16    0.16
  -1   0   6    1.06    0.13
   0   0  -6    3.89    0.30
   0   0  -6    4.34    0.29
   0   0  -6    4.34    0.24
   0   0  -6    4.09    0.32
   0   0  -6    4.00    0.32
   0   0   6    3.82    0.24
   0   0   6    3.51    0.30
   0   0   6    4.36    0.30
   0   0   6    3.87    0.32
  -1   0  -6    0.53    0.07
  -1   0  -6    0.53    0.05
  -1   0  -6    0.38    0.08
  -1   0  -6    0.43    0.07
  -1   0  -6    0.21    0.08
   1   0   6    0.34    0.05
   1   0   6    0.34    0.08
   1   0   6    0.33    0.06
   1   0   6    0.41    0.10
  -2   0  -6   76.57    5.38
  -2   0  -6   83.94    5.25
  -2   0  -6   74.83    5.37
  -2   0  -6   85.03    5.10
  -2   0  -6   86.99    4.45
   2   0   6   75.37    5.37
  -3   0  -6   16.59    1.10
  -3   0  -6   16.95    0.95
  -3   0  -6   16.54    1.14
  -4   0  -6   10.46    0.69
  -4   0  -6    9.85    0.56
  -4   0  -6    9.68    0.58
  -4   0  -6    9.89    0.72
  -4   0  -6    9.68    0.58
  -5   0  -6  136.12    7.77
  -5   0  -6  137.15    7.43
  -5   0  -6  131.17    8.56
  -6   0  -6   11.17    0.63
  -6   0  -6   10.35    0.61
  -7   0  -6    1.12    0.10
  -7   0  -6    0.99    0.08
   6  -1  -6    0.02    0.03
   6  -1  -6    0.09    0.03
   6  -1  -6    0.02    0.04
  -6   1   6    0.00    0.03
   5  -1  -6   10.22    0.61
   4  -1  -6    0.56    0.07
   3  -1  -6    5.30    0.32
   3  -1  -6    4.53    0.31
   3  -1  -6    5.91    0.39
   3  -1  -6    5.51    0.35
   3  -1  -6    5.75    0.42
   2  -1  -6  379.72   23.26
   2  -1  -6  381.03   24.69
   2  -1  -6  378.65   21.08
   1  -1  -6   99.31    5.19
   1  -1  -6   94.53    6.26
   1  -1  -6   90.29    6.10
   1  -1  -6   95.58    5.72
  -1   1   6   89.26    6.25
   0  -1  -6   70.17    4.07
   0  -1  -6   67.45    4.45
   0  -1  -6   70.89    4.34
   0  -1  -6   71.41    4.22
   0  -1  -6   58.20    4.33
   0  -1  -6   60.15    4.44
   0  -1  -6   68.64    3.68
   0   1   6   69.44    4.43
   0   1   6   62.98    4.44
  -1  -1  -6   19.50    1.21
  -1  -1  -6   17.63    1.23
  -1  -1  -6   18.22    1.28
  -1  -1  -6   18.67    1.28
  -1  -1  -6   18.64    1.04
  -1  -1  -6   20.28    1.24
  -1  -1  -6   16.93    1.04
   1   1   6   18.30    1.28
   1   1   6   20.16    1.27
  -2  -1  -6  127.72    8.44
  -2  -1  -6  143.76    7.74
  -2  -1  -6  151.46    8.90
  -2  -1  -6  151.47    9.10
  -2  -1  -6  136.63    9.24
  -2  -1  -6  124.72    9.23
  -3  -1  -6    2.64    0.24
  -3  -1  -6    2.74    0.18
  -3  -1  -6    2.82    0.22
  -4  -1  -6   37.03    2.05
  -4  -1  -6   38.47    2.47
  -4  -1  -6   35.08    2.14
  -4  -1  -6   36.87    2.11
  -4  -1  -6   38.47    2.40
  -4  -1  -6   36.75    2.07
  -5  -1  -6    1.04    0.10
  -5  -1  -6    1.12    0.16
  -5  -1  -6    1.10    0.09
  -5  -1  -6    1.16    0.09
  -5  -1  -6    0.93    0.10
  -6  -1  -6    2.44    0.17
  -6  -1  -6    2.85    0.22
  -7  -1  -6    0.73    0.09
  -7  -1  -6    0.83    0.06
   6  -2  -6    0.31    0.05
   5  -2  -6    0.40    0.06
   5  -2  -6    0.52    0.08
   5  -2  -6    0.49    0.07
   4  -2  -6    1.38    0.11
   4  -2  -6    1.15    0.12
   3  -2  -6    0.17    0.06
   3  -2  -6    0.11    0.04
   3  -2  -6    0.02    0.09
   3  -2  -6    0.09    0.04
   3  -2  -6    0.17    0.04
   3  -2  -6    0.09    0.06
   2  -2  -6  200.29   11.38
   2  -2  -6  206.31   12.52
   2  -2  -6  210.71   13.35
   1  -2  -6  182.51   10.09
   1  -2  -6  183.34   11.80
   1  -2  -6  177.78   11.05
   0  -2  -6   10.58    0.64
   0  -2  -6    9.86    0.75
   0  -2  -6   11.85    0.64
   0  -2  -6   12.51    0.75
   0  -2  -6   11.82    0.76
   0  -2  -6   11.28    0.72
   0  -2  -6   12.19    0.79
   0  -2  -6   11.15    0.79
   0   2   6   11.03    0.78
   0   2   6   11.53    0.79
  -1  -2  -6  155.05   10.04
  -1  -2  -6  145.45    9.25
  -1  -2  -6  143.28   10.04
  -1  -2  -6  146.92    9.83
  -1  -2  -6  161.84    8.41
  -1  -2  -6  142.04    8.38
  -1  -2  -6  143.84    9.56
  -1  -2  -6  166.07    9.93
   1   2   6  159.46   10.03
   1   2   6  150.91   10.05
  -2  -2  -6   67.31    4.09
  -2  -2  -6   64.80    3.99
  -2  -2  -6   53.85    4.19
  -2  -2  -6   67.61    3.77
  -2  -2  -6   60.62    3.47
  -3  -2  -6    3.29    0.23
  -3  -2  -6    3.11    0.20
  -3  -2  -6    3.32    0.26
  -3  -2  -6    3.60    0.26
  -4  -2  -6    0.76    0.07
  -4  -2  -6    0.78    0.06
  -4  -2  -6    0.77    0.09
  -4  -2  -6    0.70    0.06
  -4  -2  -6    0.91    0.12
  -4  -2  -6    0.84    0.13
  -4  -2  -6    0.65    0.07
  -4  -2  -6    0.61    0.08
  -5  -2  -6  107.27    5.78
  -5  -2  -6  112.00    5.64
  -5  -2  -6   97.17    5.87
  -5  -2  -6  104.83    6.48
  -5  -2  -6   99.16    6.28
  -5  -2  -6   90.69    5.64
  -6  -2  -6   49.96    3.15
  -6  -2  -6   43.54    2.62
  -6  -2  -6   44.83    2.55
  -7  -2  -6   13.57    0.75
  -7  -2  -6   12.52    0.72
   5  -3  -6    2.30    0.17
   5  -3  -6    2.47    0.15
   5  -3  -6    2.07    0.14
   4  -3  -6    1.31    0.11
   4  -3  -6    1.05    0.13
   4  -3  -6    1.29    0.14
   4  -3  -6    1.15    0.10
   3  -3  -6    2.51    0.24
   3  -3  -6    2.62    0.16
   3  -3  -6    2.12    0.16
   3  -3  -6    2.37    0.24
   3  -3  -6    2.50    0.18
   3  -3  -6    2.15    0.19
   2  -3  -6   73.91    4.56
   2  -3  -6   82.12    4.40
   2  -3  -6   80.15    4.50
   2  -3  -6   76.41    4.37
   2  -3  -6   80.60    4.86
   2  -3  -6   82.69    5.17
   1  -3  -6  660.50   35.94
   1  -3  -6  644.33   42.26
   1  -3  -6  646.21   39.69
   0  -3  -6    0.03    0.04
   0  -3  -6    0.03    0.07
   0  -3  -6    0.04    0.04
   0  -3  -6    0.01    0.02
   0  -3  -6    0.06    0.04
   0  -3  -6    0.04    0.03
   0  -3  -6   -0.03    0.04
   0  -3  -6    0.01    0.02
   0   3   6    0.05    0.03
  -1  -3  -6    4.85    0.31
  -1  -3  -6    4.66    0.26
  -1  -3  -6    5.14    0.33
  -1  -3  -6    4.30    0.26
  -1  -3  -6    4.48    0.31
  -1  -3  -6    4.56    0.32
  -1  -3  -6    4.70    0.32
  -1  -3  -6    4.92    0.31
   1   3   6    4.23    0.31
   1   3   6    4.35    0.32
  -2  -3  -6  387.14   20.43
  -2  -3  -6  347.31   21.55
  -2  -3  -6  335.58   18.76
  -2  -3  -6  330.99   18.76
  -2  -3  -6  350.40   22.09
  -2  -3  -6  311.36   22.48
  -2  -3  -6  337.77   22.07
   2   3   6  319.79   22.48
  -3  -3  -6  193.99   11.12
  -3  -3  -6  185.09   11.67
  -3  -3  -6  181.03   10.25
  -3  -3  -6  178.52   12.03
  -4  -3  -6    0.00    0.03
  -4  -3  -6   -0.09    0.06
  -4  -3  -6    0.01    0.03
  -4  -3  -6    0.24    0.06
  -4  -3  -6    0.03    0.04
  -4  -3  -6    0.06    0.06
  -4  -3  -6   -0.01    0.03
  -4  -3  -6    0.08    0.08
  -4  -3  -6    0.15    0.04
  -5  -3  -6    0.04    0.04
  -5  -3  -6    0.03    0.09
  -5  -3  -6    0.12    0.05
  -5  -3  -6    0.06    0.04
  -5  -3  -6    0.03    0.06
  -5  -3  -6    0.05    0.04
  -6  -3  -6   38.64    2.53
  -6  -3  -6   36.77    2.04
  -6  -3  -6   34.77    2.10
  -6  -3  -6   37.35    2.29
  -7  -3  -6    0.72    0.08
  -7  -3  -6    0.77    0.08
  -7  -3  -6    0.63    0.05
   5  -4  -6    1.45    0.13
   5  -4  -6    1.40    0.10
   5  -4  -6    1.29    0.13
   4  -4  -6    6.06    0.35
   4  -4  -6    5.66    0.38
   4  -4  -6    5.62    0.33
   4  -4  -6    5.07    0.32
   3  -4  -6   33.94    2.01
   3  -4  -6   34.66    2.33
   3  -4  -6   32.00    2.20
   3  -4  -6   37.38    2.02
   3  -4  -6   32.40    1.98
   3  -4  -6   37.83    1.95
   3  -4  -6   36.72    2.22
   2  -4  -6   13.48    0.80
   2  -4  -6   14.20    0.91
   2  -4  -6   13.55    0.80
   2  -4  -6   14.16    0.89
   2  -4  -6   13.73    0.77
   2  -4  -6   15.03    0.95
   2  -4  -6   14.23    0.80
   2  -4  -6   12.96    0.89
   2  -4  -6   13.66    0.78
   1  -4  -6    2.22    0.19
   1  -4  -6    2.13    0.20
   1  -4  -6    2.33    0.15
   0  -4  -6   86.36    6.01
   0  -4  -6   89.75    6.01
   0  -4  -6   89.95    5.12
   0  -4  -6  102.36    5.66
   0  -4  -6  100.25    5.89
   0  -4  -6   87.10    6.14
   0  -4  -6   93.78    5.12
  -1  -4  -6   70.17    4.15
  -1  -4  -6   72.37    4.40
  -1  -4  -6   64.14    4.98
  -1  -4  -6   70.59    4.23
  -2  -4  -6   11.58    0.70
  -2  -4  -6   10.76    0.75
  -3  -4  -6   13.91    0.82
  -3  -4  -6   14.33    0.87
  -3  -4  -6   13.48    0.95
  -3  -4  -6   13.84    0.79
  -3  -4  -6   12.82    0.90
  -3  -4  -6   13.34    0.92
  -3  -4  -6   14.46    0.83
  -3  -4  -6   14.59    0.77
  -3  -4  -6   14.67    0.86
  -3  -4  -6   12.11    0.77
  -4  -4  -6    2.27    0.14
  -4  -4  -6    1.89    0.13
  -4  -4  -6    1.86    0.14
  -4  -4  -6    1.68    0.17
  -4  -4  -6    1.77    0.17
  -4  -4  -6    1.89    0.13
  -4  -4  -6    1.97    0.16
  -4  -4  -6    1.81    0.12
  -4  -4  -6    1.75    0.11
  -4  -4  -6    1.83    0.20
  -5  -4  -6   11.90    0.85
  -5  -4  -6   10.93    0.83
  -5  -4  -6   13.48    0.70
  -5  -4  -6   11.97    0.67
  -5  -4  -6   13.27    0.77
  -5  -4  -6   11.38    0.76
  -5  -4  -6   10.83    0.73
  -6  -4  -6    6.54    0.36
  -6  -4  -6    6.31    0.47
  -6  -4  -6    6.39    0.41
  -6  -4  -6    6.02    0.38
  -7  -4  -6    0.35    0.06
  -7  -4  -6    0.45    0.05
   5  -5  -6    3.39    0.23
   5  -5  -6    3.29    0.19
   5  -5  -6    3.30    0.21
   4  -5  -6    0.31    0.07
   4  -5  -6    0.09    0.06
   4  -5  -6    0.14    0.04
   3  -5  -6    0.66    0.08
   3  -5  -6    0.42    0.13
   3  -5  -6    0.84    0.10
   3  -5  -6    0.66    0.08
   2  -5  -6   62.92    3.53
   2  -5  -6   62.00    3.71
   2  -5  -6   71.09    4.11
   2  -5  -6   69.30    3.63
   2  -5  -6   61.56    4.03
   2  -5  -6   69.97    4.10
   2  -5  -6   60.46    3.67
   2  -5  -6   64.99    3.60
   1  -5  -6   21.77    1.24
   1  -5  -6   21.56    1.26
   1  -5  -6   23.83    1.57
   1  -5  -6   23.72    1.27
   1  -5  -6   22.91    1.45
   1  -5  -6   22.15    1.44
   1  -5  -6   22.51    1.30
   1  -5  -6   23.58    1.44
   0  -5  -6    0.08    0.04
   0  -5  -6    0.14    0.08
  -1  -5  -6  285.83   17.68
  -1  -5  -6  275.49   17.03
  -1  -5  -6  279.29   20.18
  -1  -5  -6  280.07   16.78
  -2  -5  -6   37.76    2.30
  -2  -5  -6   38.44    2.44
  -3  -5  -6   16.33    1.16
  -3  -5  -6   18.04    1.10
  -3  -5  -6   17.25    1.00
  -3  -5  -6   18.04    1.00
  -3  -5  -6   15.91    1.21
  -3  -5  -6   18.87    1.09
  -3  -5  -6   17.76    1.06
  -3  -5  -6   18.59    1.05
  -4  -5  -6    1.76    0.22
  -4  -5  -6    2.38    0.18
  -4  -5  -6    2.49    0.16
  -4  -5  -6    2.37    0.20
  -4  -5  -6    2.18    0.19
  -4  -5  -6    2.37    0.14
  -4  -5  -6    2.31    0.16
  -5  -5  -6    5.40    0.43
  -5  -5  -6    6.05    0.40
  -5  -5  -6    6.72    0.38
  -5  -5  -6    6.72    0.47
  -5  -5  -6    6.76    0.42
  -6  -5  -6    1.40    0.16
  -6  -5  -6    1.61    0.11
  -6  -5  -6    1.63    0.13
  -7  -5  -6    0.14    0.03
  -7  -5  -6    0.10    0.03
   4  -6  -6    5.26    0.29
   4  -6  -6    4.30    0.26
   4  -6  -6    4.62    0.32
   3  -6  -6    3.53    0.21
   3  -6  -6    3.66    0.26
   3  -6  -6    3.12    0.22
   3  -6  -6    3.55    0.23
   2  -6  -6    3.36    0.19
   2  -6  -6    3.28    0.21
   2  -6  -6    3.09    0.21
   2  -6  -6    2.87    0.21
   2  -6  -6    3.58    0.25
   2  -6  -6    3.64    0.21
   2  -6  -6    3.37    0.24
   2  -6  -6    3.30    0.28
   1  -6  -6    9.00    0.56
   1  -6  -6    8.71    0.50
   1  -6  -6    9.27    0.49
   1  -6  -6    8.64    0.59
   1  -6  -6    7.26    0.49
   1  -6  -6    8.45    0.57
   0  -6  -6   19.61    1.25
   0  -6  -6   19.87    1.12
   0  -6  -6   17.09    1.11
   0  -6  -6   21.00    1.25
   0  -6  -6   20.02    1.08
   0  -6  -6   20.71    1.26
   0  -6  -6   18.46    1.23
   0  -6  -6   20.88    1.36
  -1  -6  -6    0.99    0.09
  -1  -6  -6    0.98    0.08
  -1  -6  -6    0.96    0.11
  -1  -6  -6    1.06    0.14
  -1  -6  -6    0.91    0.12
  -1  -6  -6    0.93    0.08
  -1  -6  -6    1.32    0.10
  -1  -6  -6    0.96    0.08
  -1  -6  -6    0.83    0.10
  -1  -6  -6    0.92    0.09
  -2  -6  -6   87.77    4.78
  -2  -6  -6   84.91    5.41
  -2  -6  -6   91.74    5.06
  -2  -6  -6   80.83    5.79
  -2  -6  -6   80.30    4.60
  -2  -6  -6   77.90    5.33
  -2  -6  -6   80.69    5.35
  -2  -6  -6   91.22    5.26
  -2  -6  -6   91.60    5.11
  -2  -6  -6   85.01    5.01
  -3  -6  -6   11.49    0.73
  -3  -6  -6   12.12    0.81
  -3  -6  -6   12.69    0.87
  -3  -6  -6   13.67    0.74
  -3  -6  -6   12.69    0.90
  -3  -6  -6   13.06    0.78
  -3  -6  -6   14.09    0.77
  -3  -6  -6   13.07    0.81
  -4  -6  -6    0.51    0.08
  -4  -6  -6    0.56    0.05
  -4  -6  -6    0.62    0.08
  -4  -6  -6    0.57    0.06
  -4  -6  -6    0.65    0.07
  -4  -6  -6    0.45    0.09
  -5  -6  -6   -0.01    0.06
  -5  -6  -6   -0.01    0.03
  -5  -6  -6    0.02    0.06
  -5  -6  -6    0.02    0.03
  -6  -6  -6    0.05    0.03
  -6  -6  -6    0.00    0.04
  -6  -6  -6    0.00    0.04
  -6  -6  -6    0.03    0.04
  -7  -6  -6    3.58    0.24
   4  -7  -6   12.69    0.74
   4  -7  -6   12.91    0.82
   3  -7  -6    2.55    0.17
   3  -7  -6    2.26    0.16
   3  -7  -6    2.74    0.20
   2  -7  -6   14.80    0.84
   2  -7  -6   15.41    0.87
   2  -7  -6   14.11    0.87
   2  -7  -6   16.21    0.98
   1  -7  -6    8.50    0.50
   1  -7  -6    7.87    0.61
   1  -7  -6    9.07    0.58
   1  -7  -6    8.27    0.51
   1  -7  -6    8.75    0.50
   1  -7  -6    9.57    0.58
   0  -7  -6   34.03    2.09
   0  -7  -6   30.18    1.87
   0  -7  -6   32.63    2.26
   0  -7  -6   29.99    1.86
   0  -7  -6   34.71    2.09
   0  -7  -6   35.65    1.80
   0  -7  -6   34.20    2.07
  -1  -7  -6    2.15    0.15
  -1  -7  -6    2.31    0.21
  -1  -7  -6    2.13    0.17
  -1  -7  -6    2.17    0.15
  -1  -7  -6    2.78    0.18
  -1  -7  -6    2.53    0.16
  -1  -7  -6    2.07    0.15
  -1  -7  -6    2.28    0.22
  -1  -7  -6    2.64    0.19
  -2  -7  -6  106.01    5.68
  -2  -7  -6   94.40    6.33
  -2  -7  -6  103.49    6.88
  -2  -7  -6  106.99    6.01
  -2  -7  -6  100.59    5.96
  -2  -7  -6   96.25    6.25
  -2  -7  -6  101.17    5.47
  -2  -7  -6  101.17    6.35
  -3  -7  -6    3.31    0.21
  -3  -7  -6    3.53    0.23
  -3  -7  -6    3.41    0.21
  -3  -7  -6    3.21    0.25
  -3  -7  -6    2.84    0.23
  -3  -7  -6    2.63    0.24
  -4  -7  -6    2.24    0.19
  -4  -7  -6    2.38    0.21
  -4  -7  -6    2.24    0.20
  -4  -7  -6    2.29    0.17
  -4  -7  -6    2.62    0.17
  -5  -7  -6    3.32    0.20
  -5  -7  -6    3.57    0.23
  -5  -7  -6    3.33    0.24
  -5  -7  -6    3.41    0.27
  -6  -7  -6   17.27    1.07
  -6  -7  -6   16.65    1.02
   3  -8  -6    0.02    0.03
   3  -8  -6    0.01    0.04
   2  -8  -6    6.10    0.34
   2  -8  -6    6.02    0.41
   2  -8  -6    5.83    0.34
   2  -8  -6    5.45    0.35
   1  -8  -6    0.86    0.09
   1  -8  -6    0.71    0.09
   1  -8  -6    0.81    0.09
   1  -8  -6    0.77    0.06
   1  -8  -6    0.74    0.11
   0  -8  -6    0.15    0.07
   0  -8  -6    0.06    0.10
   0  -8  -6    0.16    0.04
   0  -8  -6    0.11    0.07
   0  -8  -6    0.03    0.08
  -1  -8  -6    6.70    0.42
  -1  -8  -6    5.79    0.38
  -1  -8  -6    6.49    0.37
  -1  -8  -6    6.75    0.37
  -1  -8  -6    5.32    0.45
  -1  -8  -6    6.06    0.42
  -1  -8  -6    6.26    0.46
  -2  -8  -6   18.04    1.06
  -2  -8  -6   19.02    1.13
  -2  -8  -6   18.82    1.00
  -2  -8  -6   16.07    1.22
  -2  -8  -6   17.52    0.97
  -2  -8  -6   16.38    1.12
  -2  -8  -6   17.48    1.10
  -2  -8  -6   17.16    1.05
  -3  -8  -6   46.36    2.58
  -3  -8  -6   43.27    2.68
  -3  -8  -6   39.12    2.95
  -3  -8  -6   45.62    2.44
  -3  -8  -6   39.13    2.72
  -3  -8  -6   45.79    2.55
  -4  -8  -6   80.83    4.86
  -4  -8  -6   76.32    4.62
  -4  -8  -6   78.45    4.67
  -5  -8  -6   23.12    1.44
  -5  -8  -6   24.00    1.42
  -5  -8  -6   24.70    1.50
  -6  -8  -6    2.32    0.17
  -6  -8  -6    2.26    0.16
   3  -9  -6    0.15    0.04
   2  -9  -6    3.13    0.22
   2  -9  -6    2.88    0.18
   2  -9  -6    2.96    0.18
   1  -9  -6    6.11    0.37
   1  -9  -6    6.87    0.43
   1  -9  -6    6.09    0.38
   0  -9  -6    9.96    0.68
   0  -9  -6   10.43    0.60
   0  -9  -6   10.81    0.68
   0  -9  -6   10.09    0.58
  -1  -9  -6    1.61    0.14
  -1  -9  -6    1.43    0.14
  -1  -9  -6    1.44    0.12
  -1  -9  -6    1.40    0.15
  -2  -9  -6    0.02    0.06
  -2  -9  -6    0.03    0.04
  -2  -9  -6    0.24    0.05
  -2  -9  -6    0.06    0.04
  -2  -9  -6    0.10    0.08
  -2  -9  -6    0.07    0.05
  -2  -9  -6    0.06    0.06
  -3  -9  -6    0.09    0.03
  -3  -9  -6    0.05    0.04
  -3  -9  -6    0.03    0.07
  -3  -9  -6    0.04    0.05
  -3  -9  -6    0.01    0.04
  -4  -9  -6    0.74    0.09
  -4  -9  -6    0.73    0.09
  -4  -9  -6    0.86    0.09
  -5  -9  -6    2.35    0.18
  -5  -9  -6    2.27    0.16
  -6  -9  -6    1.76    0.13
  -6  -9  -6    1.87    0.12
   2 -10  -6    7.47    0.49
   1 -10  -6   25.63    1.35
   1 -10  -6   23.85    1.57
   0 -10  -6   18.38    1.00
   0 -10  -6   17.70    1.03
   0 -10  -6   18.48    1.16
  -1 -10  -6    7.93    0.48
  -1 -10  -6    8.61    0.55
  -1 -10  -6    8.14    0.47
  -2 -10  -6   12.38    0.70
  -2 -10  -6   12.76    0.76
  -2 -10  -6   12.66    0.73
  -2 -10  -6   12.63    0.82
  -3 -10  -6   20.14    1.33
  -3 -10  -6   23.50    1.27
  -3 -10  -6   23.22    1.32
  -4 -10  -6   10.99    0.69
  -4 -10  -6   10.80    0.66
  -4 -10  -6   10.71    0.65
  -5 -10  -6   18.66    1.12
  -5 -10  -6   18.59    1.16
   1 -11  -6    3.64    0.25
   0 -11  -6    3.32    0.24
   0 -11  -6    3.22    0.20
  -1 -11  -6    2.46    0.19
  -1 -11  -6    2.42    0.16
  -2 -11  -6    3.39    0.22
  -2 -11  -6    3.53    0.24
  -2 -11  -6    3.38    0.21
  -3 -11  -6    1.28    0.10
  -3 -11  -6    1.41    0.10
  -3 -11  -6    1.41    0.10
  -4 -11  -6    2.74    0.17
  -2 -11   7    0.01    0.01
  -2 -11   7    0.01    0.02
  -1 -11   7   10.21    0.59
  -1 -11   7   10.41    0.62
   0 -11   7    6.09    0.37
   0 -11   7    6.13    0.35
  -4 -10   7   23.46    1.33
  -3 -10   7    3.78    0.23
  -3 -10   7    3.83    0.24
  -2 -10   7    0.52    0.06
  -2 -10   7    0.63    0.06
  -2 -10   7    0.56    0.05
  -1 -10   7   11.11    0.65
  -1 -10   7   11.56    0.68
   0 -10   7    1.54    0.12
   0 -10   7    1.72    0.12
   1 -10   7    9.63    0.59
   1 -10   7   10.83    0.62
   2 -10   7    0.08    0.02
  -4  -9   7    4.23    0.24
  -4  -9   7    3.88    0.26
  -3  -9   7    1.61    0.11
  -3  -9   7    1.38    0.12
  -2  -9   7    1.83    0.11
  -2  -9   7    1.74    0.14
  -2  -9   7    1.84    0.12
  -2  -9   7    1.81    0.13
  -1  -9   7   33.24    1.82
  -1  -9   7   36.19    1.88
  -1  -9   7   29.95    1.97
  -1  -9   7   32.54    1.96
   0  -9   7    0.34    0.04
   0  -9   7    0.39    0.06
   0  -9   7    0.42    0.05
   1  -9   7    7.42    0.43
   1  -9   7    7.44    0.45
   1  -9   7    6.87    0.41
   2  -9   7    4.40    0.27
   2  -9   7    4.31    0.27
   2  -9   7    4.38    0.25
   3  -9   7    1.25    0.09
  -5  -8   7    0.88    0.08
  -5  -8   7    0.98    0.07
  -4  -8   7    3.65    0.23
  -4  -8   7    3.89    0.22
  -4  -8   7    3.70    0.25
  -3  -8   7    2.82    0.20
  -3  -8   7    2.86    0.17
  -3  -8   7    2.83    0.19
  -2  -8   7    0.03    0.06
  -2  -8   7    0.11    0.04
  -2  -8   7    0.11    0.05
  -2  -8   7    0.04    0.04
  -1  -8   7   30.44    1.89
  -1  -8   7   31.62    1.88
  -1  -8   7   32.73    1.75
  -1  -8   7   31.74    1.81
   0  -8   7   33.84    1.80
   0  -8   7   29.80    1.74
   0  -8   7   30.53    1.86
   1  -8   7    8.88    0.52
   1  -8   7    7.95    0.50
   1  -8   7    8.31    0.48
   2  -8   7   16.34    0.95
   2  -8   7   16.79    0.99
   2  -8   7   16.21    0.92
   3  -8   7    4.53    0.26
   3  -8   7    3.85    0.26
   3  -8   7    4.06    0.24
   4  -8   7    3.98    0.22
  -5  -7   7    0.17    0.04
  -5  -7   7    0.21    0.03
  -5  -7   7    0.24    0.04
  -4  -7   7    9.42    0.57
  -4  -7   7   10.07    0.61
  -4  -7   7    9.98    0.55
  -3  -7   7    0.44    0.05
  -3  -7   7    0.47    0.06
  -3  -7   7    0.38    0.05
  -2  -7   7    1.05    0.07
  -2  -7   7    0.99    0.09
  -2  -7   7    0.89    0.13
  -2  -7   7    1.10    0.10
  -2  -7   7    1.07    0.09
  -2  -7   7    0.85    0.09
  -1  -7   7   32.92    1.78
  -1  -7   7   33.64    1.84
  -1  -7   7   30.46    2.15
  -1  -7   7   31.35    1.90
  -1  -7   7   32.83    1.85
  -1  -7   7   31.06    1.96
   0  -7   7    0.58    0.13
   0  -7   7    0.30    0.13
   0  -7   7    0.55    0.08
   0  -7   7    0.55    0.06
   0  -7   7    0.49    0.05
   0  -7   7    0.49    0.07
   0  -7   7    0.49    0.07
   1  -7   7    8.27    0.75
   1  -7   7    9.73    0.54
   1  -7   7    9.76    0.55
   1  -7   7    9.95    0.57
   2  -7   7    0.46    0.05
   2  -7   7    0.31    0.04
   2  -7   7    0.45    0.07
   3  -7   7    0.15    0.05
   3  -7   7    0.13    0.02
   4  -7   7    0.00    0.04
   4  -7   7   -0.02    0.04
  -6  -6   7    2.71    0.16
  -5  -6   7    9.88    0.55
  -5  -6   7    9.77    0.57
  -5  -6   7    9.21    0.61
  -5  -6   7    9.81    0.59
  -4  -6   7    4.28    0.27
  -4  -6   7    4.09    0.25
  -4  -6   7    4.03    0.29
  -4  -6   7    4.82    0.26
  -4  -6   7    4.39    0.28
  -3  -6   7    4.19    0.25
  -3  -6   7    4.23    0.25
  -3  -6   7    4.36    0.26
  -3  -6   7    4.13    0.27
  -3  -6   7    4.04    0.32
  -2  -6   7   10.54    0.83
  -2  -6   7   11.38    0.70
  -2  -6   7   11.51    0.66
  -2  -6   7   12.05    0.68
  -2  -6   7   12.72    0.76
  -2  -6   7   11.94    0.68
  -2  -6   7   11.65    0.68
  -1  -6   7   22.91    1.63
  -1  -6   7   21.21    1.31
  -1  -6   7   23.48    1.37
  -1  -6   7   22.00    1.23
  -1  -6   7   22.95    1.50
  -1  -6   7   21.11    1.26
  -1  -6   7   21.19    1.27
  -1  -6   7   21.73    1.25
   0  -6   7   47.99    2.97
   0  -6   7   55.60    2.91
   0  -6   7   53.50    3.15
   0  -6   7   55.48    3.80
   0  -6   7   51.02    3.00
   0  -6   7   49.95    2.89
   1  -6   7   22.95    1.31
   1  -6   7   22.47    1.29
   1  -6   7   22.67    1.69
   1  -6   7   24.08    1.30
   1  -6   7   23.11    1.26
   1  -6   7   20.26    1.54
   2  -6   7   10.40    0.86
   2  -6   7   11.35    0.62
   2  -6   7   11.94    0.64
   2  -6   7    9.12    0.65
   3  -6   7   70.00    3.94
   3  -6   7   72.55    4.04
   3  -6   7   67.92    3.88
   4  -6   7    3.71    0.23
   4  -6   7    3.73    0.24
   4  -6   7    3.66    0.23
  -6  -5   7    3.53    0.21
  -5  -5   7    0.70    0.07
  -5  -5   7    0.67    0.05
  -4  -5   7    4.98    0.30
  -4  -5   7    5.26    0.33
  -4  -5   7    4.96    0.30
  -3  -5   7   25.46    1.55
  -3  -5   7   28.21    1.70
  -3  -5   7   26.11    1.86
  -3  -5   7   28.72    1.59
  -3  -5   7   28.89    1.53
  -2  -5   7    4.82    0.28
  -2  -5   7    4.77    0.39
  -2  -5   7    4.14    0.29
  -2  -5   7    4.83    0.30
  -2  -5   7    4.55    0.28
  -2  -5   7    5.32    0.34
  -1  -5   7    7.26    0.46
  -1  -5   7    8.67    0.62
  -1  -5   7    8.15    0.47
  -1  -5   7    7.87    0.46
  -1  -5   7    7.69    0.45
  -1  -5   7    7.46    0.48
  -1  -5   7    8.21    0.59
   0  -5   7    1.41    0.11
   0  -5   7    1.57    0.20
   0  -5   7    1.50    0.11
   0  -5   7    1.63    0.18
   0  -5   7    1.68    0.13
   1  -5   7   83.00    5.73
   1  -5   7   87.39    6.31
   1  -5   7   91.64    5.03
   2  -5   7    4.00    0.36
   2  -5   7    3.58    0.24
   2  -5   7    4.13    0.35
   2  -5   7    3.87    0.28
   2  -5   7    3.84    0.24
   3  -5   7    3.51    0.37
   3  -5   7    4.04    0.24
   3  -5   7    3.88    0.24
   3  -5   7    3.66    0.24
   4  -5   7    0.22    0.06
   4  -5   7    0.33    0.06
  -5   5  -7    7.52    0.44
   5  -5   7    7.32    0.43
   5  -5   7    7.29    0.44
   5  -5   7    7.91    0.44
  -5  -4   7    6.09    0.36
  -5  -4   7    6.18    0.37
  -4  -4   7    5.43    0.35
  -4  -4   7    5.54    0.33
  -4  -4   7    5.57    0.33
  -3  -4   7    0.47    0.13
  -3  -4   7    0.68    0.10
  -3  -4   7    0.54    0.06
  -3  -4   7    0.58    0.06
  -3  -4   7    0.55    0.08
  -2  -4   7    5.38    0.41
  -2  -4   7    4.84    0.30
  -2  -4   7    5.41    0.31
  -2  -4   7    4.62    0.29
  -1  -4   7    8.18    0.50
  -1  -4   7    8.85    0.65
  -1  -4   7    8.74    0.62
   0  -4   7   11.27    0.77
   0  -4   7   11.17    0.63
   0  -4   7   10.16    0.81
   1  -4   7   45.76    2.56
   1  -4   7   46.53    3.32
   1  -4   7   44.76    3.02
   2  -4   7   10.85    0.80
   2  -4   7    9.73    0.60
   3  -4   7    1.75    0.22
   3  -4   7    1.66    0.13
   4  -4   7    0.10    0.05
  -5   4  -7   24.33    1.59
   5  -4   7   30.78    1.60
  -6   4  -7    0.15    0.02
   6  -4   7    0.11    0.02
  -6  -3   7    1.00    0.07
  -6  -3   7    1.09    0.08
  -5  -3   7   37.09    2.14
  -4  -3   7   21.60    1.19
  -4  -3   7   19.37    1.27
  -3  -3   7  126.04    7.05
  -3  -3   7  109.19    6.75
  -2  -3   7   15.84    1.07
  -2  -3   7   15.28    0.89
  -1  -3   7   21.03    1.18
  -1  -3   7   20.71    1.52
  -1  -3   7   21.05    1.41
   0   3  -7    0.43    0.11
   0  -3   7    0.57    0.10
   0  -3   7    0.65    0.07
   0  -3   7    0.65    0.09
   0  -3   7    0.71    0.11
   1  -3   7   80.05    5.21
   1  -3   7   80.42    4.42
   1  -3   7   78.36    5.73
  -2   3  -7   22.72    1.44
   2  -3   7   21.93    1.65
  -3   3  -7   22.24    1.38
   3  -3   7   19.81    1.57
  -4   3  -7    6.68    0.39
  -4   3  -7    5.76    0.47
   4  -3   7    6.66    0.40
  -5   3  -7    3.08    0.19
   5  -3   7    2.84    0.19
  -6   3  -7    0.95    0.07
  -6   3  -7    0.80    0.09
   6  -3   7    0.92    0.08
   6   2  -7   43.86    2.72
  -6  -2   7   50.34    2.71
  -5  -2   7    0.03    0.03
  -4  -2   7  103.49    5.95
   3   2  -7   32.92    2.06
  -3  -2   7   33.14    2.01
   1   2  -7   55.73    3.56
   1   2  -7   52.04    3.66
   1   2  -7   51.69    3.01
  -1  -2   7   61.24    3.56
  -1  -2   7   51.07    3.66
  -1  -2   7   53.10    3.00
   0   2  -7  114.52    7.22
   0   2  -7  115.94    7.00
   0   2  -7  116.93    6.13
   0   2  -7  100.61    7.40
   0   2  -7  113.65    7.40
   0  -2   7  112.09    7.37
   0  -2   7  115.68    6.12
   0  -2   7  110.35    7.95
   0  -2   7  108.51    7.22
   0  -2   7   99.93    7.39
  -1   2  -7  118.14    6.54
  -1   2  -7  121.88    7.48
  -1   2  -7  119.56    7.71
  -1   2  -7  117.93    7.90
   1  -2   7  109.62    7.89
   1  -2   7  116.67    7.70
   1  -2   7  119.92    8.49
   1  -2   7  122.99    6.55
  -2   2  -7    6.95    0.53
  -2   2  -7    7.89    0.49
  -2   2  -7    7.64    0.43
   2  -2   7    6.24    0.55
  -3   2  -7    0.08    0.03
  -3   2  -7    0.08    0.05
  -4   2  -7  118.69    6.78
  -4   2  -7  116.99    7.48
  -5   2  -7    6.11    0.37
   6  -2   7    1.40    0.11
   6   1  -7    3.41    0.21
  -6  -1   7    3.43    0.21
   5   1  -7    9.15    0.54
  -5  -1   7    8.79    0.53
   4   1  -7   50.51    2.92
   3   1  -7   15.96    0.97
   3   1  -7   13.92    0.88
  -3  -1   7   15.18    0.93
   2   1  -7  143.11    7.91
   1   1  -7   13.38    0.82
   1   1  -7   11.91    0.68
   1   1  -7   11.05    0.87
   1   1  -7   10.95    0.87
  -1  -1   7   11.65    0.86
   0   1  -7    0.38    0.06
   0   1  -7    0.29    0.10
   0   1  -7    0.45    0.06
   0   1  -7    0.37    0.10
   0   1  -7    0.35    0.10
   0  -1   7    0.41    0.08
   0  -1   7    0.30    0.05
   0  -1   7    0.34    0.09
   0  -1   7    0.38    0.09
  -1   1  -7    5.06    0.45
  -1   1  -7    5.99    0.35
  -1   1  -7    6.17    0.40
  -1   1  -7    6.13    0.43
  -1   1  -7    6.17    0.46
   1  -1   7    5.57    0.45
   1  -1   7    5.45    0.43
  -2   1  -7   19.22    1.58
  -2   1  -7   23.05    1.54
  -2   1  -7   25.23    1.49
  -2   1  -7   24.17    1.29
  -3   1  -7    1.65    0.20
  -3   1  -7    1.59    0.13
  -3   1  -7    1.50    0.15
  -4   1  -7    3.49    0.28
  -4   1  -7    2.86    0.19
  -5   1  -7   68.53    3.78
  -5   1  -7   62.79    3.63
  -6   1  -7    1.87    0.14
   6   0  -7    2.35    0.17
   6   0  -7    2.05    0.14
  -6   0   7    2.04    0.14
   5   0  -7    4.47    0.29
   4   0  -7    6.30    0.39
   3   0  -7    9.57    0.64
   3   0  -7    9.30    0.56
   3   0  -7    9.59    0.69
   3   0  -7    9.33    0.58
   2   0  -7   11.03    0.79
   2   0  -7   11.69    0.74
   2   0  -7   11.48    0.67
   1   0  -7   26.76    1.65
   1   0  -7   24.54    1.39
   1   0  -7   22.85    1.71
  -1   0   7   24.92    1.71
   0   0  -7   65.68    3.28
   0   0  -7   55.86    3.97
   0   0  -7   54.61    3.97
   0   0  -7   66.45    3.75
   0   0  -7   56.37    3.86
   0   0   7   52.94    3.96
   0   0   7   61.69    3.95
  -1   0  -7    9.31    0.67
  -1   0  -7    8.00    0.67
  -1   0  -7    9.09    0.53
  -1   0  -7   10.67    0.65
  -1   0  -7    9.52    0.62
   1   0   7    9.42    0.68
   1   0   7    8.81    0.66
  -2   0  -7   10.63    0.61
  -2   0  -7   10.16    0.74
  -2   0  -7   11.15    0.71
  -3   0  -7    2.62    0.19
  -3   0  -7    2.83    0.23
  -3   0  -7    2.88    0.26
  -4   0  -7    6.46    0.38
  -4   0  -7    5.82    0.36
  -4   0  -7    6.22    0.39
  -4   0  -7    6.10    0.50
  -4   0  -7    7.05    0.47
  -5   0  -7   76.71    4.45
  -5   0  -7   78.61    5.15
  -5   0  -7   86.58    4.67
  -6   0  -7    9.37    0.66
  -6   0  -7    9.22    0.53
   6  -1  -7    1.89    0.13
   6  -1  -7    1.71    0.14
   6  -1  -7    1.85    0.11
  -6   1   7    1.84    0.12
   5  -1  -7    5.37    0.34
   5  -1  -7    5.59    0.34
   4  -1  -7   38.30    2.07
   4  -1  -7   33.19    1.99
   3  -1  -7    2.25    0.19
   3  -1  -7    2.50    0.21
   3  -1  -7    2.13    0.16
   3  -1  -7    2.35    0.24
   3  -1  -7    2.24    0.16
   2  -1  -7  167.27   10.28
   2  -1  -7  164.26    9.32
   2  -1  -7  174.55   10.96
   1  -1  -7   22.18    1.44
   1  -1  -7   23.90    1.30
   0  -1  -7   37.43    2.46
   0  -1  -7   41.24    2.31
   0  -1  -7   34.00    2.53
   0  -1  -7   37.56    2.08
   0  -1  -7   41.48    2.40
   0  -1  -7   35.82    2.53
   0   1   7   33.77    2.52
   0   1   7   38.31    2.51
  -1  -1  -7    5.97    0.33
  -1  -1  -7    6.03    0.43
  -1  -1  -7    5.50    0.39
  -1  -1  -7    5.18    0.43
  -1  -1  -7    6.48    0.41
   1   1   7    5.91    0.42
   1   1   7    5.00    0.41
  -2  -1  -7   56.50    3.50
  -2  -1  -7   56.21    3.04
  -2  -1  -7   56.43    3.59
  -2  -1  -7   50.77    3.35
  -3  -1  -7   93.28    6.33
  -3  -1  -7  102.04    6.16
  -3  -1  -7   95.86    5.37
  -4  -1  -7   13.47    0.78
  -4  -1  -7   14.20    0.95
  -4  -1  -7   15.02    0.92
  -4  -1  -7   12.41    0.76
  -4  -1  -7   11.71    0.78
  -4  -1  -7   14.58    0.78
  -5  -1  -7   86.55    5.15
  -5  -1  -7   94.93    5.71
  -5  -1  -7   88.45    4.93
  -5  -1  -7   87.91    5.07
  -6  -1  -7   41.40    2.40
  -6  -1  -7   45.27    2.88
  -6  -1  -7   42.65    2.33
  -6  -1  -7   39.41    2.42
  -7  -1  -7    2.18    0.18
  -7  -1  -7    2.23    0.13
   6  -2  -7    1.45    0.10
   5  -2  -7    6.55    0.40
   5  -2  -7    6.43    0.40
   5  -2  -7    7.07    0.45
   4  -2  -7   14.53    0.83
   4  -2  -7   13.75    0.81
   3  -2  -7   38.71    2.12
   3  -2  -7   40.31    2.20
   3  -2  -7   33.84    2.18
   3  -2  -7   39.73    2.15
   3  -2  -7   38.96    2.38
   3  -2  -7   37.40    2.53
   2  -2  -7   18.74    1.04
   2  -2  -7   17.56    1.01
   2  -2  -7   16.57    1.05
   2  -2  -7   19.21    1.15
   2  -2  -7   18.76    1.22
   1  -2  -7    0.18    0.07
   1  -2  -7    0.12    0.04
   1  -2  -7    0.10    0.06
   0  -2  -7    2.47    0.16
   0  -2  -7    2.51    0.21
   0  -2  -7    2.58    0.20
   0  -2  -7    2.33    0.22
   0  -2  -7    2.57    0.21
  -1  -2  -7    1.43    0.11
  -1  -2  -7    1.66    0.16
  -1  -2  -7    1.57    0.14
  -1  -2  -7    1.76    0.16
  -1  -2  -7    1.67    0.14
  -1  -2  -7    1.70    0.14
  -1  -2  -7    1.45    0.15
  -1  -2  -7    1.84    0.11
   1   2   7    1.64    0.14
  -2  -2  -7   40.05    2.21
  -2  -2  -7   38.86    2.55
  -2  -2  -7   40.60    2.61
  -3  -2  -7   27.62    1.95
  -3  -2  -7   30.70    1.91
  -3  -2  -7   30.05    1.64
  -3  -2  -7   29.58    1.79
  -4  -2  -7   12.25    0.78
  -4  -2  -7   12.37    0.80
  -4  -2  -7   10.24    0.63
  -4  -2  -7   11.42    0.65
  -4  -2  -7   10.93    0.65
  -4  -2  -7   12.05    0.80
  -4  -2  -7   10.61    0.71
  -4  -2  -7   10.90    0.65
  -5  -2  -7   16.86    1.07
  -5  -2  -7   19.32    1.20
  -5  -2  -7   17.39    1.16
  -5  -2  -7   16.63    0.96
  -5  -2  -7   15.92    0.99
  -5  -2  -7   16.86    0.99
  -6  -2  -7   68.37    4.52
  -6  -2  -7   62.56    3.77
  -6  -2  -7   68.06    3.66
  -7  -2  -7    2.94    0.20
  -7  -2  -7    3.48    0.25
  -7  -2  -7    3.35    0.19
   5  -3  -7   60.65    3.25
   5  -3  -7   57.02    3.69
   4  -3  -7    1.70    0.12
   4  -3  -7    1.63    0.14
   4  -3  -7    1.89    0.16
   4  -3  -7    1.95    0.15
   3  -3  -7    1.68    0.14
   3  -3  -7    1.63    0.20
   3  -3  -7    1.61    0.13
   3  -3  -7    1.55    0.20
   3  -3  -7    1.76    0.12
   3  -3  -7    1.64    0.16
   2  -3  -7    5.16    0.31
   2  -3  -7    5.86    0.40
   2  -3  -7    5.46    0.40
   2  -3  -7    5.52    0.32
   2  -3  -7    5.13    0.31
   2  -3  -7    5.30    0.33
   2  -3  -7    4.71    0.30
   1  -3  -7  146.20    8.26
   1  -3  -7  153.15    9.12
   0  -3  -7    8.04    0.50
   0  -3  -7    9.19    0.61
   0  -3  -7    9.03    0.50
   0  -3  -7    9.38    0.60
   0  -3  -7    9.54    0.58
   0  -3  -7    7.96    0.59
  -1  -3  -7    0.02    0.04
  -1  -3  -7    0.04    0.02
  -1  -3  -7   -0.01    0.02
  -1  -3  -7    0.03    0.03
  -1  -3  -7    0.24    0.08
  -1  -3  -7   -0.02    0.03
  -1  -3  -7    0.00    0.03
   1   3   7    0.01    0.03
  -2  -3  -7   56.53    3.10
  -2  -3  -7   54.42    2.85
  -2  -3  -7   48.03    3.35
  -2  -3  -7   49.66    2.85
  -2  -3  -7   51.79    3.36
  -2  -3  -7   49.03    3.29
  -3  -3  -7   25.00    1.33
  -3  -3  -7   20.26    1.63
  -3  -3  -7   25.80    1.57
  -3  -3  -7   23.32    1.31
  -3  -3  -7   20.99    1.35
  -3  -3  -7   25.04    1.41
  -3  -3  -7   23.59    1.42
  -3  -3  -7   25.85    1.45
  -3  -3  -7   24.46    1.55
  -4  -3  -7    8.04    0.47
  -4  -3  -7    8.49    0.60
  -4  -3  -7    8.57    0.55
  -4  -3  -7    7.46    0.51
  -4  -3  -7    8.53    0.54
  -4  -3  -7    9.03    0.49
  -4  -3  -7    8.80    0.60
  -4  -3  -7    8.28    0.49
  -4  -3  -7    8.79    0.60
  -5  -3  -7    0.06    0.04
  -5  -3  -7    0.00    0.10
  -5  -3  -7    0.05    0.03
  -5  -3  -7    0.15    0.07
  -5  -3  -7    0.07    0.05
  -6  -3  -7   21.48    1.48
  -6  -3  -7   25.87    1.32
  -6  -3  -7   25.08    1.36
  -6  -3  -7   22.25    1.63
  -7  -3  -7    0.01    0.04
  -7  -3  -7    0.04    0.03
   5  -4  -7    2.58    0.17
   5  -4  -7    2.80    0.20
   5  -4  -7    2.76    0.19
   4  -4  -7   10.85    0.62
   4  -4  -7   10.67    0.71
   4  -4  -7   11.17    0.65
   3  -4  -7    6.98    0.47
   3  -4  -7    6.22    0.51
   3  -4  -7    6.94    0.43
   3  -4  -7    7.70    0.41
   2  -4  -7    2.52    0.23
   2  -4  -7    2.36    0.16
   2  -4  -7    2.30    0.16
   2  -4  -7    2.59    0.20
   2  -4  -7    2.73    0.24
   2  -4  -7    2.17    0.19
   2  -4  -7    2.46    0.18
   2  -4  -7    2.56    0.16
   1  -4  -7    6.60    0.41
   1  -4  -7    7.14    0.42
   1  -4  -7    6.94    0.47
   1  -4  -7    7.64    0.41
   1  -4  -7    7.45    0.50
   1  -4  -7    7.92    0.43
   1  -4  -7    7.15    0.48
   1  -4  -7    7.25    0.53
   0  -4  -7   22.79    1.45
   0  -4  -7   22.90    1.45
   0  -4  -7   23.07    1.39
   0  -4  -7   19.45    1.23
   0  -4  -7   23.29    1.23
   0  -4  -7   21.99    1.45
  -1  -4  -7  165.47   10.36
  -1  -4  -7  175.11   10.76
  -2  -4  -7    3.38    0.27
  -2  -4  -7    3.37    0.23
  -3  -4  -7    7.08    0.42
  -3  -4  -7    7.74    0.45
  -3  -4  -7    7.63    0.53
  -3  -4  -7    6.76    0.41
  -3  -4  -7    7.58    0.45
  -3  -4  -7    7.19    0.47
  -3  -4  -7    8.06    0.48
  -3  -4  -7    7.31    0.53
  -3  -4  -7    7.15    0.49
  -3  -4  -7    7.17    0.41
  -4  -4  -7    3.14    0.23
  -4  -4  -7    2.99    0.20
  -4  -4  -7    2.89    0.27
  -4  -4  -7    3.01    0.18
  -4  -4  -7    3.15    0.19
  -4  -4  -7    3.02    0.24
  -4  -4  -7    3.13    0.22
  -4  -4  -7    3.21    0.19
  -4  -4  -7    2.86    0.25
  -5  -4  -7   43.94    2.56
  -5  -4  -7   48.39    2.37
  -5  -4  -7   45.22    2.67
  -5  -4  -7   43.62    2.94
  -5  -4  -7   42.73    2.45
  -5  -4  -7   38.25    2.78
  -5  -4  -7   38.00    2.61
  -6  -4  -7    0.76    0.06
  -6  -4  -7    0.80    0.10
  -6  -4  -7    0.89    0.09
  -6  -4  -7    0.87    0.11
  -7  -4  -7    8.07    0.59
  -7  -4  -7    8.66    0.49
   5  -5  -7    2.61    0.17
   5  -5  -7    2.91    0.19
   4  -5  -7    8.06    0.51
   4  -5  -7    8.71    0.49
   4  -5  -7    9.32    0.57
   3  -5  -7    0.39    0.06
   3  -5  -7    0.45    0.07
   3  -5  -7    0.38    0.08
   2  -5  -7    0.81    0.09
   2  -5  -7    0.70    0.11
   2  -5  -7    0.75    0.08
   2  -5  -7    0.79    0.09
   2  -5  -7    0.87    0.10
   2  -5  -7    0.89    0.09
   2  -5  -7    0.82    0.10
   2  -5  -7    0.77    0.13
   1  -5  -7    7.67    0.50
   1  -5  -7    7.46    0.43
   1  -5  -7    7.34    0.53
   1  -5  -7    7.55    0.54
   1  -5  -7    6.99    0.42
   1  -5  -7    7.28    0.51
   1  -5  -7    7.73    0.49
   1  -5  -7    7.70    0.43
   0  -5  -7    1.28    0.15
   0  -5  -7    1.14    0.11
   0  -5  -7    1.22    0.13
   0  -5  -7    1.16    0.11
   0  -5  -7    1.23    0.14
   0  -5  -7    1.47    0.08
   0  -5  -7    1.38    0.11
  -1  -5  -7   61.53    3.76
  -1  -5  -7   61.60    3.82
  -1  -5  -7   56.16    3.73
  -1  -5  -7   63.10    4.14
  -1  -5  -7   61.41    3.88
  -2  -5  -7   33.84    2.06
  -2  -5  -7   35.31    2.11
  -2  -5  -7   35.79    2.25
  -2  -5  -7   35.42    2.17
  -2  -5  -7   34.75    2.08
  -2  -5  -7   34.58    2.39
  -3  -5  -7    0.77    0.06
  -3  -5  -7    0.66    0.08
  -3  -5  -7    0.96    0.08
  -3  -5  -7    0.54    0.08
  -3  -5  -7    0.76    0.06
  -3  -5  -7    0.95    0.08
  -3  -5  -7    0.72    0.09
  -3  -5  -7    0.59    0.09
  -3  -5  -7    0.84    0.13
  -4  -5  -7   11.70    0.70
  -4  -5  -7   13.59    0.74
  -4  -5  -7   12.43    0.86
  -4  -5  -7   12.02    0.77
  -4  -5  -7   10.82    0.84
  -4  -5  -7   12.55    0.74
  -4  -5  -7   11.84    0.77
  -5  -5  -7    0.12    0.05
  -5  -5  -7    0.05    0.04
  -5  -5  -7    0.06    0.03
  -5  -5  -7    0.11    0.03
  -6  -5  -7    4.28    0.32
  -6  -5  -7    4.31    0.25
  -6  -5  -7    3.69    0.28
  -7  -5  -7    7.75    0.44
  -7  -5  -7    7.77    0.49
  -7  -5  -7    7.62    0.54
   4  -6  -7    9.27    0.63
   4  -6  -7    9.97    0.56
   3  -6  -7    2.24    0.18
   3  -6  -7    2.03    0.12
   3  -6  -7    1.80    0.14
   2  -6  -7   23.38    1.48
   2  -6  -7   23.00    1.27
   2  -6  -7   24.14    1.48
   2  -6  -7   20.65    1.47
   2  -6  -7   24.30    1.33
   2  -6  -7   22.93    1.28
   1  -6  -7   52.27    2.77
   1  -6  -7   51.95    3.21
   1  -6  -7   50.98    2.90
   1  -6  -7   51.08    3.22
   1  -6  -7   48.79    3.17
   0  -6  -7   10.34    0.70
   0  -6  -7   10.09    0.64
   0  -6  -7    9.20    0.55
   0  -6  -7   10.44    0.64
   0  -6  -7    9.10    0.66
   0  -6  -7    9.34    0.62
   0  -6  -7    9.54    0.56
  -1  -6  -7    7.06    0.49
  -1  -6  -7    6.02    0.41
  -1  -6  -7    5.95    0.39
  -1  -6  -7    6.78    0.45
  -1  -6  -7    7.23    0.44
  -1  -6  -7    6.82    0.47
  -1  -6  -7    6.45    0.44
  -1  -6  -7    7.02    0.49
  -1  -6  -7    7.13    0.39
  -2  -6  -7   25.19    1.56
  -2  -6  -7   24.52    1.49
  -2  -6  -7   24.24    1.46
  -2  -6  -7   22.58    1.64
  -2  -6  -7   26.31    1.43
  -2  -6  -7   23.91    1.52
  -2  -6  -7   22.75    1.35
  -2  -6  -7   21.05    1.50
  -2  -6  -7   22.97    1.30
  -2  -6  -7   25.09    1.41
  -3  -6  -7   12.61    0.88
  -3  -6  -7   12.77    0.79
  -3  -6  -7   12.19    0.79
  -3  -6  -7   11.84    0.85
  -3  -6  -7   12.00    0.71
  -3  -6  -7   13.25    0.76
  -3  -6  -7   12.37    0.75
  -4  -6  -7   20.20    1.34
  -4  -6  -7   22.83    1.23
  -4  -6  -7   23.19    1.30
  -4  -6  -7   20.16    1.35
  -4  -6  -7   22.40    1.29
  -4  -6  -7   20.65    1.49
  -5  -6  -7    4.54    0.36
  -5  -6  -7    5.12    0.28
  -5  -6  -7    4.47    0.32
  -5  -6  -7    4.63    0.30
  -6  -6  -7    1.65    0.12
  -6  -6  -7    1.67    0.11
  -6  -6  -7    1.68    0.15
  -6  -6  -7    1.66    0.16
   4  -7  -7   11.54    0.78
   4  -7  -7   12.85    0.70
   3  -7  -7    0.79    0.08
   3  -7  -7    0.56    0.08
   2  -7  -7    0.12    0.06
   2  -7  -7    0.20    0.04
   2  -7  -7    0.20    0.06
   1  -7  -7    0.08    0.11
   1  -7  -7    0.19    0.08
   1  -7  -7    0.12    0.07
   1  -7  -7    0.15    0.05
   1  -7  -7    0.13    0.03
   1  -7  -7    0.16    0.03
   0  -7  -7    0.38    0.05
   0  -7  -7    0.19    0.08
   0  -7  -7    0.33    0.07
   0  -7  -7    0.31    0.11
   0  -7  -7    0.61    0.11
   0  -7  -7    0.31    0.06
  -1  -7  -7    4.95    0.28
  -1  -7  -7    4.14    0.31
  -1  -7  -7    4.85    0.36
  -1  -7  -7    5.04    0.33
  -1  -7  -7    4.10    0.28
  -1  -7  -7    4.76    0.31
  -1  -7  -7    4.34    0.27
  -1  -7  -7    4.57    0.35
  -2  -7  -7  163.80    9.70
  -2  -7  -7  152.78   10.14
  -2  -7  -7  156.65    8.87
  -2  -7  -7  167.56    9.21
  -2  -7  -7  171.08   10.31
  -2  -7  -7  155.97   10.27
  -2  -7  -7  173.51    9.81
  -2  -7  -7  175.29   11.16
  -3  -7  -7  154.72   10.03
  -3  -7  -7  171.27    9.44
  -3  -7  -7  176.09    9.93
  -3  -7  -7  149.40   11.38
  -3  -7  -7  179.62   10.40
  -3  -7  -7  176.57   10.03
  -4  -7  -7    6.90    0.43
  -4  -7  -7    6.30    0.51
  -4  -7  -7    6.90    0.43
  -4  -7  -7    7.58    0.46
  -5  -7  -7    5.96    0.44
  -5  -7  -7    5.71    0.37
  -5  -7  -7    6.23    0.40
  -6  -7  -7    1.03    0.08
  -6  -7  -7    1.12    0.12
   3  -8  -7   18.29    1.14
   3  -8  -7   17.52    1.02
   2  -8  -7    0.13    0.05
   2  -8  -7    0.17    0.03
   2  -8  -7    0.22    0.07
   1  -8  -7   10.74    0.67
   1  -8  -7    8.85    0.58
   1  -8  -7   10.29    0.66
   1  -8  -7   10.57    0.57
   0  -8  -7   35.95    2.27
   0  -8  -7   38.40    2.27
   0  -8  -7   34.25    2.02
   0  -8  -7   34.77    1.96
  -1  -8  -7   13.27    0.79
  -1  -8  -7   14.15    0.77
  -1  -8  -7   14.30    0.96
  -1  -8  -7   11.90    0.90
  -1  -8  -7   13.65    0.87
  -1  -8  -7   15.08    0.89
  -1  -8  -7   13.27    0.89
  -2  -8  -7   17.27    1.09
  -2  -8  -7   16.52    1.26
  -2  -8  -7   19.14    1.16
  -2  -8  -7   17.43    1.16
  -2  -8  -7   18.57    1.03
  -2  -8  -7   18.59    1.14
  -2  -8  -7   18.73    1.00
  -2  -8  -7   18.58    1.08
  -3  -8  -7   14.61    1.03
  -3  -8  -7   17.44    0.97
  -3  -8  -7   16.60    0.98
  -3  -8  -7   15.24    1.02
  -3  -8  -7   16.99    0.92
  -3  -8  -7   15.85    1.13
  -4  -8  -7   55.25    3.34
  -4  -8  -7   59.36    3.51
  -4  -8  -7   57.78    3.37
  -4  -8  -7   54.03    3.86
  -5  -8  -7    0.96    0.12
  -5  -8  -7    0.85    0.09
  -6  -8  -7   10.54    0.65
  -6  -8  -7   10.11    0.62
   2  -9  -7    3.15    0.23
   1  -9  -7    2.08    0.15
   1  -9  -7    2.06    0.17
   1  -9  -7    2.19    0.17
   0  -9  -7    3.15    0.21
   0  -9  -7    3.32    0.25
   0  -9  -7    3.68    0.25
   0  -9  -7    3.33    0.22
  -1  -9  -7   18.85    1.13
  -1  -9  -7   20.39    1.27
  -1  -9  -7   19.82    1.27
  -1  -9  -7   19.98    1.37
  -1  -9  -7   20.27    1.10
  -2  -9  -7    1.09    0.09
  -2  -9  -7    1.27    0.09
  -2  -9  -7    1.12    0.12
  -2  -9  -7    1.26    0.14
  -2  -9  -7    1.16    0.15
  -2  -9  -7    1.33    0.12
  -2  -9  -7    1.15    0.10
  -2  -9  -7    1.25    0.10
  -3  -9  -7   20.94    1.50
  -3  -9  -7   22.94    1.23
  -3  -9  -7   22.26    1.36
  -3  -9  -7   21.00    1.30
  -3  -9  -7   21.83    1.29
  -3  -9  -7   21.29    1.38
  -4  -9  -7   40.30    2.70
  -4  -9  -7   45.80    2.57
  -4  -9  -7   44.40    2.59
  -5  -9  -7    0.02    0.03
  -5  -9  -7   -0.01    0.04
  -6  -9  -7   21.85    1.36
   1 -10  -7    0.86    0.09
   1 -10  -7    0.84    0.09
   0 -10  -7   11.90    0.74
   0 -10  -7   11.35    0.64
   0 -10  -7   10.81    0.65
  -1 -10  -7    4.80    0.32
  -1 -10  -7    4.25    0.27
  -1 -10  -7    4.44    0.28
  -2 -10  -7    0.26    0.04
  -2 -10  -7    0.15    0.07
  -2 -10  -7    0.29    0.04
  -2 -10  -7    0.22    0.05
  -3 -10  -7    6.14    0.38
  -3 -10  -7    6.33    0.39
  -3 -10  -7    6.28    0.37
  -4 -10  -7    0.05    0.04
  -4 -10  -7    0.02    0.03
  -4 -10  -7    0.03    0.05
  -5 -10  -7    1.40    0.10
  -5 -10  -7    1.28    0.11
   0 -11  -7    0.24    0.05
  -1 -11  -7    1.20    0.10
  -1 -11  -7    0.93    0.08
  -2 -11  -7    4.51    0.28
  -2 -11  -7    5.17    0.33
  -3 -11  -7    0.16    0.04
  -4 -11  -7    0.41    0.05
  -3 -10   8    6.79    0.36
  -3 -10   8    5.64    0.38
  -2 -10   8   14.17    0.84
  -2 -10   8   13.34    0.83
  -2 -10   8   14.12    0.79
  -1 -10   8   16.27    0.94
  -1 -10   8   16.47    0.98
   0 -10   8    1.05    0.08
   0 -10   8    0.99    0.09
   1 -10   8   25.36    1.44
  -4  -9   8   29.72    1.77
  -3  -9   8    0.78    0.08
  -3  -9   8    0.69    0.04
  -2  -9   8   25.08    1.30
  -2  -9   8   22.27    1.35
  -2  -9   8   22.50    1.26
  -2  -9   8   21.21    1.36
  -1  -9   8   23.86    1.31
  -1  -9   8   24.41    1.27
  -1  -9   8   22.94    1.36
  -1  -9   8   20.37    1.37
   0  -9   8   18.32    0.99
   0  -9   8   17.06    1.03
   0  -9   8   18.13    1.07
   1  -9   8    4.00    0.25
   1  -9   8    3.94    0.24
   1  -9   8    3.63    0.22
   2  -9   8   12.02    0.74
   2  -9   8   13.48    0.77
   2  -9   8   12.84    0.71
  -4  -8   8    0.32    0.05
  -4  -8   8    0.40    0.04
  -4  -8   8    0.47    0.06
  -3  -8   8    0.60    0.06
  -3  -8   8    0.51    0.06
  -3  -8   8    0.61    0.07
  -2  -8   8   27.30    1.55
  -2  -8   8   23.88    1.53
  -2  -8   8   25.75    1.48
  -2  -8   8   26.22    1.43
  -1  -8   8    6.69    0.43
  -1  -8   8    6.71    0.43
  -1  -8   8    6.89    0.39
  -1  -8   8    7.02    0.41
   0  -8   8    9.36    0.53
   0  -8   8    8.67    0.55
   0  -8   8    8.90    0.51
   1  -8   8    1.86    0.14
   1  -8   8    1.97    0.15
   1  -8   8    2.09    0.13
   2  -8   8    2.58    0.19
   2  -8   8    2.91    0.19
   2  -8   8    2.89    0.18
   3  -8   8    0.02    0.04
   3  -8   8   -0.01    0.03
   3  -8   8    0.03    0.04
  -5  -7   8   14.47    0.85
  -5  -7   8   13.64    0.81
  -5  -7   8   14.31    0.78
  -4  -7   8    0.73    0.09
  -4  -7   8    0.68    0.07
  -4  -7   8    0.72    0.08
  -3  -7   8    8.46    0.54
  -3  -7   8    9.77    0.57
  -3  -7   8    9.12    0.52
  -2  -7   8    2.91    0.21
  -2  -7   8    3.44    0.20
  -2  -7   8    3.39    0.23
  -2  -7   8    3.05    0.21
  -2  -7   8    3.28    0.19
  -1  -7   8   34.85    2.00
  -1  -7   8   35.39    1.99
  -1  -7   8   32.82    2.06
  -1  -7   8   36.09    1.93
   0  -7   8   99.06    5.45
   0  -7   8   97.30    5.82
   0  -7   8   96.75    5.70
   0  -7   8  102.21    5.61
   1  -7   8   30.62    1.69
   1  -7   8   29.42    1.74
   1  -7   8   31.08    1.75
   2  -7   8    0.52    0.07
   2  -7   8    0.54    0.06
   3  -7   8    0.65    0.07
   3  -7   8    0.65    0.05
   4  -7   8    2.11    0.13
   4  -7   8    1.84    0.13
  -5  -6   8    4.85    0.30
  -5  -6   8    5.03    0.28
  -5  -6   8    4.66    0.32
  -4  -6   8   10.35    0.54
  -4  -6   8    9.12    0.55
  -4  -6   8    8.62    0.56
  -4  -6   8   10.09    0.59
  -3  -6   8    2.63    0.17
  -3  -6   8    2.50    0.18
  -3  -6   8    2.54    0.18
  -3  -6   8    2.62    0.16
  -2  -6   8   42.39    2.45
  -2  -6   8   47.23    2.53
  -2  -6   8   38.41    2.91
  -2  -6   8   45.00    2.50
  -2  -6   8   45.77    2.68
  -2  -6   8   43.91    2.43
  -1  -6   8   29.72    1.70
  -1  -6   8   30.54    1.75
  -1  -6   8   33.25    1.88
  -1  -6   8   30.92    2.06
  -1  -6   8   30.41    1.77
  -1  -6   8   29.96    1.81
  -1  -6   8   29.59    1.72
   0  -6   8  219.99   11.93
   0  -6   8  221.30   12.23
   0  -6   8  201.20   12.45
   0  -6   8  221.42   11.93
   1  -6   8    0.04    0.04
   1  -6   8    0.05    0.03
   1  -6   8    0.08    0.08
   1  -6   8    0.07    0.04
   2  -6   8   11.35    0.67
   3  -6   8   10.71    0.62
   3  -6   8   10.88    0.63
   4  -6   8    5.79    0.34
  -5  -5   8    0.00    0.02
  -5  -5   8    0.02    0.04
  -4  -5   8    0.09    0.04
  -4  -5   8    0.09    0.05
  -4  -5   8    0.08    0.05
  -3  -5   8    5.06    0.36
  -3  -5   8    5.13    0.29
  -3  -5   8    5.08    0.30
  -3  -5   8    4.22    0.31
  -2  -5   8   32.90    2.44
  -2  -5   8   36.91    2.11
  -2  -5   8   36.33    2.02
  -2  -5   8   37.40    2.05
  -2  -5   8   38.92    2.23
  -1  -5   8   18.23    0.98
  -1  -5   8   17.02    0.99
  -1  -5   8   17.00    1.18
  -1  -5   8   16.58    1.01
  -1  -5   8   16.38    0.95
   0  -5   8   -0.01    0.03
   0  -5   8   -0.01    0.10
   0  -5   8    0.02    0.04
   0  -5   8    0.02    0.05
   1  -5   8   25.27    1.85
   1  -5   8   28.93    1.58
   1  -5   8   27.72    2.02
   1  -5   8   28.30    1.55
   1  -5   8   26.39    1.52
   2  -5   8    0.66    0.13
   2  -5   8    0.66    0.07
   3  -5   8    0.01    0.04
   4  -5   8    0.07    0.05
   4  -5   8    0.08    0.05
  -5   5  -8    3.13    0.21
   5  -5   8    3.47    0.20
  -6  -4   8    0.65    0.07
  -6  -4   8    0.60    0.05
  -5  -4   8   16.35    0.94
  -5  -4   8   17.35    0.98
  -4  -4   8    0.05    0.04
  -4  -4   8    0.07    0.05
  -4  -4   8    0.04    0.03
  -3  -4   8    1.12    0.09
  -3  -4   8    1.13    0.13
  -2  -4   8    9.65    0.53
  -2  -4   8    8.93    0.66
  -2  -4   8    8.37    0.52
  -1  -4   8    0.10    0.03
  -1  -4   8    0.07    0.05
  -1  -4   8    0.06    0.10
   0  -4   8    4.25    0.36
   0  -4   8    4.28    0.27
   1  -4   8    0.09    0.10
   1  -4   8    0.06    0.04
   1  -4   8    0.02    0.06
   2  -4   8    4.35    0.35
   2  -4   8    3.83    0.25
   3  -4   8   16.19    0.91
   3  -4   8   14.81    1.19
   4  -4   8   21.41    1.25
  -5   4  -8    2.82    0.18
   5  -4   8    2.67    0.18
   5  -4   8    3.05    0.18
   6   3  -8    0.13    0.04
  -6  -3   8    0.12    0.03
  -6  -3   8    0.18    0.04
  -6  -3   8    0.13    0.02
  -5  -3   8    0.13    0.03
  -4  -3   8    0.90    0.08
  -3  -3   8   38.86    2.26
  -3  -3   8   35.31    2.14
  -2  -3   8    0.47    0.06
  -1  -3   8    4.93    0.31
  -1  -3   8    5.20    0.40
   0  -3   8    6.19    0.48
   0  -3   8    6.60    0.39
  -2   3  -8    5.60    0.39
   2  -3   8    5.41    0.45
  -3   3  -8   11.58    0.74
   3  -3   8   10.17    0.84
  -4   3  -8   18.01    1.22
  -4   3  -8   18.65    1.07
   5  -3   8    0.28    0.05
  -6   3  -8    0.05    0.03
  -6   3  -8    0.03    0.02
   6  -3   8    0.05    0.03
   6  -3   8    0.06    0.03
   6   2  -8   47.28    2.98
  -6  -2   8   56.15    2.98
   5   2  -8    0.02    0.06
  -5  -2   8    0.00    0.03
  -4  -2   8   90.99    5.24
   3   2  -8    2.12    0.22
  -3  -2   8    2.22    0.18
   1   2  -8    0.02    0.04
   1   2  -8    0.07    0.09
   0   2  -8    2.67    0.24
   0   2  -8    2.56    0.18
   0  -2   8    2.07    0.24
  -1   2  -8    3.88    0.25
  -1   2  -8    3.90    0.28
  -1   2  -8    3.96    0.32
  -2   2  -8   24.71    1.34
  -2   2  -8   24.95    1.53
  -2   2  -8   21.06    1.59
  -3   2  -8    1.28    0.10
  -3   2  -8    1.67    0.16
   3  -2   8    1.10    0.17
  -4   2  -8    1.69    0.18
  -4   2  -8    1.66    0.12
  -6   2  -8    3.83    0.26
  -6   2  -8    4.41    0.26
  -6   2  -8    4.56    0.31
   6  -2   8    4.21    0.27
   6   1  -8   16.68    0.97
   5   1  -8   19.49    1.12
  -5  -1   8   18.70    1.11
   4   1  -8   25.63    1.49
   3   1  -8   24.51    1.45
   3   1  -8   25.46    1.58
  -3  -1   8   25.07    1.53
   2   1  -8   52.74    3.58
   2   1  -8   53.45    3.03
   2   1  -8   56.95    3.35
   1   1  -8   38.03    2.07
   1   1  -8   33.84    2.53
   1   1  -8   38.60    2.44
   0   1  -8    2.09    0.17
   0   1  -8    2.18    0.15
   0   1  -8    2.06    0.21
   0   1  -8    1.93    0.22
   0  -1   8    1.65    0.21
  -1   1  -8   13.24    0.88
  -1   1  -8   12.72    0.83
  -1   1  -8   12.71    0.73
  -1   1  -8   12.03    0.91
  -2   1  -8    1.72    0.21
  -2   1  -8    1.85    0.14
  -2   1  -8    2.08    0.18
  -3   1  -8   35.08    2.29
  -3   1  -8   42.01    2.64
  -3   1  -8   36.50    2.20
  -3   1  -8   41.88    2.22
  -3   1  -8   43.46    2.55
  -4   1  -8    2.99    0.19
  -4   1  -8    3.07    0.19
  -4   1  -8    3.32    0.28
  -5   1  -8    6.14    0.36
  -6   1  -8    6.75    0.41
  -6   1  -8    6.92    0.41
  -6   1  -8    7.58    0.51
   6   0  -8    1.29    0.11
   6   0  -8    1.33    0.09
   5   0  -8    4.69    0.29
   4   0  -8    1.28    0.12
   3   0  -8   28.99    1.78
   3   0  -8   26.05    1.54
   3   0  -8   29.68    1.64
   2   0  -8   66.96    3.69
   2   0  -8   65.79    4.08
   1   0  -8    7.86    0.55
   1   0  -8    7.47    0.46
   0   0  -8    0.06    0.05
   0   0  -8    0.06    0.08
   0   0  -8    0.16    0.09
   0   0  -8    0.10    0.05
  -1   0  -8   21.93    1.25
  -1   0  -8   24.86    1.49
  -1   0  -8   21.06    1.44
  -1   0  -8   21.32    1.54
  -2   0  -8  105.39    6.51
  -2   0  -8  109.55    5.68
  -2   0  -8   93.10    6.69
  -3   0  -8   25.12    1.56
  -3   0  -8   23.28    1.61
  -3   0  -8   24.64    1.35
  -3   0  -8   22.59    1.33
  -4   0  -8   12.08    0.72
  -4   0  -8   12.17    0.72
  -4   0  -8   12.78    0.70
  -4   0  -8   11.43    0.88
  -4   0  -8   13.57    0.86
  -5   0  -8   13.29    0.75
  -6   0  -8    1.45    0.14
  -6   0  -8    1.49    0.10
  -6   0  -8    1.31    0.09
   5  -1  -8    0.05    0.06
   5  -1  -8    0.09    0.05
   4  -1  -8   27.43    1.52
   4  -1  -8   24.75    1.46
   3  -1  -8    4.59    0.36
   3  -1  -8    4.21    0.38
   3  -1  -8    4.46    0.31
   3  -1  -8    4.86    0.28
   3  -1  -8    4.43    0.28
   2  -1  -8    6.58    0.39
   2  -1  -8    6.66    0.47
   2  -1  -8    5.83    0.37
   2  -1  -8    5.91    0.36
   2  -1  -8    6.80    0.45
   1  -1  -8   37.52    2.42
   1  -1  -8   39.44    2.58
   1  -1  -8   40.61    2.19
   0  -1  -8   90.28    5.34
   0  -1  -8   82.55    5.69
   0  -1  -8   92.19    5.54
   0  -1  -8   84.54    4.83
  -1  -1  -8    0.04    0.04
  -1  -1  -8    0.00    0.06
  -1  -1  -8    0.11    0.06
  -1  -1  -8    0.01    0.06
  -2  -1  -8   16.63    1.14
  -2  -1  -8   17.09    1.11
  -2  -1  -8   17.23    0.96
  -3  -1  -8   31.00    1.73
  -3  -1  -8   32.15    2.08
  -3  -1  -8   34.92    2.02
  -3  -1  -8   28.76    1.80
  -3  -1  -8   31.80    2.14
  -3  -1  -8   32.56    1.75
  -3  -1  -8   28.00    1.78
  -4  -1  -8    4.42    0.37
  -4  -1  -8    4.76    0.33
  -4  -1  -8    4.45    0.27
  -4  -1  -8    4.33    0.28
  -4  -1  -8    4.70    0.27
  -4  -1  -8    4.03    0.27
  -4  -1  -8    4.55    0.36
  -5  -1  -8   54.58    3.28
  -5  -1  -8   57.23    3.16
  -5  -1  -8   56.87    3.25
  -5  -1  -8   61.54    3.89
  -5  -1  -8   55.06    3.67
  -6  -1  -8    0.12    0.05
  -6  -1  -8    0.08    0.05
  -6  -1  -8    0.06    0.07
  -7  -1  -8    0.16    0.03
  -7  -1  -8    0.19    0.04
   5  -2  -8    8.51    0.49
   5  -2  -8    8.34    0.55
   5  -2  -8    8.47    0.49
   4  -2  -8   25.15    1.48
   4  -2  -8   27.61    1.53
   3  -2  -8  100.90    5.60
   3  -2  -8   98.86    5.64
   3  -2  -8   99.76    6.22
   3  -2  -8   97.66    5.76
   3  -2  -8  110.47    5.87
   2  -2  -8   21.21    1.20
   2  -2  -8   20.66    1.15
   2  -2  -8   20.15    1.21
   2  -2  -8   20.71    1.21
   2  -2  -8   21.27    1.17
   2  -2  -8   22.66    1.34
   2  -2  -8   20.51    1.41
   1  -2  -8   68.25    3.71
   1  -2  -8   69.32    4.38
   1  -2  -8   63.33    4.11
   0  -2  -8    0.64    0.07
   0  -2  -8    0.61    0.10
   0  -2  -8    0.59    0.09
   0  -2  -8    0.63    0.10
  -1  -2  -8    4.29    0.31
  -1  -2  -8    4.17    0.32
  -1  -2  -8    4.31    0.25
  -1  -2  -8    4.07    0.30
  -2  -2  -8   34.96    2.12
  -2  -2  -8   31.16    2.07
  -2  -2  -8   30.60    1.79
  -3  -2  -8    2.66    0.16
  -3  -2  -8    2.90    0.25
  -3  -2  -8    2.71    0.22
  -3  -2  -8    2.92    0.24
  -3  -2  -8    3.06    0.18
  -3  -2  -8    2.37    0.16
  -3  -2  -8    2.72    0.18
  -3  -2  -8    2.83    0.17
  -4  -2  -8    8.59    0.65
  -4  -2  -8    8.94    0.64
  -4  -2  -8   10.34    0.59
  -4  -2  -8   10.93    0.71
  -4  -2  -8   10.92    0.71
  -4  -2  -8   10.69    0.58
  -4  -2  -8    9.18    0.61
  -4  -2  -8   10.48    0.57
  -4  -2  -8   10.90    0.72
  -4  -2  -8    9.92    0.58
  -5  -2  -8    3.72    0.22
  -5  -2  -8    3.78    0.29
  -5  -2  -8    3.60    0.23
  -5  -2  -8    3.48    0.33
  -6  -2  -8    0.56    0.07
  -6  -2  -8    0.52    0.08
  -6  -2  -8    0.51    0.06
  -7  -2  -8    0.34    0.04
  -7  -2  -8    0.37    0.03
   5  -3  -8    6.71    0.44
   5  -3  -8    6.50    0.38
   4  -3  -8   26.77    1.40
   4  -3  -8   25.06    1.44
   4  -3  -8   25.27    1.59
   4  -3  -8   22.99    1.44
   3  -3  -8    0.47    0.06
   3  -3  -8    0.37    0.05
   3  -3  -8    0.32    0.09
   3  -3  -8    0.47    0.08
   3  -3  -8    0.53    0.06
   3  -3  -8    0.40    0.12
   3  -3  -8    0.40    0.05
   2  -3  -8  231.54   12.35
   2  -3  -8  207.40   11.69
   2  -3  -8  226.45   13.22
   2  -3  -8  210.26   12.49
   2  -3  -8  219.21   11.98
   2  -3  -8  207.26   11.98
   1  -3  -8   31.46    2.22
   1  -3  -8   32.25    1.76
   1  -3  -8   32.15    1.81
   1  -3  -8   33.65    2.02
   1  -3  -8   31.40    1.80
   1  -3  -8   31.89    1.85
   1  -3  -8   34.52    2.14
   0  -3  -8    0.08    0.07
   0  -3  -8    0.16    0.09
   0  -3  -8    0.11    0.06
   0  -3  -8    0.16    0.04
  -1  -3  -8   42.51    2.33
  -1  -3  -8   38.59    2.33
  -1  -3  -8   40.83    2.75
  -1  -3  -8   42.39    2.59
  -1  -3  -8   46.70    2.70
  -2  -3  -8  169.10   11.16
  -2  -3  -8  178.05   11.52
  -2  -3  -8  182.39    9.78
  -3  -3  -8   10.16    0.72
  -3  -3  -8   11.20    0.76
  -3  -3  -8   10.21    0.70
  -3  -3  -8   11.00    0.63
  -3  -3  -8   12.07    0.64
  -3  -3  -8   11.55    0.78
  -3  -3  -8   11.00    0.62
  -3  -3  -8   11.13    0.67
  -3  -3  -8   11.56    0.76
  -4  -3  -8    0.79    0.14
  -4  -3  -8    0.76    0.08
  -4  -3  -8    0.81    0.07
  -4  -3  -8    0.89    0.07
  -4  -3  -8    0.93    0.08
  -4  -3  -8    0.88    0.13
  -4  -3  -8    0.89    0.12
  -4  -3  -8    0.88    0.08
  -5  -3  -8   23.85    1.65
  -5  -3  -8   26.94    1.33
  -5  -3  -8   22.62    1.49
  -5  -3  -8   19.86    1.58
  -5  -3  -8   25.38    1.37
  -6  -3  -8    9.99    0.62
  -6  -3  -8   12.19    0.65
  -6  -3  -8   11.02    0.78
  -7  -3  -8    0.80    0.09
  -7  -3  -8    1.12    0.08
   5  -4  -8    0.16    0.03
   5  -4  -8    0.10    0.04
   5  -4  -8    0.13    0.04
   4  -4  -8    1.07    0.12
   4  -4  -8    1.03    0.10
   4  -4  -8    1.09    0.11
   3  -4  -8    0.26    0.06
   3  -4  -8    0.39    0.07
   3  -4  -8    0.28    0.07
   3  -4  -8    0.34    0.06
   2  -4  -8   31.58    1.65
   2  -4  -8   30.07    1.69
   2  -4  -8   30.51    1.90
   2  -4  -8   29.67    1.72
   2  -4  -8   30.73    1.91
   2  -4  -8   28.15    1.91
   2  -4  -8   30.21    1.67
   1  -4  -8   22.48    1.52
   1  -4  -8   25.40    1.52
   1  -4  -8   25.08    1.34
   1  -4  -8   25.60    1.59
   1  -4  -8   22.10    1.31
   1  -4  -8   24.28    1.33
   1  -4  -8   24.04    1.65
   1  -4  -8   23.49    1.52
   1  -4  -8   23.32    1.37
   0  -4  -8    0.84    0.06
   0  -4  -8    0.80    0.07
   0  -4  -8    0.98    0.12
   0  -4  -8    0.79    0.06
   0  -4  -8    0.89    0.10
   0  -4  -8    1.05    0.13
   0  -4  -8    0.94    0.08
   0  -4  -8    0.94    0.07
   0  -4  -8    0.76    0.11
   0  -4  -8    0.96    0.09
   0  -4  -8    0.83    0.10
  -1  -4  -8    1.15    0.14
  -1  -4  -8    1.35    0.17
  -2  -4  -8   19.73    1.21
  -2  -4  -8   19.54    1.29
  -2  -4  -8   18.41    1.15
  -2  -4  -8   20.42    1.39
  -2  -4  -8   23.05    1.34
  -2  -4  -8   20.72    1.26
  -3  -4  -8    4.32    0.23
  -3  -4  -8    4.52    0.29
  -3  -4  -8    4.06    0.27
  -3  -4  -8    4.59    0.26
  -3  -4  -8    4.31    0.31
  -3  -4  -8    3.89    0.27
  -3  -4  -8    4.07    0.26
  -3  -4  -8    3.94    0.23
  -3  -4  -8    3.77    0.28
  -3  -4  -8    3.88    0.33
  -3  -4  -8    4.32    0.28
  -3  -4  -8    4.13    0.24
  -3  -4  -8    3.51    0.23
  -4  -4  -8    5.49    0.34
  -4  -4  -8    6.12    0.35
  -4  -4  -8    6.19    0.33
  -4  -4  -8    5.98    0.41
  -4  -4  -8    5.37    0.41
  -4  -4  -8    6.71    0.44
  -4  -4  -8    5.67    0.39
  -4  -4  -8    6.06    0.37
  -4  -4  -8    5.45    0.44
  -5  -4  -8    1.99    0.17
  -5  -4  -8    2.45    0.22
  -5  -4  -8    2.24    0.13
  -5  -4  -8    2.32    0.15
  -5  -4  -8    2.22    0.16
  -6  -4  -8    3.39    0.26
  -6  -4  -8    3.07    0.23
  -6  -4  -8    3.54    0.21
  -7  -4  -8    4.39    0.26
   4  -5  -8    6.20    0.36
   4  -5  -8    5.93    0.38
   4  -5  -8    7.20    0.44
   3  -5  -8    5.84    0.37
   3  -5  -8    6.15    0.36
   3  -5  -8    6.67    0.42
   2  -5  -8   33.84    1.98
   2  -5  -8   37.63    2.26
   2  -5  -8   38.27    2.26
   2  -5  -8   34.71    1.95
   2  -5  -8   33.32    2.00
   2  -5  -8   39.25    2.04
   2  -5  -8   32.93    2.24
   1  -5  -8   13.66    0.92
   1  -5  -8   14.68    0.90
   1  -5  -8   15.25    0.98
   1  -5  -8   13.06    0.77
   1  -5  -8   12.57    0.80
   1  -5  -8   14.88    0.90
   1  -5  -8   13.02    0.92
   1  -5  -8   13.88    0.78
   1  -5  -8   14.18    0.77
   0  -5  -8    1.81    0.16
   0  -5  -8    1.99    0.14
   0  -5  -8    1.80    0.16
   0  -5  -8    2.16    0.19
   0  -5  -8    2.16    0.13
   0  -5  -8    2.16    0.16
   0  -5  -8    2.02    0.19
  -1  -5  -8    0.02    0.06
  -1  -5  -8    0.14    0.07
  -1  -5  -8    0.06    0.04
  -1  -5  -8    0.02    0.07
  -1  -5  -8    0.01    0.06
  -1  -5  -8    0.05    0.02
  -1  -5  -8    0.02    0.03
  -1  -5  -8    0.02    0.02
  -2  -5  -8    5.21    0.31
  -2  -5  -8    4.65    0.35
  -2  -5  -8    4.50    0.29
  -2  -5  -8    5.71    0.38
  -2  -5  -8    5.50    0.32
  -2  -5  -8    4.74    0.29
  -2  -5  -8    6.00    0.40
  -3  -5  -8   26.19    1.88
  -3  -5  -8   28.05    2.04
  -3  -5  -8   31.07    1.94
  -3  -5  -8   30.06    1.76
  -3  -5  -8   31.74    1.85
  -3  -5  -8   29.90    1.81
  -3  -5  -8   30.47    1.78
  -3  -5  -8   30.45    1.69
  -4  -5  -8    0.72    0.08
  -4  -5  -8    0.88    0.07
  -4  -5  -8    0.84    0.10
  -4  -5  -8    0.77    0.13
  -4  -5  -8    0.78    0.10
  -4  -5  -8    0.74    0.11
  -5  -5  -8    5.04    0.28
  -5  -5  -8    4.30    0.32
  -5  -5  -8    4.65    0.30
  -5  -5  -8    4.68    0.36
  -6  -5  -8   19.25    1.14
  -6  -5  -8   18.17    1.26
  -6  -5  -8   17.01    1.04
  -7  -5  -8    5.06    0.29
   4  -6  -8    1.30    0.11
   4  -6  -8    1.14    0.09
   3  -6  -8   11.26    0.69
   3  -6  -8    9.87    0.62
   2  -6  -8   10.23    0.69
   2  -6  -8   11.01    0.70
   2  -6  -8   10.59    0.62
   2  -6  -8   10.68    0.60
   1  -6  -8   20.07    1.38
   1  -6  -8   21.58    1.18
   1  -6  -8   22.48    1.37
   1  -6  -8   21.70    1.37
   1  -6  -8   20.92    1.22
   0  -6  -8    0.52    0.11
   0  -6  -8    0.60    0.08
   0  -6  -8    0.65    0.11
   0  -6  -8    0.50    0.07
   0  -6  -8    0.52    0.08
   0  -6  -8    0.54    0.05
   0  -6  -8    0.48    0.08
  -1  -6  -8  113.93    6.20
  -1  -6  -8  105.96    7.18
  -1  -6  -8  115.70    7.09
  -1  -6  -8  116.85    7.80
  -1  -6  -8  116.39    7.21
  -1  -6  -8  118.89    6.81
  -1  -6  -8  113.38    7.02
  -1  -6  -8  118.45    7.30
  -2  -6  -8    0.06    0.09
  -2  -6  -8    0.09    0.05
  -2  -6  -8    0.06    0.04
  -2  -6  -8    0.14    0.05
  -2  -6  -8    0.08    0.06
  -2  -6  -8    0.07    0.04
  -3  -6  -8    3.68    0.23
  -3  -6  -8    3.89    0.25
  -3  -6  -8    3.59    0.27
  -3  -6  -8    3.76    0.31
  -3  -6  -8    4.13    0.27
  -3  -6  -8    3.93    0.33
  -3  -6  -8    3.89    0.25
  -3  -6  -8    4.01    0.28
  -4  -6  -8   18.81    1.05
  -4  -6  -8   17.74    1.00
  -4  -6  -8   18.12    1.22
  -4  -6  -8   16.71    1.06
  -4  -6  -8   15.57    1.09
  -4  -6  -8   18.07    1.11
  -5  -6  -8   17.73    1.05
  -5  -6  -8   16.43    0.99
  -5  -6  -8   17.30    1.21
  -5  -6  -8   18.11    1.10
  -6  -6  -8    0.05    0.02
  -6  -6  -8    0.04    0.07
  -6  -6  -8    0.01    0.04
  -6  -6  -8    0.05    0.03
   3  -7  -8    0.70    0.09
   3  -7  -8    0.81    0.07
   2  -7  -8    1.40    0.14
   2  -7  -8    1.17    0.10
   2  -7  -8    1.18    0.11
   1  -7  -8    4.46    0.31
   1  -7  -8    4.46    0.31
   1  -7  -8    4.02    0.25
   1  -7  -8    4.22    0.26
   0  -7  -8    1.29    0.13
   0  -7  -8    1.06    0.12
   0  -7  -8    1.24    0.15
   0  -7  -8    1.09    0.11
   0  -7  -8    0.98    0.16
  -1  -7  -8    5.83    0.41
  -1  -7  -8    5.54    0.37
  -1  -7  -8    5.18    0.33
  -1  -7  -8    4.80    0.35
  -1  -7  -8    5.20    0.36
  -1  -7  -8    4.86    0.39
  -1  -7  -8    5.51    0.32
  -2  -7  -8    0.75    0.08
  -2  -7  -8    1.02    0.11
  -2  -7  -8    0.80    0.12
  -2  -7  -8    0.80    0.08
  -2  -7  -8    0.64    0.09
  -2  -7  -8    0.92    0.08
  -2  -7  -8    0.77    0.14
  -2  -7  -8    1.00    0.13
  -2  -7  -8    1.00    0.08
  -3  -7  -8    9.46    0.56
  -3  -7  -8   10.01    0.60
  -3  -7  -8   10.31    0.59
  -3  -7  -8    9.27    0.69
  -3  -7  -8    8.73    0.63
  -3  -7  -8   10.15    0.62
  -4  -7  -8    3.78    0.31
  -4  -7  -8    3.96    0.25
  -4  -7  -8    3.74    0.25
  -4  -7  -8    4.02    0.28
  -5  -7  -8    0.20    0.05
  -5  -7  -8    0.22    0.05
  -5  -7  -8    0.21    0.08
  -6  -7  -8    0.26    0.05
  -6  -7  -8    0.19    0.04
  -6  -7  -8    0.20    0.06
   3  -8  -8    6.51    0.43
   2  -8  -8   18.08    1.20
   2  -8  -8   21.94    1.16
   2  -8  -8   23.70    1.35
   1  -8  -8    0.25    0.09
   1  -8  -8    0.29    0.07
   1  -8  -8    0.20    0.05
   0  -8  -8   75.29    4.19
   0  -8  -8   77.48    4.85
   0  -8  -8   79.26    4.87
  -1  -8  -8   48.50    3.04
  -1  -8  -8   49.09    3.29
  -1  -8  -8   50.14    3.03
  -1  -8  -8   47.85    2.62
  -1  -8  -8   48.15    2.99
  -1  -8  -8   45.35    2.71
  -2  -8  -8   80.21    4.79
  -2  -8  -8   81.99    4.83
  -2  -8  -8   80.98    5.10
  -2  -8  -8   80.00    5.54
  -2  -8  -8   86.69    4.40
  -2  -8  -8   80.06    5.03
  -2  -8  -8   84.07    5.12
  -2  -8  -8   77.25    4.57
  -3  -8  -8  133.93    7.82
  -3  -8  -8  136.54    7.41
  -3  -8  -8  133.37    8.98
  -3  -8  -8  124.79    7.87
  -3  -8  -8  132.93    8.16
  -4  -8  -8    1.03    0.09
  -4  -8  -8    0.90    0.12
  -4  -8  -8    0.97    0.14
  -4  -8  -8    1.16    0.09
  -5  -8  -8    2.85    0.21
  -5  -8  -8    2.97    0.19
  -5  -8  -8    2.83    0.22
  -6  -8  -8    2.93    0.19
   2  -9  -8    1.65    0.12
   2  -9  -8    1.96    0.14
   1  -9  -8    1.26    0.14
   1  -9  -8    1.08    0.10
   0  -9  -8    4.69    0.32
   0  -9  -8    4.50    0.28
   0  -9  -8    4.37    0.33
  -1  -9  -8    0.22    0.05
  -1  -9  -8    0.28    0.06
  -1  -9  -8    0.22    0.06
  -1  -9  -8    0.39    0.08
  -1  -9  -8    0.30    0.08
  -2  -9  -8   23.29    1.59
  -2  -9  -8   26.91    1.63
  -2  -9  -8   23.99    1.44
  -2  -9  -8   24.92    1.51
  -2  -9  -8   26.81    1.76
  -2  -9  -8   25.14    1.40
  -2  -9  -8   26.18    1.53
  -2  -9  -8   27.27    1.62
  -3  -9  -8   21.25    1.29
  -3  -9  -8   20.81    1.50
  -3  -9  -8   21.18    1.24
  -3  -9  -8   23.32    1.31
  -3  -9  -8   22.41    1.37
  -4  -9  -8   52.59    3.21
  -4  -9  -8   52.23    3.06
  -4  -9  -8   50.70    3.08
  -5  -9  -8    5.12    0.32
  -5  -9  -8    4.96    0.33
   1 -10  -8   14.46    0.95
   1 -10  -8   15.30    0.82
   0 -10  -8    3.95    0.24
   0 -10  -8    3.73    0.27
  -1 -10  -8    2.17    0.17
  -1 -10  -8    1.86    0.12
  -1 -10  -8    1.88    0.14
  -1 -10  -8    1.70    0.16
  -2 -10  -8    1.53    0.15
  -2 -10  -8    1.71    0.13
  -2 -10  -8    1.63    0.14
  -2 -10  -8    1.66    0.11
  -3 -10  -8   24.99    1.70
  -3 -10  -8   27.49    1.62
  -3 -10  -8   29.58    1.64
  -4 -10  -8   -0.02    0.03
  -4 -10  -8    0.01    0.04
   0 -11  -8    2.93    0.18
   0 -11  -8    3.12    0.21
  -1 -11  -8    0.71    0.08
  -1 -11  -8    0.78    0.10
  -2 -11  -8    0.00    0.04
  -3 -10   9    5.86    0.34
  -2 -10   9   27.16    1.50
  -2 -10   9   23.25    1.49
  -1 -10   9    0.73    0.07
  -1 -10   9    0.72    0.06
   0 -10   9    7.26    0.42
   0 -10   9    7.12    0.44
   1 -10   9   14.05    0.84
   1 -10   9   15.24    0.87
  -4  -9   9    4.95    0.31
  -3  -9   9    0.19    0.04
  -3  -9   9    0.32    0.05
  -2  -9   9    1.29    0.10
  -2  -9   9    1.48    0.09
  -2  -9   9    1.69    0.11
  -2  -9   9    1.34    0.11
  -1  -9   9    0.00    0.04
  -1  -9   9    0.04    0.03
  -1  -9   9    0.04    0.03
  -1  -9   9    0.03    0.03
   0  -9   9    8.04    0.45
   0  -9   9    8.07    0.49
   0  -9   9    7.99    0.47
   1  -9   9    1.06    0.10
   1  -9   9    1.16    0.08
   1  -9   9    1.27    0.10
   2  -9   9    6.96    0.40
   2  -9   9    6.53    0.39
   2  -9   9    6.34    0.37
  -4  -8   9    0.34    0.05
  -4  -8   9    0.31    0.06
  -4  -8   9    0.33    0.04
  -3  -8   9    3.96    0.23
  -3  -8   9    3.92    0.25
  -3  -8   9    3.81    0.24
  -2  -8   9    0.49    0.06
  -2  -8   9    0.32    0.05
  -2  -8   9    0.54    0.06
  -2  -8   9    0.53    0.05
  -1  -8   9   56.05    3.32
  -1  -8   9   55.16    3.11
  -1  -8   9   59.18    3.20
  -1  -8   9   54.57    3.35
   0  -8   9   17.77    0.95
   0  -8   9   16.18    0.98
   0  -8   9   16.83    1.02
   1  -8   9    4.44    0.25
   1  -8   9    4.22    0.27
   1  -8   9    3.98    0.28
   2  -8   9    2.51    0.15
   2  -8   9    2.42    0.17
   2  -8   9    2.37    0.16
   3  -8   9    0.23    0.04
   3  -8   9    0.19    0.03
  -5  -7   9    6.36    0.36
  -4  -7   9   12.93    0.79
  -4  -7   9   13.88    0.77
  -4  -7   9   14.42    0.83
  -3  -7   9    3.83    0.23
  -3  -7   9    3.99    0.26
  -3  -7   9    3.77    0.24
  -2  -7   9   63.49    3.69
  -2  -7   9   64.19    3.55
  -2  -7   9   64.96    3.65
  -1  -7   9    6.22    0.39
  -1  -7   9    6.50    0.37
  -1  -7   9    6.26    0.38
  -1  -7   9    6.45    0.39
   0  -7   9   41.53    2.49
   0  -7   9   42.24    2.42
   0  -7   9   41.31    2.40
   0  -7   9   42.98    2.33
   1  -7   9   11.33    0.68
   1  -7   9   12.52    0.71
   1  -7   9   11.24    0.66
   2  -7   9    5.51    0.34
   2  -7   9    6.03    0.34
   3  -7   9    1.19    0.08
   3  -7   9    1.19    0.10
   4  -7   9   13.48    0.84
   4  -7   9   14.96    0.79
  -4  -6   9    5.83    0.35
  -4  -6   9    5.30    0.32
  -4  -6   9    5.53    0.32
  -3  -6   9   10.66    0.65
  -3  -6   9   10.44    0.60
  -3  -6   9   10.55    0.62
  -2  -6   9   -0.06    0.08
  -2  -6   9    0.00    0.03
  -2  -6   9    0.02    0.04
  -1  -6   9  118.48    7.21
  -1  -6   9  128.20    6.76
  -1  -6   9  113.30    6.78
  -1  -6   9  123.41    7.08
  -1  -6   9  129.46    7.36
   0  -6   9   14.34    0.87
   0  -6   9   15.95    0.84
   0  -6   9   14.54    0.87
   1  -6   9    3.42    0.21
   1  -6   9    3.24    0.21
   2  -6   9   28.05    1.56
   2  -6   9   27.84    1.62
   3  -6   9    1.17    0.11
   3  -6   9    1.40    0.10
   4  -6   9    0.12    0.04
   4  -6   9    0.09    0.03
  -5  -5   9    4.53    0.28
  -5  -5   9    4.69    0.31
  -5  -5   9    4.99    0.28
  -4  -5   9    4.80    0.28
  -4  -5   9    4.49    0.28
  -4  -5   9    4.88    0.31
  -3  -5   9   20.88    1.19
  -3  -5   9   20.21    1.15
  -2  -5   9   17.02    1.39
  -2  -5   9   19.07    1.13
  -2  -5   9   22.24    1.18
  -2  -5   9   22.45    1.27
  -1  -5   9    1.73    0.12
  -1  -5   9    1.72    0.23
  -1  -5   9    1.44    0.12
  -1  -5   9    1.43    0.14
  -1  -5   9    1.71    0.11
   0  -5   9    3.95    0.38
   0  -5   9    4.50    0.29
   0  -5   9    4.53    0.26
   0  -5   9    4.05    0.26
   1  -5   9  105.17    6.05
   2  -5   9    0.50    0.06
   3  -5   9    2.84    0.19
   4  -5   9    0.93    0.09
  -5   5  -9    0.05    0.03
   5  -5   9   -0.01    0.02
  -5  -4   9    2.39    0.16
  -5  -4   9    2.36    0.15
  -4  -4   9    5.96    0.35
  -4  -4   9    5.79    0.37
  -3  -4   9   42.37    2.56
  -3  -4   9   41.83    2.43
  -2  -4   9    7.86    0.47
  -1  -4   9    5.96    0.36
   0  -4   9   15.69    0.91
   1  -4   9    2.03    0.14
   2  -4   9    5.18    0.32
   3  -4   9   11.52    0.68
  -4   4  -9    5.62    0.37
   4  -4   9    6.82    0.38
  -5   4  -9    2.53    0.16
   5  -4   9    2.51    0.16
  -6  -3   9    5.68    0.36
   5   3  -9   13.03    0.85
  -5  -3   9   16.07    0.85
  -4  -3   9   26.44    1.53
   3   3  -9    1.99    0.21
  -3  -3   9    1.94    0.14
  -3  -3   9    2.02    0.17
  -2  -3   9   36.58    2.11
  -3   3  -9    7.91    0.47
  -4   3  -9   16.36    0.96
  -5   3  -9    3.59    0.28
  -5   3  -9    3.76    0.23
   5  -3   9    3.75    0.24
  -6   3  -9    0.50    0.04
   6  -3   9    0.39    0.04
   6   2  -9    0.99    0.07
  -6  -2   9    0.79    0.06
   5   2  -9    0.82    0.10
  -5  -2   9    0.91    0.07
   4   2  -9   32.09    1.81
  -4  -2   9   30.35    1.81
   3   2  -9    2.09    0.20
   3   2  -9    1.94    0.15
  -3  -2   9    1.78    0.17
   0   2  -9   66.14    4.18
   0   2  -9   61.11    3.53
  -1   2  -9    1.59    0.16
  -1   2  -9    1.66    0.20
  -1   2  -9    1.61    0.14
  -2   2  -9    4.92    0.34
  -2   2  -9    4.36    0.28
  -2   2  -9    4.55    0.29
  -2   2  -9    4.32    0.38
  -3   2  -9   54.01    3.47
  -3   2  -9   54.49    3.13
  -4   2  -9    0.91    0.13
  -5   2  -9    9.88    0.68
  -5   2  -9    9.22    0.56
  -6   2  -9    1.79    0.12
  -6   2  -9    2.00    0.12
  -6   2  -9    1.86    0.16
   6  -2   9    1.58    0.14
   6   1  -9    4.94    0.29
   5   1  -9   12.55    0.71
  -5  -1   9   11.49    0.70
   4   1  -9    0.56    0.08
   3   1  -9   67.72    4.08
   3   1  -9   64.44    3.81
   2   1  -9    7.49    0.56
   2   1  -9    6.38    0.44
   2   1  -9    7.72    0.46
   2   1  -9    8.31    0.52
   1   1  -9   11.79    0.71
   1   1  -9   12.60    0.86
   0   1  -9   60.92    3.38
   0   1  -9   61.32    3.86
   0   1  -9   60.04    3.99
  -1   1  -9   13.25    0.92
  -1   1  -9   14.71    0.97
  -1   1  -9   14.19    0.81
  -2   1  -9    5.09    0.42
  -2   1  -9    5.25    0.33
  -2   1  -9    5.45    0.38
  -3   1  -9   46.11    2.77
  -3   1  -9   51.51    2.69
  -3   1  -9   52.57    3.09
  -3   1  -9   49.12    3.19
  -3   1  -9   42.04    2.66
  -3   1  -9   47.77    3.27
  -4   1  -9  235.34   13.05
  -4   1  -9  237.53   14.95
  -5   1  -9    0.59    0.09
  -5   1  -9    0.57    0.06
  -5   1  -9    0.41    0.07
  -6   1  -9   19.96    1.35
  -6   1  -9   18.28    1.10
  -6   1  -9   20.74    1.13
   5   0  -9    8.07    0.48
   4   0  -9    4.45    0.28
   3   0  -9  237.05   12.40
   3   0  -9  208.81   13.70
   3   0  -9  239.44   12.98
   3   0  -9  214.60   12.12
   2   0  -9   28.90    1.97
   2   0  -9   30.09    1.84
   2   0  -9   29.02    1.69
   2   0  -9   31.09    1.66
   2   0  -9   27.51    1.63
   1   0  -9   31.49    1.88
   1   0  -9   28.86    1.70
   1   0  -9   30.20    2.01
   0   0  -9    2.43    0.23
   0   0  -9    2.49    0.21
   0   0  -9    2.54    0.18
  -1   0  -9   10.17    0.68
  -1   0  -9   10.10    0.71
  -1   0  -9   10.19    0.59
  -2   0  -9    9.87    0.57
  -2   0  -9    9.36    0.70
  -2   0  -9   10.30    0.67
  -3   0  -9    2.32    0.23
  -3   0  -9    2.44    0.16
  -3   0  -9    2.28    0.21
  -3   0  -9    1.85    0.14
  -3   0  -9    1.75    0.14
  -3   0  -9    2.19    0.17
  -3   0  -9    2.14    0.14
  -4   0  -9   79.84    4.91
  -4   0  -9   75.46    4.61
  -4   0  -9   71.61    4.15
  -4   0  -9   65.79    4.10
  -4   0  -9   60.90    4.74
  -4   0  -9   71.76    4.01
  -4   0  -9   79.06    3.99
  -5   0  -9   93.17    5.02
  -5   0  -9   95.02    6.18
  -5   0  -9   84.75    5.24
  -6   0  -9   22.37    1.51
  -6   0  -9   21.43    1.22
   5  -1  -9   37.05    2.07
   5  -1  -9   38.88    2.35
   5  -1  -9   36.19    2.15
   4  -1  -9    0.28    0.07
   4  -1  -9    0.25    0.04
   3  -1  -9   23.00    1.40
   3  -1  -9   24.26    1.56
   3  -1  -9   25.84    1.37
   3  -1  -9   24.74    1.42
   3  -1  -9   24.43    1.34
   2  -1  -9    0.76    0.08
   2  -1  -9    0.80    0.09
   2  -1  -9    0.90    0.14
   2  -1  -9    0.84    0.09
   2  -1  -9    0.99    0.10
   2  -1  -9    0.73    0.08
   2  -1  -9    0.86    0.15
   1  -1  -9    1.24    0.16
   1  -1  -9    1.02    0.13
   1  -1  -9    0.78    0.08
   0  -1  -9    6.41    0.43
   0  -1  -9    6.26    0.44
   0  -1  -9    5.91    0.45
   0  -1  -9    6.20    0.37
  -1  -1  -9    1.20    0.10
  -1  -1  -9    1.44    0.15
  -1  -1  -9    1.28    0.15
  -1  -1  -9    1.24    0.13
  -2  -1  -9  118.60    7.62
  -2  -1  -9  120.34    7.42
  -2  -1  -9  112.36    6.47
  -3  -1  -9  110.63    6.81
  -3  -1  -9  132.24    6.65
  -3  -1  -9  107.97    6.62
  -3  -1  -9  126.89    7.84
  -3  -1  -9  126.79    7.63
  -3  -1  -9  121.99    6.93
  -3  -1  -9  115.64    8.15
  -4  -1  -9   62.64    3.45
  -4  -1  -9   51.86    3.98
  -4  -1  -9   58.92    3.37
  -4  -1  -9   60.58    3.89
  -4  -1  -9   63.67    3.49
  -4  -1  -9   63.71    3.35
  -4  -1  -9   62.50    4.13
  -5  -1  -9    7.25    0.54
  -5  -1  -9    7.30    0.45
  -5  -1  -9    7.53    0.43
  -5  -1  -9    7.62    0.43
  -6  -1  -9    8.58    0.55
  -6  -1  -9    9.66    0.66
  -6  -1  -9    9.57    0.53
  -7  -1  -9    3.82    0.28
   5  -2  -9    0.22    0.04
   5  -2  -9    0.23    0.06
   4  -2  -9   18.90    1.14
   4  -2  -9   21.76    1.18
   3  -2  -9    0.23    0.07
   3  -2  -9    0.29    0.05
   3  -2  -9    0.23    0.05
   3  -2  -9    0.20    0.07
   3  -2  -9    0.25    0.09
   3  -2  -9    0.20    0.05
   2  -2  -9   59.22    3.61
   2  -2  -9   61.30    3.49
   2  -2  -9   60.57    3.56
   2  -2  -9   64.08    3.40
   2  -2  -9   64.09    3.47
   2  -2  -9   64.38    3.87
   2  -2  -9   65.45    4.12
   1  -2  -9   12.07    0.67
   1  -2  -9   12.07    0.82
   1  -2  -9   12.54    0.69
   1  -2  -9   11.43    0.77
   1  -2  -9   11.13    0.68
   1  -2  -9   11.54    0.66
   1  -2  -9   11.84    0.68
   0  -2  -9  107.86    7.70
   0  -2  -9  122.76    7.51
   0  -2  -9  118.13    7.24
   0  -2  -9  125.39    6.55
  -1  -2  -9   73.82    4.76
  -1  -2  -9   80.27    4.31
  -1  -2  -9   73.25    5.07
  -1  -2  -9   84.30    4.95
  -2  -2  -9    8.33    0.48
  -2  -2  -9    7.75    0.57
  -2  -2  -9    8.62    0.58
  -3  -2  -9  109.18    6.68
  -3  -2  -9   92.49    6.43
  -3  -2  -9  100.36    6.96
  -3  -2  -9  104.09    6.08
  -3  -2  -9  106.34    6.32
  -3  -2  -9   93.27    5.90
  -3  -2  -9  103.53    5.66
  -3  -2  -9  106.98    5.67
  -3  -2  -9  100.29    5.81
  -3  -2  -9  109.29    6.52
  -4  -2  -9    2.25    0.15
  -4  -2  -9    2.60    0.23
  -4  -2  -9    2.65    0.16
  -4  -2  -9    2.57    0.21
  -4  -2  -9    2.43    0.24
  -4  -2  -9    2.38    0.17
  -4  -2  -9    2.29    0.17
  -4  -2  -9    2.18    0.19
  -5  -2  -9  139.54    9.63
  -5  -2  -9  146.96    8.05
  -5  -2  -9  139.40    7.84
  -6  -2  -9    2.66    0.18
  -6  -2  -9    2.74    0.22
  -6  -2  -9    2.71    0.17
  -7  -2  -9    0.57    0.07
   5  -3  -9    1.21    0.08
   5  -3  -9    0.95    0.09
   4  -3  -9    3.32    0.24
   4  -3  -9    3.60    0.22
   4  -3  -9    3.49    0.25
   3  -3  -9   13.98    0.77
   3  -3  -9   11.27    0.89
   3  -3  -9   13.51    0.78
   3  -3  -9   14.64    0.88
   3  -3  -9   13.56    0.79
   3  -3  -9   13.81    0.75
   2  -3  -9   39.43    2.45
   2  -3  -9   38.34    2.13
   2  -3  -9   40.39    2.47
   2  -3  -9   39.29    2.26
   2  -3  -9   39.40    2.60
   2  -3  -9   39.68    2.24
   2  -3  -9   38.06    2.17
   1  -3  -9    7.46    0.43
   1  -3  -9    7.14    0.43
   1  -3  -9    7.33    0.42
   1  -3  -9    8.05    0.51
   1  -3  -9    7.06    0.52
   1  -3  -9    7.53    0.42
   1  -3  -9    6.86    0.48
   1  -3  -9    7.58    0.53
   1  -3  -9    6.94    0.48
   0  -3  -9   12.29    0.87
   0  -3  -9   12.93    0.87
   0  -3  -9   12.72    0.72
   0  -3  -9   13.64    0.73
   0  -3  -9   12.97    0.82
   0  -3  -9   12.84    0.72
   0  -3  -9   12.72    0.74
   0  -3  -9   13.30    0.84
  -1  -3  -9    2.78    0.23
  -1  -3  -9    2.70    0.22
  -1  -3  -9    2.88    0.18
  -1  -3  -9    2.99    0.24
  -2  -3  -9    1.77    0.12
  -2  -3  -9    1.79    0.17
  -2  -3  -9    2.40    0.13
  -2  -3  -9    2.17    0.14
  -2  -3  -9    1.91    0.13
  -2  -3  -9    2.06    0.16
  -2  -3  -9    1.83    0.15
  -2  -3  -9    2.09    0.21
  -2  -3  -9    2.28    0.17
  -3  -3  -9   12.49    0.84
  -3  -3  -9   13.18    0.75
  -3  -3  -9   11.69    0.71
  -3  -3  -9   13.38    0.87
  -3  -3  -9   11.27    0.69
  -3  -3  -9   12.39    0.80
  -3  -3  -9   12.81    0.78
  -3  -3  -9   12.53    0.70
  -3  -3  -9   11.51    0.84
  -4  -3  -9    4.79    0.32
  -4  -3  -9    5.27    0.29
  -4  -3  -9    4.41    0.29
  -4  -3  -9    4.98    0.37
  -4  -3  -9    4.83    0.28
  -4  -3  -9    5.16    0.37
  -4  -3  -9    4.34    0.34
  -4  -3  -9    4.69    0.39
  -4  -3  -9    5.09    0.31
  -5  -3  -9    2.43    0.22
  -5  -3  -9    2.19    0.14
  -5  -3  -9    2.40    0.16
  -5  -3  -9    2.19    0.17
  -6  -3  -9   42.14    2.59
  -6  -3  -9   49.01    3.12
  -6  -3  -9   45.72    2.51
  -7  -3  -9    0.95    0.10
  -7  -3  -9    1.09    0.07
   5  -4  -9    0.55    0.06
   4  -4  -9    2.91    0.21
   4  -4  -9    2.70    0.20
   4  -4  -9    2.69    0.17
   3  -4  -9   18.20    0.96
   3  -4  -9   15.70    0.95
   3  -4  -9   17.92    1.00
   3  -4  -9   16.92    1.11
   2  -4  -9    7.38    0.55
   2  -4  -9    7.08    0.50
   2  -4  -9    7.71    0.46
   2  -4  -9    6.86    0.55
   2  -4  -9    7.69    0.44
   2  -4  -9    8.23    0.44
   2  -4  -9    7.87    0.46
   2  -4  -9    7.99    0.51
   1  -4  -9   73.89    3.78
   1  -4  -9   63.13    4.27
   1  -4  -9   67.71    4.64
   1  -4  -9   71.37    4.20
   1  -4  -9   65.49    4.29
   1  -4  -9   64.67    3.69
   1  -4  -9   66.42    3.87
   1  -4  -9   72.91    3.76
   1  -4  -9   68.15    4.45
   0  -4  -9   12.34    0.70
   0  -4  -9   13.40    0.70
   0  -4  -9   11.96    0.72
   0  -4  -9   11.97    0.88
   0  -4  -9   13.59    0.83
   0  -4  -9   11.87    0.70
   0  -4  -9   13.27    0.83
   0  -4  -9   12.79    0.81
   0  -4  -9   13.66    0.80
   0  -4  -9   12.77    0.86
   0  -4  -9   10.83    0.80
  -1  -4  -9  243.44   13.93
  -1  -4  -9  267.23   16.01
  -1  -4  -9  267.22   15.71
  -1  -4  -9  243.11   17.57
  -1  -4  -9  255.77   14.65
  -1  -4  -9  260.46   16.21
  -1  -4  -9  248.06   15.35
  -1  -4  -9  281.01   16.32
  -2  -4  -9   15.41    0.89
  -2  -4  -9   16.64    0.94
  -2  -4  -9   16.15    1.09
  -2  -4  -9   13.68    0.98
  -2  -4  -9   16.98    1.05
  -2  -4  -9   15.37    1.01
  -3  -4  -9    0.02    0.02
  -3  -4  -9    0.04    0.04
  -3  -4  -9   -0.02    0.09
  -3  -4  -9    0.00    0.04
  -3  -4  -9    0.07    0.05
  -3  -4  -9    0.05    0.06
  -4  -4  -9   20.19    1.16
  -4  -4  -9   20.51    1.29
  -4  -4  -9   20.41    1.11
  -4  -4  -9   18.37    1.02
  -4  -4  -9   16.49    1.21
  -4  -4  -9   16.61    1.24
  -4  -4  -9   17.22    1.03
  -4  -4  -9   17.92    1.06
  -5  -4  -9   32.54    2.09
  -5  -4  -9   31.03    1.89
  -5  -4  -9   30.72    1.73
  -5  -4  -9   27.25    1.81
  -6  -4  -9   42.17    2.72
  -6  -4  -9   37.97    2.26
  -6  -4  -9   39.12    2.46
  -7  -4  -9    0.99    0.07
  -7  -4  -9    0.88    0.09
   4  -5  -9    1.81    0.14
   4  -5  -9    1.93    0.16
   3  -5  -9    0.44    0.06
   3  -5  -9    0.39    0.04
   3  -5  -9    0.38    0.08
   3  -5  -9    0.38    0.05
   2  -5  -9    1.24    0.18
   2  -5  -9    1.51    0.10
   2  -5  -9    1.65    0.14
   2  -5  -9    1.51    0.14
   2  -5  -9    1.67    0.13
   2  -5  -9    1.51    0.14
   1  -5  -9   33.54    2.39
   1  -5  -9   37.94    2.32
   1  -5  -9   41.13    2.52
   1  -5  -9   34.59    2.02
   1  -5  -9   38.65    2.33
   1  -5  -9   35.17    2.09
   1  -5  -9   39.26    2.00
   1  -5  -9   34.85    2.03
   1  -5  -9   35.63    2.30
   0  -5  -9   26.94    1.42
   0  -5  -9   26.05    1.64
   0  -5  -9   22.48    1.64
   0  -5  -9   28.57    1.79
   0  -5  -9   25.12    1.65
   0  -5  -9   26.96    1.62
   0  -5  -9   25.94    1.48
  -1  -5  -9    6.06    0.48
  -1  -5  -9    6.37    0.38
  -1  -5  -9    6.42    0.40
  -1  -5  -9    6.63    0.37
  -1  -5  -9    6.28    0.45
  -1  -5  -9    6.91    0.44
  -1  -5  -9    7.18    0.48
  -1  -5  -9    6.28    0.43
  -2  -5  -9   47.27    3.09
  -2  -5  -9   55.52    2.97
  -2  -5  -9   43.48    2.70
  -2  -5  -9   47.71    3.14
  -2  -5  -9   52.27    3.21
  -2  -5  -9   51.17    3.40
  -2  -5  -9   49.96    2.94
  -2  -5  -9   51.61    2.82
  -3  -5  -9   16.58    1.01
  -3  -5  -9   18.62    1.24
  -3  -5  -9   17.39    1.19
  -3  -5  -9   18.77    1.12
  -3  -5  -9   18.88    1.06
  -3  -5  -9   17.73    1.07
  -3  -5  -9   16.58    1.14
  -4  -5  -9    1.14    0.09
  -4  -5  -9    1.09    0.12
  -4  -5  -9    1.10    0.08
  -4  -5  -9    1.07    0.15
  -4  -5  -9    0.92    0.16
  -5  -5  -9    0.19    0.04
  -5  -5  -9    0.22    0.05
  -5  -5  -9    0.15    0.08
  -5  -5  -9    0.15    0.04
  -6  -5  -9    1.82    0.17
  -6  -5  -9    2.12    0.13
  -6  -5  -9    2.08    0.15
   4  -6  -9    9.95    0.64
   4  -6  -9   12.54    0.72
   3  -6  -9    0.13    0.04
   3  -6  -9    0.19    0.05
   2  -6  -9    0.05    0.04
   2  -6  -9    0.03    0.05
   2  -6  -9    0.01    0.05
   2  -6  -9    0.00    0.04
   1  -6  -9    1.09    0.11
   1  -6  -9    0.94    0.15
   1  -6  -9    1.17    0.12
   1  -6  -9    1.24    0.13
   1  -6  -9    1.16    0.09
   0  -6  -9   71.19    4.39
   0  -6  -9   68.68    3.79
   0  -6  -9   66.00    3.96
   0  -6  -9   65.43    4.31
   0  -6  -9   74.52    4.40
   0  -6  -9   73.80    4.77
  -1  -6  -9   46.45    3.01
  -1  -6  -9   52.37    3.07
  -1  -6  -9   49.10    3.14
  -1  -6  -9   51.42    3.32
  -1  -6  -9   44.29    3.05
  -1  -6  -9   48.19    2.89
  -1  -6  -9   46.88    3.01
  -1  -6  -9   50.07    2.64
  -2  -6  -9    2.56    0.18
  -2  -6  -9    2.98    0.24
  -2  -6  -9    3.01    0.21
  -2  -6  -9    2.73    0.26
  -2  -6  -9    2.99    0.23
  -2  -6  -9    2.49    0.18
  -2  -6  -9    3.10    0.19
  -3  -6  -9    1.35    0.17
  -3  -6  -9    1.15    0.17
  -3  -6  -9    1.72    0.11
  -3  -6  -9    1.48    0.15
  -3  -6  -9    1.37    0.13
  -3  -6  -9    1.36    0.11
  -4  -6  -9    0.33    0.06
  -4  -6  -9    0.34    0.06
  -4  -6  -9    0.31    0.03
  -4  -6  -9    0.38    0.07
  -5  -6  -9    0.40    0.05
  -5  -6  -9    0.33    0.04
  -5  -6  -9    0.42    0.09
  -5  -6  -9    0.34    0.07
  -6  -6  -9    0.19    0.05
  -6  -6  -9    0.20    0.05
   3  -7  -9    3.28    0.21
   3  -7  -9    3.88    0.26
   2  -7  -9    1.42    0.13
   2  -7  -9    1.51    0.14
   2  -7  -9    1.56    0.11
   1  -7  -9    0.22    0.07
   1  -7  -9    0.20    0.06
   1  -7  -9    0.29    0.07
   1  -7  -9    0.16    0.03
   0  -7  -9    1.31    0.17
   0  -7  -9    1.21    0.15
   0  -7  -9    1.28    0.14
   0  -7  -9    1.29    0.13
   0  -7  -9    1.37    0.12
  -1  -7  -9   65.89    3.34
  -1  -7  -9   60.78    3.86
  -1  -7  -9   65.38    4.20
  -1  -7  -9   53.56    3.66
  -1  -7  -9   59.19    3.81
  -1  -7  -9   64.67    3.88
  -2  -7  -9   12.79    0.76
  -2  -7  -9   11.63    0.77
  -2  -7  -9   10.30    0.82
  -2  -7  -9   10.84    0.71
  -2  -7  -9   13.02    0.72
  -2  -7  -9   12.19    0.84
  -2  -7  -9   11.49    0.66
  -3  -7  -9    0.31    0.06
  -3  -7  -9    0.41    0.08
  -3  -7  -9    0.33    0.05
  -3  -7  -9    0.40    0.08
  -4  -7  -9    5.94    0.37
  -4  -7  -9    5.65    0.44
  -4  -7  -9    5.69    0.39
  -5  -7  -9    0.05    0.06
  -5  -7  -9    0.04    0.03
  -5  -7  -9   -0.02    0.07
  -6  -7  -9    4.67    0.31
   3  -8  -9    1.72    0.13
   2  -8  -9    9.45    0.54
   2  -8  -9    9.74    0.63
   1  -8  -9   18.69    1.08
   1  -8  -9   20.22    1.25
   1  -8  -9   19.90    1.26
   0  -8  -9    0.11    0.07
   0  -8  -9    0.17    0.05
   0  -8  -9    0.15    0.06
  -1  -8  -9   42.79    2.89
  -1  -8  -9   43.15    2.68
  -1  -8  -9   42.42    2.66
  -1  -8  -9   41.83    2.30
  -1  -8  -9   41.24    2.63
  -2  -8  -9  144.11    8.25
  -2  -8  -9  145.02    9.44
  -2  -8  -9  145.47    7.51
  -2  -8  -9  127.74    8.58
  -2  -8  -9  145.19    8.73
  -2  -8  -9  139.88    8.69
  -2  -8  -9  126.47    8.17
  -3  -8  -9   32.08    1.94
  -3  -8  -9   30.16    1.84
  -3  -8  -9   30.84    2.13
  -3  -8  -9   33.09    1.86
  -3  -8  -9   29.03    1.96
  -4  -8  -9    0.23    0.05
  -4  -8  -9    0.23    0.07
  -4  -8  -9    0.32    0.07
  -5  -8  -9    6.55    0.44
  -5  -8  -9    6.73    0.48
  -5  -8  -9    6.73    0.41
  -6  -8  -9    2.46    0.18
   2  -9  -9    2.95    0.21
   1  -9  -9    0.56    0.07
   1  -9  -9    0.37    0.06
   0  -9  -9    0.30    0.06
   0  -9  -9    0.28    0.06
   0  -9  -9    0.24    0.07
  -1  -9  -9    1.52    0.14
  -1  -9  -9    1.33    0.14
  -1  -9  -9    1.27    0.14
  -1  -9  -9    1.24    0.14
  -2  -9  -9   33.03    2.21
  -2  -9  -9   34.19    2.01
  -2  -9  -9   29.20    1.92
  -2  -9  -9   31.86    2.03
  -2  -9  -9   33.76    2.04
  -2  -9  -9   31.33    1.75
  -3  -9  -9   14.78    0.87
  -3  -9  -9   14.70    1.00
  -3  -9  -9   14.26    0.86
  -3  -9  -9   13.66    0.91
  -4  -9  -9    6.19    0.36
  -4  -9  -9    5.94    0.38
  -4  -9  -9    5.14    0.42
  -5  -9  -9   13.09    0.86
  -5  -9  -9   15.63    0.90
   1 -10  -9    2.63    0.19
   1 -10  -9    2.74    0.17
   0 -10  -9    1.46    0.12
   0 -10  -9    1.32    0.11
  -1 -10  -9    2.79    0.21
  -1 -10  -9    2.66    0.18
  -1 -10  -9    2.96    0.21
  -2 -10  -9   22.02    1.11
  -2 -10  -9   18.99    1.28
  -2 -10  -9   19.44    1.28
  -3 -10  -9   30.47    1.88
  -3 -10  -9   32.57    1.96
  -4 -10  -9    1.32    0.10
  -4 -10  -9    1.34    0.11
  -1 -11  -9    0.33    0.05
  -1 -11  -9    0.47    0.05
  -2 -10  10    0.17    0.03
  -1 -10  10    0.22    0.03
  -1 -10  10    0.28    0.03
   0 -10  10    0.20    0.03
  -3  -9  10    0.01    0.03
  -3  -9  10    0.01    0.02
  -2  -9  10    4.32    0.27
  -2  -9  10    4.86    0.26
  -2  -9  10    4.54    0.29
  -1  -9  10    3.82    0.22
  -1  -9  10    3.41    0.23
  -1  -9  10    3.15    0.22
  -1  -9  10    3.76    0.20
   0  -9  10    0.10    0.05
   0  -9  10    0.02    0.03
   0  -9  10    0.03    0.03
   1  -9  10    0.41    0.05
   1  -9  10    0.30    0.04
   1  -9  10    0.30    0.04
   2  -9  10    2.08    0.12
   2  -9  10    2.07    0.14
  -4  -8  10    0.03    0.03
  -4  -8  10    0.00    0.02
  -4  -8  10    0.06    0.03
  -3  -8  10    2.40    0.16
  -3  -8  10    2.28    0.15
  -3  -8  10    2.42    0.15
  -2  -8  10   43.04    2.49
  -2  -8  10   43.09    2.60
  -2  -8  10   44.80    2.41
  -1  -8  10    0.56    0.07
  -1  -8  10    0.58    0.07
  -1  -8  10    0.53    0.06
  -1  -8  10    0.48    0.06
   0  -8  10   25.34    1.49
   0  -8  10   27.12    1.44
   0  -8  10   25.40    1.54
   1  -8  10    0.72    0.08
   1  -8  10    0.54    0.07
   1  -8  10    0.63    0.07
   2  -8  10    1.76    0.11
   2  -8  10    1.54    0.12
   3  -8  10    2.22    0.15
   3  -8  10    2.33    0.14
  -4  -7  10    4.61    0.26
  -4  -7  10    4.34    0.27
  -4  -7  10    4.31    0.28
  -3  -7  10   13.81    0.79
  -3  -7  10   14.29    0.85
  -3  -7  10   14.05    0.81
  -2  -7  10   32.71    1.89
  -2  -7  10   34.04    1.84
  -2  -7  10   32.71    1.91
  -1  -7  10   26.52    1.59
  -1  -7  10   25.84    1.54
  -1  -7  10   27.82    1.49
   0  -7  10    0.04    0.03
   0  -7  10    0.07    0.04
   0  -7  10    0.06    0.03
   1  -7  10    8.29    0.50
   1  -7  10    8.26    0.47
   1  -7  10    7.94    0.48
   2  -7  10    0.11    0.03
   2  -7  10    0.10    0.05
   3  -7  10    3.16    0.20
   3  -7  10    3.00    0.19
   3  -7  10    2.78    0.18
   4  -7  10    4.30    0.25
  -4  -6  10    2.03    0.13
  -4  -6  10    1.87    0.12
  -4  -6  10    1.98    0.15
  -3  -6  10   14.66    0.83
  -3  -6  10   14.54    0.87
  -3  -6  10   13.86    0.81
  -2  -6  10   24.42    1.41
  -2  -6  10   26.28    1.47
  -1  -6  10   38.26    2.35
  -1  -6  10   36.66    2.27
  -1  -6  10   41.87    2.14
  -1  -6  10   37.12    2.22
   0  -6  10   76.85    4.52
   0  -6  10   75.40    4.42
   0  -6  10   78.06    4.24
   1  -6  10    2.33    0.15
   1  -6  10    2.14    0.16
   2  -6  10   22.20    1.30
   2  -6  10   22.58    1.25
   3  -6  10    0.58    0.07
   3  -6  10    0.63    0.07
   4  -6  10    5.78    0.33
   4  -6  10    5.69    0.34
  -5  -5  10   18.44    1.03
  -4  -5  10    0.84    0.08
  -4  -5  10    0.82    0.07
  -4  -5  10    0.86    0.09
  -3  -5  10   31.69    1.80
  -3  -5  10   30.47    1.73
  -2  -5  10    8.76    0.50
  -2  -5  10    8.69    0.57
  -2  -5  10    7.93    0.49
  -1  -5  10  114.32    6.60
   0  -5  10    2.69    0.18
   1  -5  10    0.02    0.04
   2  -5  10   17.05    1.00
   3  -5  10    0.65    0.07
  -4   5 -10    1.29    0.10
   4  -5  10    1.42    0.11
   5  -5  10    6.64    0.39
  -5  -4  10    3.65    0.22
  -5  -4  10    3.65    0.22
  -4  -4  10   12.78    0.75
  -4  -4  10   12.71    0.77
  -3  -4  10    8.32    0.49
  -2  -4  10    0.23    0.04
  -1  -4  10    0.00    0.02
   0  -4  10   62.36    3.59
   1  -4  10   77.36    4.45
   2  -4  10    9.85    0.59
  -3   4 -10   69.89    3.99
   3  -4  10   68.68    3.99
  -4   4 -10    7.46    0.43
   4  -4  10    6.92    0.43
  -5   4 -10    0.73    0.06
   5  -4  10    0.77    0.08
   5   3 -10    1.57    0.13
  -5  -3  10    1.72    0.11
   4   3 -10    0.87    0.09
  -4  -3  10    0.84    0.07
   3   3 -10   32.71    2.18
  -3  -3  10   36.18    2.01
  -3  -3  10   35.42    2.13
  -2  -3  10   33.78    1.95
  -2   3 -10    2.36    0.16
  -3   3 -10    8.85    0.52
  -4   3 -10    0.83    0.09
  -5   3 -10    0.14    0.04
   5  -3  10    0.07    0.05
   5   2 -10    0.04    0.05
  -5  -2  10    0.05    0.04
   4   2 -10    9.23    0.53
  -4  -2  10    8.23    0.52
   3   2 -10    4.76    0.28
   3   2 -10    4.13    0.35
  -3  -2  10    4.33    0.32
   2   2 -10   10.83    0.64
   1   2 -10    0.24    0.05
   0   2 -10    0.62    0.09
   0   2 -10    0.58    0.13
  -1   2 -10    4.52    0.28
  -1   2 -10    4.67    0.37
  -1   2 -10    3.80    0.25
  -2   2 -10    1.02    0.08
  -2   2 -10    0.79    0.11
  -3   2 -10   12.77    0.89
  -3   2 -10   13.35    0.77
  -4   2 -10    6.39    0.45
  -4   2 -10    6.24    0.38
  -5   2 -10   10.87    0.78
  -5   2 -10   12.00    0.65
  -5   2 -10   10.50    0.64
  -6   2 -10    0.66    0.04
  -6   2 -10    0.57    0.08
  -6   2 -10    0.77    0.06
   6  -2  10    0.53    0.06
   5   1 -10    0.17    0.05
  -5  -1  10    0.13    0.03
   4   1 -10   42.79    2.47
   3   1 -10   27.05    1.79
   3   1 -10   29.24    1.64
   2   1 -10    0.03    0.07
   2   1 -10    0.01    0.03
   1   1 -10    0.40    0.13
   1   1 -10    0.47    0.08
   1   1 -10    0.49    0.06
   0   1 -10    8.00    0.58
   0   1 -10    7.54    0.54
   0   1 -10    7.92    0.47
  -1   1 -10    7.73    0.49
  -1   1 -10    8.33    0.50
  -1   1 -10    8.82    0.57
  -1   1 -10    8.55    0.61
  -2   1 -10    9.11    0.67
  -2   1 -10    8.61    0.52
  -2   1 -10    9.41    0.63
  -2   1 -10    9.25    0.53
  -2   1 -10    8.86    0.54
  -3   1 -10    0.75    0.06
  -3   1 -10    0.69    0.15
  -3   1 -10    0.76    0.13
  -3   1 -10    0.75    0.10
  -3   1 -10    0.71    0.08
  -3   1 -10    0.72    0.09
  -4   1 -10   31.74    1.92
  -4   1 -10   36.74    2.37
  -4   1 -10   36.08    2.00
  -4   1 -10   33.60    2.25
  -5   1 -10    4.97    0.31
  -5   1 -10    5.30    0.39
  -5   1 -10    5.33    0.31
  -6   1 -10    0.50    0.08
  -6   1 -10    0.80    0.08
   5   0 -10    3.05    0.22
   5   0 -10    3.54    0.21
   4   0 -10   25.13    1.46
   4   0 -10   26.95    1.51
   3   0 -10    3.50    0.22
   3   0 -10    3.58    0.22
   3   0 -10    3.09    0.21
   2   0 -10    0.18    0.08
   2   0 -10    0.30    0.05
   2   0 -10    0.27    0.12
   2   0 -10    0.21    0.05
   2   0 -10    0.28    0.08
   1   0 -10   26.62    1.57
   1   0 -10   26.11    1.51
   1   0 -10   29.22    1.72
   1   0 -10   28.82    1.54
   1   0 -10   25.50    1.82
   0   0 -10   -0.03    0.07
   0   0 -10    0.03    0.02
   0   0 -10    0.04    0.05
   0   0 -10    0.04    0.09
  -1   0 -10    8.02    0.60
  -1   0 -10    8.34    0.57
  -1   0 -10    8.35    0.49
  -2   0 -10   11.95    0.70
  -2   0 -10   13.06    0.72
  -2   0 -10   13.29    0.84
  -2   0 -10   10.72    0.72
  -2   0 -10   13.42    0.87
  -2   0 -10   12.18    0.72
  -3   0 -10    0.06    0.03
  -3   0 -10    0.02    0.03
  -3   0 -10    0.02    0.04
  -3   0 -10    0.09    0.04
  -3   0 -10    0.05    0.04
  -3   0 -10    0.01    0.08
  -3   0 -10   -0.04    0.10
  -4   0 -10   43.79    2.53
  -4   0 -10   45.19    2.56
  -4   0 -10   45.91    2.95
  -4   0 -10   48.19    3.12
  -4   0 -10   48.66    2.64
  -4   0 -10   42.67    2.61
  -5   0 -10    0.22    0.05
  -5   0 -10    0.27    0.03
  -5   0 -10    0.22    0.04
  -5   0 -10    0.38    0.07
  -6   0 -10    0.05    0.03
  -6   0 -10    0.03    0.04
   5  -1 -10    0.95    0.06
   5  -1 -10    1.15    0.12
   5  -1 -10    1.12    0.09
   4  -1 -10   26.12    1.61
   4  -1 -10   29.81    1.56
   3  -1 -10   70.49    3.74
   3  -1 -10   71.36    3.82
   3  -1 -10   64.10    4.26
   3  -1 -10   69.87    3.98
   2  -1 -10    7.89    0.49
   2  -1 -10    8.16    0.59
   2  -1 -10    8.48    0.50
   2  -1 -10    8.14    0.52
   2  -1 -10    8.88    0.48
   2  -1 -10    8.94    0.50
   2  -1 -10    8.71    0.63
   1  -1 -10   59.64    3.50
   1  -1 -10   63.34    4.04
   1  -1 -10   64.16    3.80
   1  -1 -10   54.80    3.40
   1  -1 -10   64.54    3.43
   1  -1 -10   63.04    3.54
   0  -1 -10    0.82    0.07
   0  -1 -10    1.04    0.14
   0  -1 -10    0.89    0.10
   0  -1 -10    0.95    0.12
   0  -1 -10    0.98    0.13
  -1  -1 -10    3.13    0.20
  -1  -1 -10    3.16    0.26
  -1  -1 -10    3.25    0.25
  -1  -1 -10    2.81    0.18
  -1  -1 -10    3.00    0.24
  -2  -1 -10   26.60    1.55
  -2  -1 -10   24.06    1.59
  -2  -1 -10   28.94    1.86
  -2  -1 -10   29.28    1.61
  -2  -1 -10   28.75    1.81
  -2  -1 -10   30.84    1.57
  -2  -1 -10   27.12    1.91
  -3  -1 -10    4.55    0.33
  -3  -1 -10    4.29    0.35
  -3  -1 -10    3.92    0.25
  -3  -1 -10    4.39    0.25
  -3  -1 -10    4.29    0.26
  -3  -1 -10    3.79    0.31
  -3  -1 -10    4.23    0.27
  -4  -1 -10    8.51    0.59
  -4  -1 -10    8.34    0.48
  -4  -1 -10    8.30    0.48
  -4  -1 -10    7.43    0.61
  -4  -1 -10    8.45    0.61
  -4  -1 -10    8.43    0.49
  -4  -1 -10    8.23    0.50
  -5  -1 -10    3.62    0.23
  -5  -1 -10    3.65    0.24
  -5  -1 -10    3.86    0.30
  -6  -1 -10    6.01    0.37
  -6  -1 -10    6.16    0.45
  -6  -1 -10    6.50    0.36
   5  -2 -10    6.71    0.39
   5  -2 -10    6.82    0.44
   4  -2 -10    4.39    0.29
   4  -2 -10    3.94    0.24
   4  -2 -10    3.75    0.24
   3  -2 -10   10.21    0.59
   3  -2 -10    9.71    0.58
   3  -2 -10   10.56    0.57
   3  -2 -10    8.99    0.56
   2  -2 -10    0.02    0.04
   2  -2 -10   -0.03    0.10
   2  -2 -10   -0.05    0.09
   2  -2 -10   -0.02    0.06
   2  -2 -10    0.01    0.03
   2  -2 -10    0.00    0.04
   2  -2 -10    0.16    0.04
   1  -2 -10    2.87    0.21
   1  -2 -10    3.24    0.19
   1  -2 -10    2.83    0.25
   1  -2 -10    3.10    0.28
   1  -2 -10    3.58    0.22
   1  -2 -10    3.69    0.20
   1  -2 -10    3.17    0.28
   1  -2 -10    2.80    0.23
   1  -2 -10    3.27    0.21
   0  -2 -10    7.29    0.52
   0  -2 -10    6.33    0.41
   0  -2 -10    7.05    0.47
   0  -2 -10    7.34    0.41
   0  -2 -10    6.97    0.42
   0  -2 -10    7.20    0.50
   0  -2 -10    7.02    0.51
   0  -2 -10    7.38    0.42
   0  -2 -10    7.30    0.40
  -1  -2 -10    1.05    0.13
  -1  -2 -10    0.79    0.09
  -1  -2 -10    0.97    0.08
  -1  -2 -10    1.02    0.11
  -1  -2 -10    1.02    0.09
  -1  -2 -10    1.02    0.13
  -1  -2 -10    0.89    0.11
  -2  -2 -10    8.38    0.47
  -2  -2 -10    8.15    0.53
  -2  -2 -10    7.27    0.57
  -2  -2 -10    8.49    0.57
  -2  -2 -10    8.48    0.51
  -2  -2 -10    8.32    0.57
  -2  -2 -10    6.93    0.47
  -2  -2 -10    8.13    0.45
  -3  -2 -10    0.60    0.06
  -3  -2 -10    0.41    0.05
  -3  -2 -10    0.50    0.06
  -3  -2 -10    0.48    0.06
  -3  -2 -10    0.59    0.08
  -3  -2 -10    0.57    0.12
  -3  -2 -10    0.48    0.07
  -3  -2 -10    0.55    0.11
  -4  -2 -10   11.63    0.62
  -4  -2 -10   11.34    0.77
  -4  -2 -10   10.49    0.64
  -4  -2 -10   11.04    0.72
  -4  -2 -10   10.04    0.63
  -4  -2 -10   11.07    0.77
  -5  -2 -10    1.07    0.10
  -5  -2 -10    1.20    0.09
  -5  -2 -10    1.20    0.13
  -6  -2 -10    0.21    0.03
  -6  -2 -10    0.23    0.05
  -6  -2 -10    0.21    0.06
   5  -3 -10    0.48    0.06
   5  -3 -10    0.51    0.05
   4  -3 -10    1.63    0.11
   4  -3 -10    1.55    0.14
   4  -3 -10    1.50    0.13
   3  -3 -10   39.14    2.17
   3  -3 -10   37.88    2.23
   3  -3 -10   38.89    2.12
   3  -3 -10   40.15    2.46
   2  -3 -10   11.94    0.75
   2  -3 -10   11.88    0.68
   2  -3 -10   11.51    0.79
   2  -3 -10   11.15    0.82
   2  -3 -10   11.74    0.65
   2  -3 -10   10.98    0.68
   2  -3 -10   11.79    0.66
   1  -3 -10    3.31    0.27
   1  -3 -10    3.54    0.21
   1  -3 -10    3.14    0.24
   1  -3 -10    3.71    0.30
   1  -3 -10    3.54    0.22
   1  -3 -10    3.42    0.23
   1  -3 -10    3.37    0.29
   1  -3 -10    3.52    0.21
   1  -3 -10    3.24    0.25
   0  -3 -10   14.46    0.98
   0  -3 -10   15.95    0.99
   0  -3 -10   14.43    0.95
   0  -3 -10   14.29    0.84
   0  -3 -10   15.32    0.83
   0  -3 -10   15.00    0.81
   0  -3 -10   13.73    0.94
   0  -3 -10   15.02    0.81
   0  -3 -10   13.26    1.01
  -1  -3 -10    0.11    0.03
  -1  -3 -10    0.10    0.07
  -1  -3 -10    0.15    0.05
  -1  -3 -10    0.10    0.05
  -1  -3 -10    0.07    0.09
  -1  -3 -10    0.15    0.06
  -1  -3 -10    0.13    0.05
  -1  -3 -10    0.09    0.05
  -1  -3 -10    0.08    0.03
  -1  -3 -10    0.14    0.03
  -2  -3 -10    1.72    0.15
  -2  -3 -10    1.92    0.14
  -2  -3 -10    1.85    0.11
  -2  -3 -10    1.71    0.12
  -2  -3 -10    1.92    0.12
  -2  -3 -10    2.00    0.21
  -2  -3 -10    1.87    0.17
  -2  -3 -10    1.79    0.13
  -2  -3 -10    1.89    0.16
  -3  -3 -10    4.65    0.34
  -3  -3 -10    4.14    0.36
  -3  -3 -10    4.34    0.30
  -3  -3 -10    4.68    0.28
  -3  -3 -10    4.50    0.29
  -3  -3 -10    4.48    0.33
  -3  -3 -10    4.95    0.26
  -3  -3 -10    4.42    0.34
  -3  -3 -10    4.70    0.28
  -4  -3 -10    0.99    0.09
  -4  -3 -10    0.98    0.08
  -4  -3 -10    1.09    0.11
  -4  -3 -10    0.97    0.09
  -4  -3 -10    0.89    0.16
  -4  -3 -10    1.05    0.13
  -4  -3 -10    0.97    0.08
  -4  -3 -10    1.29    0.15
  -5  -3 -10    6.36    0.40
  -5  -3 -10    7.11    0.39
  -5  -3 -10    7.58    0.51
  -5  -3 -10    6.18    0.44
  -6  -3 -10   44.78    2.57
  -6  -3 -10   45.72    3.09
   4  -4 -10    0.75    0.09
   4  -4 -10    0.76    0.07
   4  -4 -10    0.67    0.08
   3  -4 -10    8.23    0.47
   3  -4 -10    8.20    0.55
   3  -4 -10    7.48    0.47
   3  -4 -10    8.77    0.49
   2  -4 -10  128.23    7.33
   2  -4 -10  124.60    8.09
   2  -4 -10  126.61    7.14
   2  -4 -10  137.87    6.98
   1  -4 -10    3.15    0.28
   1  -4 -10    3.39    0.25
   1  -4 -10    3.93    0.29
   1  -4 -10    3.58    0.23
   1  -4 -10    3.90    0.32
   1  -4 -10    3.94    0.21
   1  -4 -10    3.80    0.23
   1  -4 -10    3.65    0.23
   1  -4 -10    3.40    0.26
   0  -4 -10   89.28    5.70
   0  -4 -10   86.20    4.97
   0  -4 -10   88.88    4.74
   0  -4 -10   88.31    5.60
   0  -4 -10   93.77    5.39
   0  -4 -10   93.08    5.51
   0  -4 -10   83.29    4.84
   0  -4 -10   90.07    5.96
   0  -4 -10   90.61    4.84
   0  -4 -10   74.31    5.48
  -1  -4 -10    2.24    0.18
  -1  -4 -10    2.07    0.19
  -1  -4 -10    1.98    0.13
  -1  -4 -10    2.12    0.20
  -1  -4 -10    2.20    0.23
  -1  -4 -10    1.82    0.16
  -1  -4 -10    2.30    0.15
  -2  -4 -10   23.75    1.52
  -2  -4 -10   24.18    1.57
  -2  -4 -10   24.23    1.49
  -2  -4 -10   23.22    1.43
  -2  -4 -10   23.67    1.64
  -3  -4 -10    0.05    0.05
  -3  -4 -10    0.15    0.07
  -3  -4 -10    0.04    0.05
  -3  -4 -10    0.04    0.03
  -3  -4 -10    0.16    0.08
  -3  -4 -10    0.07    0.03
  -4  -4 -10    1.25    0.10
  -4  -4 -10    1.15    0.18
  -4  -4 -10    1.34    0.10
  -4  -4 -10    1.38    0.14
  -4  -4 -10    1.22    0.16
  -4  -4 -10    1.23    0.12
  -5  -4 -10    4.35    0.30
  -5  -4 -10    4.38    0.27
  -5  -4 -10    4.61    0.34
  -6  -4 -10   45.24    3.13
  -6  -4 -10   46.46    2.61
   4  -5 -10    3.02    0.19
   3  -5 -10    3.35    0.24
   3  -5 -10    2.90    0.18
   3  -5 -10    3.18    0.21
   3  -5 -10    3.05    0.19
   2  -5 -10    4.25    0.29
   2  -5 -10    3.91    0.23
   2  -5 -10    4.03    0.29
   2  -5 -10    3.89    0.26
   2  -5 -10    4.09    0.26
   1  -5 -10   66.78    3.40
   1  -5 -10   58.60    3.87
   1  -5 -10   64.66    3.94
   1  -5 -10   63.98    3.93
   1  -5 -10   58.91    3.55
   0  -5 -10   22.20    1.41
   0  -5 -10   24.47    1.53
   0  -5 -10   23.45    1.21
   0  -5 -10   18.67    1.39
   0  -5 -10   21.41    1.25
   0  -5 -10   21.86    1.41
  -1  -5 -10    0.78    0.11
  -1  -5 -10    0.73    0.06
  -1  -5 -10    0.84    0.10
  -1  -5 -10    0.63    0.09
  -1  -5 -10    0.73    0.08
  -1  -5 -10    0.65    0.14
  -1  -5 -10    0.62    0.12
  -2  -5 -10    4.64    0.29
  -2  -5 -10    4.70    0.38
  -2  -5 -10    4.99    0.36
  -2  -5 -10    5.49    0.32
  -2  -5 -10    5.13    0.29
  -2  -5 -10    5.39    0.40
  -3  -5 -10   25.09    1.62
  -3  -5 -10   27.68    1.52
  -3  -5 -10   27.42    1.76
  -3  -5 -10   23.30    1.58
  -3  -5 -10   25.51    1.67
  -3  -5 -10   23.40    1.44
  -4  -5 -10   13.43    0.81
  -4  -5 -10   11.58    0.73
  -4  -5 -10   12.77    0.90
  -4  -5 -10   13.69    0.78
  -4  -5 -10   12.37    0.89
  -5  -5 -10    4.95    0.28
  -5  -5 -10    4.39    0.30
  -5  -5 -10    4.71    0.31
  -5  -5 -10    4.37    0.35
  -6  -5 -10    0.06    0.03
  -6  -5 -10    0.12    0.07
  -6  -5 -10    0.07    0.04
   3  -6 -10    0.06    0.04
   3  -6 -10    0.00    0.04
   2  -6 -10   17.48    0.97
   2  -6 -10   15.95    1.08
   2  -6 -10   17.48    0.93
   2  -6 -10   16.28    1.08
   1  -6 -10    0.18    0.06
   1  -6 -10    0.22    0.05
   1  -6 -10    0.21    0.05
   1  -6 -10    0.18    0.05
   0  -6 -10    0.94    0.15
   0  -6 -10    1.53    0.09
   0  -6 -10    1.33    0.15
   0  -6 -10    1.36    0.16
   0  -6 -10    1.03    0.11
   0  -6 -10    1.23    0.12
  -1  -6 -10  230.72   15.10
  -1  -6 -10  210.68   14.53
  -1  -6 -10  238.72   16.26
  -1  -6 -10  253.95   15.04
  -1  -6 -10  248.91   14.81
  -1  -6 -10  250.13   12.95
  -2  -6 -10    3.66    0.25
  -2  -6 -10    3.54    0.33
  -2  -6 -10    4.36    0.29
  -2  -6 -10    4.33    0.29
  -2  -6 -10    4.07    0.27
  -2  -6 -10    4.35    0.32
  -3  -6 -10    2.13    0.15
  -3  -6 -10    1.81    0.18
  -3  -6 -10    1.81    0.21
  -3  -6 -10    2.05    0.18
  -3  -6 -10    1.96    0.17
  -4  -6 -10    0.03    0.08
  -4  -6 -10    0.05    0.06
  -4  -6 -10    0.05    0.03
  -5  -6 -10    0.34    0.06
  -5  -6 -10    0.34    0.09
  -5  -6 -10    0.35    0.06
  -6  -6 -10    0.75    0.09
  -6  -6 -10    0.61    0.07
   3  -7 -10    1.32    0.08
   3  -7 -10    1.00    0.10
   2  -7 -10    0.02    0.05
   2  -7 -10    0.08    0.06
   2  -7 -10    0.05    0.03
   1  -7 -10    9.49    0.54
   1  -7 -10    9.67    0.63
   1  -7 -10    9.82    0.63
   1  -7 -10    9.27    0.55
   0  -7 -10   28.65    1.94
   0  -7 -10   32.14    1.68
   0  -7 -10   30.15    2.11
   0  -7 -10   31.60    1.95
  -1  -7 -10    0.11    0.07
  -1  -7 -10    0.23    0.07
  -1  -7 -10    0.19    0.07
  -1  -7 -10    0.17    0.06
  -1  -7 -10    0.21    0.06
  -2  -7 -10   29.58    1.82
  -2  -7 -10   29.14    1.97
  -2  -7 -10   30.03    1.71
  -2  -7 -10   28.99    1.56
  -2  -7 -10   25.03    1.87
  -2  -7 -10   28.33    1.79
  -3  -7 -10    0.22    0.07
  -3  -7 -10    0.28    0.07
  -3  -7 -10    0.26    0.05
  -3  -7 -10    0.17    0.07
  -4  -7 -10    1.30    0.17
  -4  -7 -10    1.33    0.12
  -4  -7 -10    1.49    0.11
  -5  -7 -10    0.02    0.03
  -5  -7 -10    0.01    0.04
  -5  -7 -10    0.01    0.05
  -6  -7 -10    4.69    0.27
  -6  -7 -10    3.47    0.29
   2  -8 -10    2.68    0.20
   2  -8 -10    2.48    0.16
   1  -8 -10   39.96    2.55
   1  -8 -10   40.43    2.19
   1  -8 -10   40.58    2.54
   0  -8 -10   50.92    3.16
   0  -8 -10   48.12    2.72
   0  -8 -10   51.00    3.14
  -1  -8 -10    9.29    0.66
  -1  -8 -10    8.91    0.52
  -1  -8 -10    8.65    0.59
  -1  -8 -10    9.60    0.61
  -2  -8 -10   44.47    2.88
  -2  -8 -10   49.88    2.63
  -2  -8 -10   45.55    3.00
  -2  -8 -10   51.79    3.06
  -2  -8 -10   50.55    3.31
  -3  -8 -10    1.36    0.13
  -3  -8 -10    1.55    0.11
  -3  -8 -10    1.32    0.15
  -3  -8 -10    1.37    0.15
  -4  -8 -10    3.22    0.26
  -4  -8 -10    3.34    0.22
  -4  -8 -10    3.48    0.25
  -5  -8 -10    0.10    0.03
  -5  -8 -10    0.04    0.06
  -5  -8 -10    0.12    0.05
   1  -9 -10    4.21    0.28
   1  -9 -10    3.86    0.24
   0  -9 -10   -0.01    0.05
   0  -9 -10    0.01    0.05
   0  -9 -10    0.02    0.04
  -1  -9 -10    9.09    0.48
  -1  -9 -10    8.94    0.56
  -1  -9 -10    7.46    0.56
  -2  -9 -10   16.51    1.04
  -2  -9 -10   16.12    1.12
  -2  -9 -10   16.23    1.02
  -2  -9 -10   15.80    0.89
  -3  -9 -10   23.29    1.39
  -3  -9 -10   24.71    1.59
  -3  -9 -10   23.70    1.47
  -3  -9 -10   20.87    1.45
  -4  -9 -10    1.13    0.12
  -4  -9 -10    1.33    0.11
  -4  -9 -10    1.22    0.11
  -5  -9 -10    0.85    0.07
  -5  -9 -10    0.69    0.09
   0 -10 -10   16.57    1.06
   0 -10 -10   16.93    0.92
  -1 -10 -10   12.33    0.69
  -1 -10 -10   12.14    0.80
  -1 -10 -10   13.01    0.80
  -2 -10 -10    1.30    0.12
  -2 -10 -10    1.42    0.12
  -3 -10 -10   51.73    3.80
  -3 -10 -10   60.21    3.46
  -4 -10 -10   16.46    1.03
  -2  -9  11    0.18    0.02
  -2  -9  11    0.11    0.03
  -2  -9  11    0.05    0.04
  -1  -9  11    2.06    0.12
  -1  -9  11    2.04    0.13
   0  -9  11    9.12    0.56
   0  -9  11    9.36    0.52
   1  -9  11    0.26    0.03
   1  -9  11    0.27    0.04
  -3  -8  11   17.70    0.99
  -3  -8  11   17.87    1.07
  -2  -8  11    6.56    0.39
  -2  -8  11    6.42    0.36
  -2  -8  11    5.88    0.37
  -1  -8  11    0.56    0.07
  -1  -8  11    0.62    0.06
  -1  -8  11    0.52    0.07
  -1  -8  11    0.47    0.06
   0  -8  11    6.03    0.33
   0  -8  11    5.51    0.35
   0  -8  11    5.78    0.36
   1  -8  11    0.07    0.03
   1  -8  11    0.08    0.03
   2  -8  11    1.57    0.10
   2  -8  11    1.33    0.11
  -4  -7  11   38.10    2.26
  -4  -7  11   37.79    2.09
  -3  -7  11    0.11    0.04
  -3  -7  11    0.14    0.04
  -2  -7  11    6.09    0.39
  -2  -7  11    6.04    0.36
  -2  -7  11    6.39    0.36
  -1  -7  11    1.71    0.13
  -1  -7  11    1.91    0.12
  -1  -7  11    1.80    0.12
   0  -7  11   20.67    1.26
   0  -7  11   21.76    1.18
   0  -7  11   20.88    1.22
   1  -7  11    2.26    0.15
   1  -7  11    2.00    0.15
   1  -7  11    2.09    0.14
   2  -7  11    1.75    0.12
   2  -7  11    1.61    0.11
   2  -7  11    1.68    0.13
   3  -7  11    1.43    0.09
   3  -7  11    1.44    0.10
   3  -7  11    1.65    0.11
  -4  -6  11    0.50    0.06
  -4  -6  11    0.32    0.04
  -3  -6  11    4.72    0.27
  -3  -6  11    4.31    0.29
  -3  -6  11    4.41    0.27
  -2  -6  11   67.13    3.59
  -2  -6  11   62.91    3.74
  -1  -6  11    5.39    0.31
  -1  -6  11    5.04    0.31
   0  -6  11    8.53    0.52
   0  -6  11    9.51    0.53
   0  -6  11    8.81    0.55
   1  -6  11   10.05    0.58
   1  -6  11    9.49    0.56
   2  -6  11    0.01    0.05
   2  -6  11    0.03    0.04
   3  -6  11    0.49    0.06
   3  -6  11    0.43    0.05
  -4   6 -11    0.76    0.08
   4  -6  11    1.07    0.07
   4  -6  11    0.88    0.09
  -5  -5  11   19.82    1.10
  -4  -5  11    3.10    0.21
  -4  -5  11    3.73    0.21
  -4  -5  11    3.68    0.23
  -3  -5  11    0.54    0.07
  -3  -5  11    0.69    0.06
  -2  -5  11    6.83    0.41
  -1  -5  11   16.46    0.96
   0  -5  11   45.48    2.62
   1  -5  11    4.94    0.30
   2  -5  11    0.04    0.04
   3  -5  11    0.09    0.05
  -4   5 -11    0.56    0.06
   4  -5  11    0.68    0.06
   5   4 -11    1.87    0.14
  -5  -4  11    1.86    0.13
  -5  -4  11    2.24    0.13
  -4  -4  11    8.91    0.55
  -4  -4  11    9.11    0.53
  -3  -4  11    1.16    0.10
  -2  -4  11    1.97    0.14
  -2  -4  11    1.80    0.19
  -1  -4  11    1.81    0.13
   0  -4  11   13.06    0.77
   1  -4  11    9.69    0.57
  -2   4 -11    0.12    0.05
   2  -4  11    0.17    0.05
  -3   4 -11    4.44    0.27
   3  -4  11    4.23    0.27
  -4   4 -11    0.02    0.04
   4  -4  11    0.05    0.03
  -5   4 -11    0.46    0.06
   5  -4  11    0.51    0.05
   5   3 -11    3.65    0.23
  -5  -3  11    3.89    0.23
   4   3 -11   12.84    0.76
  -4  -3  11   12.93    0.75
   3   3 -11   17.97    1.04
  -3  -3  11   17.59    1.04
   0   3 -11   18.06    1.05
  -1   3 -11   23.77    1.38
  -2   3 -11    3.16    0.20
  -3   3 -11    7.49    0.45
  -4   3 -11   39.62    2.29
  -5   3 -11    3.45    0.21
   5  -3  11    3.27    0.21
   5   2 -11    2.35    0.16
  -5  -2  11    2.39    0.15
   4   2 -11    9.76    0.57
  -4  -2  11    9.25    0.56
   3   2 -11   16.31    0.96
   2   2 -11   19.67    1.20
   2   2 -11   17.53    1.08
   1   2 -11    3.97    0.25
   0   2 -11    1.07    0.08
  -1   2 -11    4.97    0.45
  -1   2 -11    5.43    0.32
  -2   2 -11   53.82    3.10
  -3   2 -11   89.35    5.14
  -4   2 -11    0.40    0.05
  -4   2 -11    0.37    0.07
  -5   2 -11   15.82    1.25
  -5   2 -11   18.72    1.05
  -5   2 -11   20.10    1.02
  -6   2 -11    0.77    0.06
   5   1 -11    9.76    0.57
   4   1 -11    3.54    0.22
   3   1 -11    3.57    0.23
   2   1 -11    2.08    0.22
   2   1 -11    1.92    0.14
   1   1 -11   37.41    2.02
   1   1 -11   33.21    2.39
   1   1 -11   34.99    1.99
   1   1 -11   37.17    2.07
   0   1 -11    8.05    0.50
   0   1 -11    8.56    0.51
   0   1 -11    9.50    0.64
   0   1 -11    8.92    0.52
  -1   1 -11    2.17    0.15
  -1   1 -11    2.55    0.26
  -1   1 -11    2.53    0.18
  -1   1 -11    2.58    0.21
  -1   1 -11    2.38    0.16
  -2   1 -11    0.37    0.09
  -2   1 -11    0.39    0.07
  -2   1 -11    0.40    0.13
  -2   1 -11    0.34    0.04
  -2   1 -11    0.32    0.06
  -3   1 -11  140.06    9.70
  -3   1 -11  162.30    8.20
  -3   1 -11  135.36    8.22
  -3   1 -11  157.31    8.58
  -3   1 -11  147.83    9.42
  -4   1 -11   55.41    2.97
  -4   1 -11   48.03    3.65
  -4   1 -11   57.36    3.09
  -5   1 -11    1.58    0.11
  -5   1 -11    1.63    0.16
  -5   1 -11    1.83    0.13
  -6   1 -11    1.99    0.16
   5   0 -11    1.36    0.12
   5   0 -11    1.21    0.10
   5   0 -11    1.29    0.08
   4   0 -11   40.89    2.33
   4   0 -11   42.97    2.42
   3   0 -11   26.08    1.55
   3   0 -11   28.42    1.59
   3   0 -11   30.87    1.65
   2   0 -11    4.94    0.34
   2   0 -11    4.10    0.41
   2   0 -11    5.11    0.30
   2   0 -11    4.88    0.38
   2   0 -11    5.18    0.30
   1   0 -11   14.04    0.78
   1   0 -11   13.09    0.78
   1   0 -11   13.60    0.76
   1   0 -11   12.59    0.94
   1   0 -11   14.55    0.89
   1   0 -11   12.30    0.78
   0   0 -11   70.24    4.34
   0   0 -11   76.12    4.80
   0   0 -11   69.40    4.17
   0   0 -11   73.47    4.28
   0   0 -11   71.73    4.74
   0   0 -11   85.69    4.64
   0   0 -11   72.44    4.19
   0   0 -11   85.54    4.95
  -1   0 -11    5.36    0.37
  -1   0 -11    6.59    0.39
  -1   0 -11    6.17    0.37
  -1   0 -11    6.96    0.49
  -1   0 -11    7.11    0.46
  -2   0 -11   24.14    1.55
  -2   0 -11   22.17    1.36
  -2   0 -11   22.10    1.32
  -2   0 -11   24.22    1.60
  -2   0 -11   24.09    1.34
  -2   0 -11   25.21    1.37
  -3   0 -11    7.27    0.44
  -3   0 -11    6.41    0.44
  -3   0 -11    7.13    0.43
  -3   0 -11    7.63    0.42
  -3   0 -11    7.45    0.52
  -3   0 -11    7.47    0.56
  -3   0 -11    7.16    0.53
  -4   0 -11    2.84    0.17
  -4   0 -11    2.66    0.19
  -4   0 -11    2.65    0.17
  -4   0 -11    2.42    0.22
  -5   0 -11    7.80    0.41
  -5   0 -11    7.13    0.41
  -5   0 -11    7.24    0.43
  -5   0 -11    7.02    0.51
  -5   0 -11    6.28    0.47
  -6   0 -11    2.32    0.15
  -6   0 -11    2.02    0.15
  -6   0 -11    2.43    0.19
   5  -1 -11    1.57    0.11
   4  -1 -11    0.10    0.04
   4  -1 -11    0.10    0.05
   3  -1 -11   42.37    2.30
   3  -1 -11   44.66    2.44
   3  -1 -11   39.88    2.35
   2  -1 -11    3.22    0.21
   2  -1 -11    3.11    0.32
   2  -1 -11    3.31    0.29
   2  -1 -11    3.32    0.22
   2  -1 -11    3.59    0.21
   2  -1 -11    3.58    0.23
   2  -1 -11    2.99    0.24
   1  -1 -11    0.60    0.07
   1  -1 -11    0.52    0.13
   1  -1 -11    0.54    0.06
   1  -1 -11    0.57    0.11
   1  -1 -11    0.65    0.09
   1  -1 -11    0.49    0.07
   0  -1 -11   20.81    1.36
   0  -1 -11   20.93    1.19
   0  -1 -11   19.43    1.19
   0  -1 -11   17.78    1.31
   0  -1 -11   21.51    1.17
   0  -1 -11   22.50    1.32
   0  -1 -11   20.19    1.15
   0  -1 -11   22.53    1.40
  -1  -1 -11    1.53    0.17
  -1  -1 -11    1.52    0.18
  -1  -1 -11    1.36    0.12
  -1  -1 -11    1.24    0.09
  -1  -1 -11    1.43    0.16
  -1  -1 -11    1.57    0.13
  -1  -1 -11    1.29    0.10
  -1  -1 -11    1.40    0.13
  -2  -1 -11   77.77    4.94
  -2  -1 -11   79.64    4.16
  -2  -1 -11   76.33    4.28
  -2  -1 -11   70.85    4.74
  -2  -1 -11   74.17    4.34
  -2  -1 -11   64.86    5.12
  -2  -1 -11   80.47    4.18
  -2  -1 -11   79.07    4.81
  -3  -1 -11   11.77    0.78
  -3  -1 -11   11.24    0.65
  -3  -1 -11   11.43    0.79
  -3  -1 -11   10.86    0.77
  -3  -1 -11   10.59    0.63
  -3  -1 -11   11.72    0.65
  -3  -1 -11   10.17    0.65
  -4  -1 -11    1.15    0.08
  -4  -1 -11    1.35    0.10
  -4  -1 -11    1.07    0.14
  -4  -1 -11    1.10    0.11
  -4  -1 -11    0.93    0.15
  -4  -1 -11    1.06    0.14
  -5  -1 -11   12.79    0.70
  -5  -1 -11   10.68    0.77
  -5  -1 -11   12.08    0.67
  -5  -1 -11   11.83    0.83
  -6  -1 -11    0.94    0.09
  -6  -1 -11    1.03    0.08
  -6  -1 -11    0.99    0.10
   5  -2 -11    2.12    0.13
   5  -2 -11    2.26    0.16
   4  -2 -11    0.68    0.07
   4  -2 -11    0.64    0.09
   4  -2 -11    0.65    0.08
   3  -2 -11   30.48    1.64
   3  -2 -11   31.68    1.87
   3  -2 -11   28.08    1.69
   3  -2 -11   29.83    1.70
   3  -2 -11   27.04    1.60
   2  -2 -11   13.79    0.73
   2  -2 -11   12.64    0.86
   2  -2 -11   11.43    0.76
   2  -2 -11   13.65    0.75
   2  -2 -11   11.66    0.76
   2  -2 -11   14.13    0.74
   1  -2 -11    1.45    0.20
   1  -2 -11    1.56    0.10
   1  -2 -11    1.54    0.14
   1  -2 -11    1.31    0.18
   1  -2 -11    1.35    0.16
   1  -2 -11    1.60    0.12
   1  -2 -11    1.51    0.12
   1  -2 -11    1.33    0.12
   1  -2 -11    1.67    0.12
   1  -2 -11    1.52    0.14
   0  -2 -11    0.05    0.05
   0  -2 -11    0.07    0.02
   0  -2 -11    0.09    0.06
   0  -2 -11    0.00    0.05
   0  -2 -11   -0.01    0.04
   0  -2 -11    0.11    0.10
   0  -2 -11    0.04    0.04
   0  -2 -11   -0.01    0.08
   0  -2 -11   -0.03    0.05
  -1  -2 -11   10.72    0.59
  -1  -2 -11   10.07    0.67
  -1  -2 -11   10.18    0.68
  -1  -2 -11   10.36    0.71
  -1  -2 -11   10.12    0.57
  -1  -2 -11   10.78    0.71
  -1  -2 -11    9.75    0.57
  -1  -2 -11    9.44    0.59
  -1  -2 -11   11.60    0.65
  -1  -2 -11    8.92    0.71
  -2  -2 -11    8.58    0.59
  -2  -2 -11    8.93    0.66
  -2  -2 -11    9.56    0.65
  -2  -2 -11    8.40    0.52
  -2  -2 -11    9.71    0.62
  -2  -2 -11    9.75    0.54
  -2  -2 -11    9.85    0.54
  -2  -2 -11    9.92    0.66
  -3  -2 -11    4.08    0.27
  -3  -2 -11    4.46    0.33
  -3  -2 -11    4.13    0.34
  -3  -2 -11    4.34    0.29
  -3  -2 -11    4.15    0.25
  -3  -2 -11    4.32    0.27
  -3  -2 -11    4.49    0.31
  -3  -2 -11    4.13    0.35
  -4  -2 -11   17.76    1.13
  -4  -2 -11   16.64    1.04
  -4  -2 -11   17.09    0.93
  -4  -2 -11   13.80    1.09
  -4  -2 -11   15.05    0.90
  -5  -2 -11    1.24    0.15
  -5  -2 -11    1.03    0.10
  -5  -2 -11    0.98    0.09
  -6  -2 -11    2.71    0.22
  -6  -2 -11    2.96    0.18
  -6  -2 -11    2.58    0.16
   4  -3 -11    0.40    0.06
   4  -3 -11    0.47    0.07
   4  -3 -11    0.29    0.05
   3  -3 -11    6.35    0.45
   3  -3 -11    6.75    0.39
   3  -3 -11    6.91    0.41
   3  -3 -11    6.76    0.39
   2  -3 -11  209.79   11.02
   2  -3 -11  176.48   11.79
   2  -3 -11  198.12   10.70
   2  -3 -11  190.20   12.10
   2  -3 -11  191.94   10.46
   1  -3 -11    0.20    0.09
   1  -3 -11    0.39    0.06
   1  -3 -11    0.40    0.07
   1  -3 -11    0.31    0.06
   1  -3 -11    0.41    0.06
   1  -3 -11    0.29    0.12
   1  -3 -11    0.23    0.06
   1  -3 -11    0.39    0.05
   1  -3 -11    0.53    0.08
   0  -3 -11   71.07    4.41
   0  -3 -11   66.83    3.72
   0  -3 -11   68.55    4.16
   0  -3 -11   69.89    3.66
   0  -3 -11   65.88    4.32
   0  -3 -11   70.60    3.83
   0  -3 -11   66.72    3.74
   0  -3 -11   65.77    4.59
   0  -3 -11   62.60    4.25
  -1  -3 -11    2.07    0.14
  -1  -3 -11    2.23    0.15
  -1  -3 -11    1.89    0.19
  -1  -3 -11    1.90    0.17
  -1  -3 -11    2.13    0.22
  -1  -3 -11    1.75    0.18
  -1  -3 -11    1.99    0.14
  -1  -3 -11    2.04    0.14
  -1  -3 -11    1.89    0.13
  -1  -3 -11    2.00    0.16
  -2  -3 -11    4.88    0.31
  -2  -3 -11    5.54    0.35
  -2  -3 -11    5.07    0.31
  -2  -3 -11    4.98    0.30
  -2  -3 -11    5.68    0.39
  -2  -3 -11    4.84    0.36
  -2  -3 -11    5.75    0.42
  -2  -3 -11    5.37    0.38
  -3  -3 -11   38.00    2.33
  -3  -3 -11   37.16    2.39
  -3  -3 -11   36.24    2.52
  -3  -3 -11   37.98    2.29
  -3  -3 -11   34.98    2.41
  -3  -3 -11   38.82    2.05
  -3  -3 -11   37.12    2.03
  -3  -3 -11   34.05    2.09
  -4  -3 -11    0.98    0.13
  -4  -3 -11    1.22    0.08
  -4  -3 -11    1.08    0.16
  -4  -3 -11    1.09    0.09
  -4  -3 -11    1.14    0.13
  -4  -3 -11    0.90    0.11
  -5  -3 -11   21.61    1.20
  -5  -3 -11   20.22    1.15
  -5  -3 -11   20.70    1.45
  -6  -3 -11    0.11    0.05
  -6  -3 -11    0.03    0.03
   4  -4 -11    0.14    0.04
   4  -4 -11    0.12    0.04
   3  -4 -11    2.63    0.16
   3  -4 -11    2.82    0.20
   3  -4 -11    2.68    0.19
   3  -4 -11    2.38    0.17
   2  -4 -11   54.33    3.79
   2  -4 -11   61.06    3.44
   2  -4 -11   65.05    3.28
   2  -4 -11   61.24    3.33
   1  -4 -11    0.05    0.05
   1  -4 -11    0.05    0.03
   1  -4 -11    0.05    0.05
   1  -4 -11    0.08    0.07
   1  -4 -11    0.05    0.05
   1  -4 -11    0.11    0.07
   1  -4 -11    0.28    0.09
   1  -4 -11    0.09    0.04
   0  -4 -11   76.29    4.53
   0  -4 -11   65.79    4.67
   0  -4 -11   77.17    4.90
   0  -4 -11   74.98    4.44
   0  -4 -11   71.46    3.90
   0  -4 -11   71.41    4.61
   0  -4 -11   70.19    3.97
   0  -4 -11   69.95    3.96
   0  -4 -11   70.84    4.08
  -1  -4 -11   11.41    0.74
  -1  -4 -11   11.19    0.73
  -1  -4 -11   11.09    0.78
  -1  -4 -11   11.62    0.72
  -1  -4 -11   10.79    0.63
  -1  -4 -11   10.48    0.65
  -1  -4 -11   11.78    0.79
  -2  -4 -11    4.03    0.27
  -2  -4 -11    3.49    0.23
  -2  -4 -11    4.15    0.31
  -2  -4 -11    3.85    0.29
  -2  -4 -11    4.12    0.34
  -3  -4 -11   15.92    1.10
  -3  -4 -11   15.50    1.02
  -3  -4 -11   16.32    0.93
  -3  -4 -11   15.33    0.98
  -3  -4 -11   17.06    1.13
  -3  -4 -11   17.07    1.05
  -4  -4 -11   37.35    2.40
  -4  -4 -11   42.52    2.45
  -4  -4 -11   38.26    2.65
  -4  -4 -11   36.63    2.20
  -5  -4 -11    5.19    0.39
  -5  -4 -11    4.62    0.34
  -5  -4 -11    5.55    0.31
  -6  -4 -11   20.54    1.17
  -6  -4 -11   20.40    1.41
   4  -5 -11    5.20    0.39
   4  -5 -11    6.59    0.35
   3  -5 -11    1.51    0.12
   3  -5 -11    1.55    0.14
   3  -5 -11    1.69    0.13
   2  -5 -11   18.25    1.04
   2  -5 -11   18.06    1.15
   2  -5 -11   17.55    1.00
   1  -5 -11    1.26    0.19
   1  -5 -11    1.56    0.14
   1  -5 -11    1.36    0.13
   1  -5 -11    1.51    0.11
   1  -5 -11    1.43    0.14
   0  -5 -11    4.20    0.36
   0  -5 -11    4.06    0.30
   0  -5 -11    4.44    0.32
   0  -5 -11    4.81    0.28
   0  -5 -11    4.43    0.27
   0  -5 -11    4.91    0.36
  -1  -5 -11    2.00    0.15
  -1  -5 -11    1.92    0.12
  -1  -5 -11    1.96    0.18
  -1  -5 -11    1.61    0.21
  -1  -5 -11    1.98    0.17
  -1  -5 -11    1.93    0.19
  -1  -5 -11    1.64    0.20
  -2  -5 -11    3.06    0.18
  -2  -5 -11    3.22    0.24
  -2  -5 -11    3.18    0.30
  -2  -5 -11    3.04    0.26
  -2  -5 -11    2.96    0.20
  -2  -5 -11    2.81    0.19
  -2  -5 -11    3.13    0.23
  -3  -5 -11   13.25    0.93
  -3  -5 -11   12.92    0.81
  -3  -5 -11   13.23    0.87
  -3  -5 -11   14.55    0.85
  -3  -5 -11   12.69    0.77
  -3  -5 -11   13.75    0.94
  -4  -5 -11    4.48    0.25
  -4  -5 -11    4.67    0.34
  -4  -5 -11    3.57    0.29
  -4  -5 -11    4.06    0.27
  -4  -5 -11    3.62    0.28
  -5  -5 -11    8.29    0.59
  -5  -5 -11    9.28    0.53
  -5  -5 -11   10.27    0.66
  -6  -5 -11    3.11    0.23
  -6  -5 -11    2.84    0.21
  -6  -5 -11    2.97    0.17
   3  -6 -11    3.25    0.22
   3  -6 -11    2.96    0.19
   2  -6 -11    5.62    0.32
   2  -6 -11    5.02    0.36
   2  -6 -11    5.40    0.37
   2  -6 -11    5.62    0.32
   1  -6 -11    0.41    0.06
   1  -6 -11    0.37    0.09
   1  -6 -11    0.42    0.07
   1  -6 -11    0.41    0.05
   0  -6 -11   35.90    2.40
   0  -6 -11   37.47    2.62
   0  -6 -11   39.38    2.16
   0  -6 -11   38.32    2.08
   0  -6 -11   39.71    2.42
  -1  -6 -11   18.07    1.02
  -1  -6 -11   19.60    1.16
  -1  -6 -11   17.94    1.18
  -1  -6 -11   16.82    1.24
  -1  -6 -11   19.12    1.28
  -2  -6 -11    0.09    0.08
  -2  -6 -11    0.25    0.09
  -2  -6 -11   -0.03    0.06
  -2  -6 -11    0.01    0.03
  -2  -6 -11    0.04    0.04
  -2  -6 -11    0.04    0.07
  -3  -6 -11    0.11    0.08
  -3  -6 -11    0.16    0.05
  -3  -6 -11    0.08    0.07
  -3  -6 -11    0.09    0.05
  -4  -6 -11    5.37    0.37
  -4  -6 -11    5.37    0.35
  -4  -6 -11    5.70    0.41
  -5  -6 -11    2.87    0.23
  -5  -6 -11    2.62    0.20
  -6  -6 -11    4.10    0.25
  -6  -6 -11    3.26    0.27
   3  -7 -11    3.58    0.24
   2  -7 -11    0.17    0.05
   2  -7 -11    0.11    0.05
   1  -7 -11    1.33    0.13
   1  -7 -11    1.55    0.14
   1  -7 -11    1.34    0.13
   0  -7 -11   21.19    1.40
   0  -7 -11   21.42    1.11
   0  -7 -11   20.45    1.29
   0  -7 -11   17.34    1.28
  -1  -7 -11    2.09    0.18
  -1  -7 -11    1.96    0.17
  -1  -7 -11    2.01    0.19
  -2  -7 -11    1.38    0.15
  -2  -7 -11    1.27    0.14
  -2  -7 -11    1.34    0.14
  -2  -7 -11    1.21    0.11
  -3  -7 -11    0.17    0.07
  -3  -7 -11    0.14    0.05
  -3  -7 -11    0.06    0.07
  -3  -7 -11    0.14    0.04
  -4  -7 -11    2.10    0.18
  -4  -7 -11    2.05    0.17
  -4  -7 -11    1.77    0.14
  -5  -7 -11    1.59    0.13
  -5  -7 -11    1.67    0.15
  -6  -7 -11    1.21    0.11
   2  -8 -11    0.49    0.06
   1  -8 -11    3.23    0.23
   1  -8 -11    3.07    0.20
   1  -8 -11    3.17    0.23
   0  -8 -11    7.17    0.46
   0  -8 -11    6.21    0.40
   0  -8 -11    7.11    0.45
  -1  -8 -11   56.22    3.91
  -1  -8 -11   58.38    3.61
  -1  -8 -11   57.28    3.11
  -2  -8 -11   13.68    0.80
  -2  -8 -11   14.83    1.01
  -2  -8 -11   14.86    0.94
  -2  -8 -11   14.26    0.91
  -3  -8 -11    1.59    0.16
  -3  -8 -11    1.72    0.14
  -3  -8 -11    1.66    0.16
  -3  -8 -11    1.65    0.12
  -4  -8 -11    1.07    0.12
  -4  -8 -11    1.01    0.10
  -4  -8 -11    1.02    0.11
  -5  -8 -11    1.96    0.15
  -5  -8 -11    1.73    0.14
   1  -9 -11    2.40    0.15
   0  -9 -11    4.54    0.32
   0  -9 -11    4.77    0.27
   0  -9 -11    4.03    0.30
  -1  -9 -11    1.96    0.14
  -1  -9 -11    2.06    0.17
  -2  -9 -11    2.64    0.21
  -2  -9 -11    2.79    0.22
  -2  -9 -11    2.32    0.16
  -3  -9 -11   21.06    1.55
  -3  -9 -11   27.00    1.54
  -3  -9 -11   25.69    1.69
  -4  -9 -11    0.38    0.06
  -4  -9 -11    0.44    0.06
  -5  -9 -11    7.64    0.49
  -1 -10 -11    1.16    0.10
  -1 -10 -11    1.25    0.12
  -2 -10 -11   17.55    1.12
  -3 -10 -11   41.82    2.85
  -1  -9  12   21.59    1.21
  -1  -9  12   22.46    1.26
   0  -9  12    0.16    0.02
   0  -9  12    0.19    0.03
  -3  -8  12    2.73    0.17
  -3  -8  12    2.53    0.15
  -2  -8  12    1.54    0.12
  -2  -8  12    1.39    0.10
  -2  -8  12    1.32    0.09
  -1  -8  12    3.27    0.21
  -1  -8  12    3.29    0.19
   0  -8  12    7.99    0.49
   0  -8  12    8.08    0.46
   1  -8  12    0.14    0.04
   1  -8  12    0.14    0.05
   2  -8  12    6.47    0.39
   2  -8  12    6.44    0.37
  -3  -7  12   10.13    0.61
  -3  -7  12    9.83    0.56
  -2  -7  12    7.90    0.52
  -2  -7  12    9.13    0.48
  -2  -7  12    8.32    0.49
  -1  -7  12   50.27    2.79
  -1  -7  12   50.61    2.90
   0  -7  12    4.92    0.30
   0  -7  12    4.89    0.32
   0  -7  12    5.60    0.31
   1  -7  12    0.01    0.05
   1  -7  12    0.04    0.05
   1  -7  12    0.02    0.03
   2  -7  12    1.55    0.12
   2  -7  12    1.62    0.11
   2  -7  12    1.51    0.10
   3  -7  12    0.00    0.03
   3  -7  12    0.00    0.03
  -4  -6  12    5.10    0.29
  -3  -6  12   61.02    3.25
  -3  -6  12   56.83    3.38
  -3  -6  12   58.66    3.50
  -2  -6  12   -0.02    0.03
  -2  -6  12   -0.02    0.03
  -1  -6  12    3.16    0.20
  -1  -6  12    3.09    0.20
   0  -6  12   26.19    1.37
   0  -6  12   23.53    1.40
   0  -6  12   21.02    1.32
   1  -6  12    6.07    0.37
   2  -6  12    0.39    0.05
  -3   6 -12    0.99    0.09
   3  -6  12    1.15    0.08
  -4   6 -12   10.72    0.66
   4  -6  12   10.87    0.65
   4  -6  12   12.49    0.68
  -4  -5  12    6.95    0.43
  -4  -5  12    7.45    0.41
  -4  -5  12    6.61    0.40
  -3  -5  12    0.33    0.04
  -2  -5  12  102.67    5.91
  -1  -5  12   11.56    0.68
   0  -5  12  110.41    6.35
   1  -5  12   39.81    2.30
   2  -5  12    1.67    0.13
  -3   5 -12    0.18    0.05
   3  -5  12    0.24    0.04
  -4   5 -12    0.57    0.07
   4  -5  12    0.46    0.05
   4   4 -12    4.86    0.32
  -4  -4  12    5.57    0.31
   3   4 -12   10.23    0.62
  -3  -4  12   10.79    0.62
  -2  -4  12   43.41    2.51
  -1  -4  12   37.95    2.19
   0  -4  12   46.53    2.69
  -1   4 -12    0.44    0.06
   1  -4  12    0.35    0.05
  -2   4 -12   27.85    1.63
   2  -4  12   28.49    1.63
  -3   4 -12    0.00    0.04
   3  -4  12    0.09    0.05
  -4   4 -12    3.14    0.21
   4  -4  12    3.63    0.22
  -5   4 -12   11.35    0.66
   5   3 -12    0.56    0.06
   4   3 -12    0.24    0.04
  -4  -3  12    0.23    0.04
   3   3 -12    0.37    0.07
  -3  -3  12    0.33    0.05
   2   3 -12    0.95    0.10
   2   3 -12    0.81    0.15
   1   3 -12    6.38    0.39
   0   3 -12    0.79    0.08
  -1   3 -12   97.39    5.60
  -2   3 -12    0.35    0.05
  -3   3 -12    0.02    0.04
  -4   3 -12    0.79    0.07
  -5   3 -12    0.14    0.04
  -5   3 -12    0.12    0.03
   5  -3  12    0.08    0.04
   5   2 -12    0.31    0.04
   4   2 -12    1.71    0.13
  -4  -2  12    1.67    0.12
   3   2 -12    0.47    0.06
   2   2 -12    4.91    0.30
   2   2 -12    4.71    0.38
   1   2 -12   13.84    0.81
   0   2 -12    3.48    0.20
   0   2 -12    2.73    0.23
  -1   2 -12   11.32    0.67
  -2   2 -12   20.33    1.17
  -2   2 -12   21.33    1.21
  -3   2 -12    1.86    0.13
  -3   2 -12    1.55    0.13
  -4   2 -12    0.05    0.05
  -4   2 -12    0.05    0.04
  -5   2 -12    1.44    0.11
  -5   2 -12    1.30    0.09
   5   1 -12    0.38    0.03
   5   1 -12    0.42    0.06
  -5  -1  12    0.43    0.04
   4   1 -12   17.21    0.95
   4   1 -12   15.37    0.92
   3   1 -12    2.04    0.14
   3   1 -12    1.85    0.15
   3   1 -12    1.85    0.14
   2   1 -12    3.87    0.33
   2   1 -12    3.81    0.25
   2   1 -12    4.37    0.25
   1   1 -12    0.48    0.06
   1   1 -12    0.35    0.07
   1   1 -12    0.27    0.13
   1   1 -12    0.39    0.06
   1   1 -12    0.58    0.13
   0   1 -12    3.33    0.24
   0   1 -12    3.51    0.25
   0   1 -12    3.64    0.33
   0   1 -12    3.46    0.22
   0   1 -12    3.55    0.22
  -1   1 -12   14.46    1.05
  -1   1 -12   14.84    0.87
  -1   1 -12   16.67    0.87
  -1   1 -12   13.77    0.84
  -2   1 -12   14.72    0.83
  -2   1 -12   16.28    0.86
  -2   1 -12   14.54    0.86
  -2   1 -12   14.47    0.99
  -2   1 -12   12.93    1.03
  -3   1 -12    0.09    0.05
  -3   1 -12    0.14    0.09
  -3   1 -12    0.15    0.07
  -3   1 -12    0.07    0.04
  -4   1 -12    1.89    0.13
  -4   1 -12    1.71    0.12
  -4   1 -12    1.88    0.16
  -5   1 -12    0.03    0.02
  -5   1 -12    0.07    0.05
  -5   1 -12    0.01    0.06
  -5   1 -12    0.01    0.04
  -6   1 -12    0.12    0.03
   5   0 -12    0.12    0.03
   4   0 -12   36.22    2.18
   4   0 -12   39.37    2.10
   3   0 -12   13.10    0.72
   3   0 -12   12.07    0.70
   3   0 -12   12.28    0.73
   2   0 -12    6.55    0.39
   2   0 -12    6.70    0.39
   2   0 -12    6.19    0.49
   1   0 -12    0.00    0.05
   1   0 -12   -0.06    0.10
   1   0 -12    0.05    0.10
   1   0 -12   -0.06    0.06
   1   0 -12    0.02    0.05
   1   0 -12    0.02    0.04
   0   0 -12   18.50    1.08
   0   0 -12   19.26    1.09
   0   0 -12   20.12    1.09
   0   0 -12   17.06    1.06
   0   0 -12   17.88    1.24
   0   0 -12   19.13    1.29
   0   0 -12   21.35    1.22
   0   0 -12   17.68    1.20
  -1   0 -12    7.99    0.44
  -1   0 -12    7.18    0.45
  -1   0 -12    8.00    0.46
  -1   0 -12    7.55    0.52
  -1   0 -12    6.99    0.43
  -1   0 -12    7.43    0.55
  -1   0 -12    6.75    0.50
  -1   0 -12    7.65    0.53
  -2   0 -12    0.13    0.05
  -2   0 -12    0.09    0.06
  -2   0 -12    0.11    0.03
  -2   0 -12    0.17    0.09
  -2   0 -12    0.24    0.11
  -2   0 -12    0.10    0.05
  -3   0 -12  188.00   12.45
  -3   0 -12  195.73   11.14
  -3   0 -12  195.42   10.87
  -3   0 -12  207.35   13.33
  -4   0 -12    1.12    0.13
  -4   0 -12    1.02    0.08
  -4   0 -12    1.05    0.10
  -4   0 -12    0.95    0.11
  -5   0 -12    8.22    0.54
  -5   0 -12    9.11    0.52
  -5   0 -12   10.07    0.65
  -5   0 -12    9.04    0.60
  -6   0 -12    1.72    0.11
  -6   0 -12    1.52    0.14
  -6   0 -12    1.50    0.11
   4  -1 -12    2.38    0.16
   4  -1 -12    2.35    0.18
   3  -1 -12    1.80    0.12
   3  -1 -12    1.85    0.13
   3  -1 -12    1.72    0.13
   2  -1 -12   13.55    0.72
   2  -1 -12   11.94    0.70
   2  -1 -12   11.67    0.69
   2  -1 -12   10.72    0.82
   2  -1 -12   13.14    0.73
   1  -1 -12    0.84    0.10
   1  -1 -12    1.19    0.17
   1  -1 -12    1.00    0.11
   1  -1 -12    0.93    0.08
   1  -1 -12    1.01    0.14
   1  -1 -12    0.93    0.08
   0  -1 -12    1.30    0.17
   0  -1 -12    1.36    0.17
   0  -1 -12    1.14    0.11
   0  -1 -12    1.27    0.11
   0  -1 -12    1.26    0.15
   0  -1 -12    1.23    0.09
   0  -1 -12    1.17    0.13
   0  -1 -12    1.20    0.13
  -1  -1 -12    4.88    0.41
  -1  -1 -12    5.19    0.33
  -1  -1 -12    5.26    0.40
  -1  -1 -12    5.53    0.31
  -1  -1 -12    5.46    0.36
  -1  -1 -12    4.37    0.32
  -1  -1 -12    5.52    0.31
  -1  -1 -12    5.54    0.38
  -2  -1 -12    6.68    0.46
  -2  -1 -12    6.30    0.38
  -2  -1 -12    6.34    0.37
  -2  -1 -12    5.92    0.47
  -2  -1 -12    5.87    0.36
  -2  -1 -12    6.07    0.35
  -2  -1 -12    5.89    0.44
  -2  -1 -12    5.70    0.41
  -3  -1 -12   16.85    0.97
  -3  -1 -12   17.85    0.98
  -3  -1 -12   18.10    0.95
  -3  -1 -12   16.05    1.14
  -3  -1 -12   16.78    1.18
  -3  -1 -12   16.22    0.98
  -3  -1 -12   16.37    1.10
  -3  -1 -12   17.11    1.17
  -4  -1 -12   75.48    4.24
  -4  -1 -12   80.73    5.08
  -4  -1 -12   70.29    4.12
  -4  -1 -12   72.21    4.70
  -5  -1 -12    2.36    0.16
  -5  -1 -12    2.57    0.17
  -5  -1 -12    2.39    0.19
  -5  -1 -12    2.90    0.22
  -6  -1 -12    0.62    0.08
  -6  -1 -12    0.75    0.05
  -6  -1 -12    0.63    0.07
   4  -2 -12    1.72    0.12
   4  -2 -12    1.58    0.12
   4  -2 -12    1.56    0.13
   3  -2 -12   18.49    1.11
   3  -2 -12   21.34    1.29
   3  -2 -12   21.70    1.13
   3  -2 -12   19.13    1.17
   2  -2 -12   18.00    0.94
   2  -2 -12   16.05    1.07
   2  -2 -12   17.76    0.93
   2  -2 -12   16.36    0.97
   2  -2 -12   15.73    0.97
   1  -2 -12   31.80    1.72
   1  -2 -12   31.11    1.69
   1  -2 -12   31.79    1.77
   1  -2 -12   31.48    1.77
   1  -2 -12   29.65    1.96
   1  -2 -12   29.65    1.74
   1  -2 -12   30.31    1.95
   0  -2 -12   48.08    3.29
   0  -2 -12   47.07    3.11
   0  -2 -12   45.22    2.67
   0  -2 -12   47.71    2.75
   0  -2 -12   48.86    2.69
   0  -2 -12   47.07    3.00
   0  -2 -12   51.72    3.18
   0  -2 -12   48.51    3.05
   0  -2 -12   50.36    2.62
  -1  -2 -12    6.03    0.38
  -1  -2 -12    5.81    0.36
  -1  -2 -12    6.50    0.46
  -1  -2 -12    6.59    0.47
  -1  -2 -12    6.14    0.42
  -1  -2 -12    6.11    0.46
  -1  -2 -12    6.22    0.37
  -1  -2 -12    6.20    0.36
  -1  -2 -12    6.05    0.45
  -1  -2 -12    6.65    0.41
  -2  -2 -12    1.38    0.13
  -2  -2 -12    1.71    0.15
  -2  -2 -12    1.51    0.13
  -2  -2 -12    1.76    0.20
  -2  -2 -12    1.60    0.14
  -2  -2 -12    1.59    0.11
  -2  -2 -12    1.37    0.12
  -2  -2 -12    2.07    0.18
  -3  -2 -12   16.67    1.14
  -3  -2 -12   17.25    1.26
  -3  -2 -12   20.33    1.18
  -3  -2 -12   20.00    1.02
  -3  -2 -12   17.70    1.05
  -3  -2 -12   17.39    1.22
  -4  -2 -12   25.74    1.55
  -4  -2 -12   27.31    1.50
  -4  -2 -12   28.23    1.72
  -4  -2 -12   26.76    1.86
  -5  -2 -12    1.45    0.11
  -5  -2 -12    1.52    0.10
  -5  -2 -12    1.45    0.14
  -6  -2 -12    0.45    0.07
  -6  -2 -12    0.53    0.06
   4  -3 -12    8.27    0.50
   4  -3 -12    9.05    0.55
   4  -3 -12    8.25    0.48
   3  -3 -12    5.38    0.39
   3  -3 -12    5.99    0.35
   3  -3 -12    5.74    0.34
   3  -3 -12    5.86    0.33
   2  -3 -12   18.85    1.04
   2  -3 -12   16.23    1.14
   2  -3 -12   18.62    1.00
   2  -3 -12   17.75    0.99
   1  -3 -12    0.07    0.04
   1  -3 -12    0.01    0.05
   1  -3 -12    0.04    0.05
   1  -3 -12    0.05    0.06
   1  -3 -12   -0.06    0.10
   1  -3 -12    0.02    0.06
   1  -3 -12   -0.02    0.04
   0  -3 -12   10.28    0.56
   0  -3 -12    8.60    0.62
   0  -3 -12    9.23    0.53
   0  -3 -12   10.47    0.54
   0  -3 -12    9.47    0.69
   0  -3 -12    8.78    0.55
   0  -3 -12    9.42    0.66
   0  -3 -12   10.04    0.68
   0  -3 -12    8.78    0.65
  -1  -3 -12    0.85    0.13
  -1  -3 -12    0.94    0.10
  -1  -3 -12    0.82    0.13
  -1  -3 -12    0.93    0.11
  -1  -3 -12    0.92    0.08
  -1  -3 -12    0.89    0.08
  -1  -3 -12    0.96    0.11
  -1  -3 -12    0.90    0.07
  -1  -3 -12    0.90    0.11
  -1  -3 -12    0.65    0.10
  -2  -3 -12    0.61    0.08
  -2  -3 -12    0.69    0.14
  -2  -3 -12    0.62    0.09
  -2  -3 -12    0.66    0.06
  -2  -3 -12    0.68    0.09
  -2  -3 -12    0.59    0.07
  -2  -3 -12    0.55    0.09
  -2  -3 -12    0.67    0.07
  -3  -3 -12    7.30    0.56
  -3  -3 -12    7.79    0.49
  -3  -3 -12    7.61    0.55
  -3  -3 -12    7.74    0.45
  -3  -3 -12    7.38    0.51
  -3  -3 -12    7.02    0.44
  -3  -3 -12    7.84    0.43
  -4  -3 -12   31.30    1.89
  -4  -3 -12   32.67    1.83
  -4  -3 -12   33.59    2.10
  -4  -3 -12   33.12    2.27
  -4  -3 -12   34.93    2.06
  -5  -3 -12   20.00    1.31
  -5  -3 -12   17.80    1.08
  -6  -3 -12    0.00    0.03
  -6  -3 -12    0.05    0.05
   4  -4 -12    4.59    0.30
   4  -4 -12    4.59    0.27
   3  -4 -12   32.91    1.79
   3  -4 -12   29.30    1.70
   3  -4 -12   31.12    1.73
   3  -4 -12   31.96    1.98
   2  -4 -12   12.71    0.79
   2  -4 -12   13.83    0.76
   2  -4 -12   14.17    0.76
   2  -4 -12   13.75    0.88
   1  -4 -12    0.16    0.07
   1  -4 -12    0.10    0.05
   1  -4 -12    0.15    0.03
   1  -4 -12    0.18    0.12
   1  -4 -12    0.14    0.05
   1  -4 -12    0.10    0.05
   0  -4 -12   61.14    3.72
   0  -4 -12   61.43    4.02
   0  -4 -12   64.15    3.35
   0  -4 -12   58.65    3.20
   0  -4 -12   58.34    3.25
   0  -4 -12   52.14    3.25
   0  -4 -12   57.40    3.65
  -1  -4 -12  149.08    8.10
  -1  -4 -12  157.31    8.80
  -1  -4 -12  143.84    9.64
  -1  -4 -12  135.16    9.02
  -1  -4 -12  133.78    8.67
  -1  -4 -12  135.90    7.67
  -1  -4 -12  139.70    8.91
  -2  -4 -12    0.04    0.06
  -2  -4 -12   -0.03    0.04
  -2  -4 -12    0.04    0.04
  -2  -4 -12    0.02    0.05
  -2  -4 -12   -0.02    0.07
  -2  -4 -12    0.00    0.07
  -3  -4 -12   40.87    2.54
  -3  -4 -12   42.35    2.59
  -3  -4 -12   39.11    2.65
  -3  -4 -12   41.08    2.80
  -4  -4 -12   10.38    0.67
  -4  -4 -12   10.64    0.73
  -4  -4 -12    9.84    0.59
  -4  -4 -12    9.88    0.65
  -5  -4 -12    1.74    0.16
  -5  -4 -12    1.60    0.13
  -5  -4 -12    1.51    0.11
  -6  -4 -12    2.56    0.16
  -6  -4 -12    3.02    0.23
   3  -5 -12   12.66    0.73
   2  -5 -12   88.70    4.76
   2  -5 -12   81.12    4.54
   2  -5 -12   81.99    5.26
   1  -5 -12   16.35    1.16
   1  -5 -12   17.95    1.04
   1  -5 -12   18.58    1.17
   1  -5 -12   19.84    1.01
   0  -5 -12   95.67    5.29
   0  -5 -12   89.77    5.84
   0  -5 -12  102.04    5.03
   0  -5 -12   81.67    5.71
   0  -5 -12   95.41    6.32
  -1  -5 -12    2.22    0.19
  -1  -5 -12    2.30    0.14
  -1  -5 -12    2.36    0.19
  -1  -5 -12    1.77    0.23
  -1  -5 -12    2.34    0.16
  -1  -5 -12    2.02    0.21
  -2  -5 -12    4.70    0.35
  -2  -5 -12    4.76    0.41
  -2  -5 -12    5.01    0.30
  -2  -5 -12    5.58    0.40
  -2  -5 -12    5.24    0.38
  -2  -5 -12    5.64    0.30
  -3  -5 -12   10.89    0.67
  -3  -5 -12   10.55    0.59
  -3  -5 -12    9.94    0.69
  -3  -5 -12    9.90    0.74
  -4  -5 -12    0.20    0.09
  -4  -5 -12    0.25    0.07
  -4  -5 -12    0.17    0.07
  -5  -5 -12    9.35    0.66
  -5  -5 -12    9.03    0.59
   3  -6 -12    4.04    0.24
   2  -6 -12    0.68    0.07
   2  -6 -12    0.77    0.09
   2  -6 -12    0.75    0.07
   1  -6 -12    9.56    0.53
   1  -6 -12    8.88    0.61
   1  -6 -12    9.70    0.61
   1  -6 -12    9.16    0.54
   0  -6 -12   90.03    5.24
   0  -6 -12   83.32    4.51
   0  -6 -12   80.11    5.67
   0  -6 -12   80.01    4.72
  -1  -6 -12   30.53    2.00
  -1  -6 -12   28.30    1.59
  -1  -6 -12   28.38    1.85
  -2  -6 -12   42.31    2.35
  -2  -6 -12   43.12    2.97
  -2  -6 -12   46.49    2.75
  -2  -6 -12   41.53    2.69
  -3  -6 -12    0.05    0.08
  -3  -6 -12    0.32    0.07
  -3  -6 -12    0.14    0.06
  -4  -6 -12    3.84    0.27
  -4  -6 -12    3.69    0.32
  -4  -6 -12    4.14    0.28
  -5  -6 -12    4.59    0.30
  -5  -6 -12    4.27    0.33
  -6  -6 -12    0.12    0.04
   2  -7 -12    1.07    0.09
   2  -7 -12    0.78    0.08
   1  -7 -12    7.71    0.52
   1  -7 -12    8.13    0.46
   1  -7 -12    8.04    0.53
   0  -7 -12    0.61    0.08
   0  -7 -12    0.71    0.11
   0  -7 -12    0.82    0.08
  -1  -7 -12    0.50    0.10
  -1  -7 -12    0.51    0.08
  -1  -7 -12    0.59    0.09
  -2  -7 -12    1.70    0.13
  -2  -7 -12    2.00    0.17
  -2  -7 -12    2.11    0.17
  -2  -7 -12    2.03    0.18
  -3  -7 -12    2.66    0.22
  -3  -7 -12    2.41    0.19
  -3  -7 -12    2.77    0.24
  -4  -7 -12    0.15    0.06
  -4  -7 -12    0.17    0.05
  -5  -7 -12    0.52    0.07
  -5  -7 -12    0.64    0.09
   1  -8 -12    1.66    0.14
   1  -8 -12    1.68    0.14
   1  -8 -12    1.54    0.14
   0  -8 -12   43.41    2.43
   0  -8 -12   46.20    2.83
  -1  -8 -12    0.11    0.05
  -1  -8 -12    0.15    0.10
  -1  -8 -12    0.12    0.06
  -2  -8 -12    2.77    0.20
  -2  -8 -12    2.78    0.18
  -2  -8 -12    2.56    0.21
  -2  -8 -12    2.75    0.23
  -3  -8 -12    4.29    0.31
  -3  -8 -12    4.28    0.34
  -3  -8 -12    4.65    0.32
  -4  -8 -12    0.74    0.09
  -4  -8 -12    0.66    0.10
  -5  -8 -12    7.34    0.47
   0  -9 -12    0.61    0.08
   0  -9 -12    0.61    0.07
   0  -9 -12    0.56    0.07
  -1  -9 -12    0.06    0.08
  -1  -9 -12   -0.03    0.06
  -2  -9 -12   20.39    1.35
  -2  -9 -12   19.42    1.25
  -2  -9 -12   18.97    1.07
  -3  -9 -12    8.54    0.54
  -3  -9 -12    8.63    0.59
  -3  -9 -12    7.94    0.54
  -4  -9 -12    0.76    0.10
  -4  -9 -12    0.93    0.10
  -1 -10 -12    3.44    0.20
  -2  -8  13    1.04    0.08
  -2  -8  13    0.97    0.07
  -1  -8  13    0.63    0.05
  -1  -8  13    0.55    0.07
   0  -8  13    0.06    0.03
   0  -8  13    0.02    0.02
   1  -8  13    9.09    0.54
   1  -8  13    8.84    0.50
  -3  -7  13    3.94    0.23
  -2  -7  13    3.28    0.20
  -2  -7  13    3.24    0.21
  -1  -7  13   19.36    1.14
  -1  -7  13   20.10    1.10
   0  -7  13    9.30    0.54
   0  -7  13    9.61    0.53
   0  -7  13    9.16    0.56
   1  -7  13    1.97    0.13
   1  -7  13    2.11    0.14
   1  -7  13    2.08    0.14
   2  -7  13    0.05    0.04
   2  -7  13    0.04    0.02
   2  -7  13    0.04    0.03
  -3  -6  13    6.23    0.37
  -3  -6  13    5.81    0.35
  -2  -6  13    0.30    0.04
  -2  -6  13    0.41    0.06
  -1  -6  13    0.30    0.06
  -1  -6  13    0.36    0.05
   0  -6  13    0.14    0.04
   0  -6  13    0.09    0.04
   1  -6  13   -0.01    0.03
   1  -6  13    0.06    0.03
  -2   6 -13    0.97    0.08
   2  -6  13    1.00    0.08
  -3   6 -13    0.66    0.07
   3  -6  13    0.68    0.06
   4   5 -13    2.82    0.18
  -4  -5  13    2.95    0.18
  -4  -5  13    3.07    0.17
   3   5 -13   12.69    0.77
  -3  -5  13   13.69    0.77
  -2  -5  13   22.57    1.31
  -1  -5  13    4.54    0.28
   0  -5  13    7.07    0.42
   1  -5  13    2.68    0.18
  -2   5 -13    1.23    0.10
   2  -5  13    1.28    0.10
  -3   5 -13    0.26    0.05
   3  -5  13    0.24    0.05
  -4   5 -13    0.59    0.05
   4  -5  13    0.67    0.06
   4   4 -13    6.25    0.40
  -4  -4  13    7.32    0.40
   3   4 -13    0.02    0.04
  -3  -4  13    0.05    0.04
   2   4 -13   10.04    0.63
  -2  -4  13   11.15    0.62
   1   4 -13   28.64    1.71
  -1  -4  13   30.34    1.71
   0   4 -13    5.58    0.35
   0  -4  13    5.74    0.34
  -1   4 -13    1.92    0.15
   1  -4  13    2.12    0.14
  -2   4 -13    3.95    0.25
   2  -4  13    3.90    0.25
  -3   4 -13   15.91    0.91
   3  -4  13   15.18    0.91
  -4   4 -13    3.96    0.23
   4  -4  13    3.56    0.23
   4   3 -13    4.87    0.30
   3   3 -13   10.66    0.66
  -3  -3  13   11.52    0.65
   2   3 -13    4.20    0.27
   1   3 -13    0.01    0.03
   0   3 -13    1.22    0.10
  -1   3 -13   68.69    3.96
  -2   3 -13   32.92    1.91
  -3   3 -13    9.38    0.56
  -4   3 -13    0.10    0.03
  -4   3 -13    0.07    0.06
  -5   3 -13    1.78    0.11
  -5   3 -13    1.58    0.10
  -5   3 -13    1.66    0.14
   5  -3  13    1.88    0.12
   4   2 -13   15.57    0.94
  -4  -2  13   16.82    0.94
   3   2 -13    7.93    0.47
   3   2 -13    7.82    0.45
   2   2 -13    1.86    0.14
   1   2 -13    1.33    0.10
   1   2 -13    1.09    0.17
   0   2 -13   15.85    0.93
  -1   2 -13   61.56    3.43
  -1   2 -13   57.59    3.30
  -2   2 -13   18.98    1.12
  -2   2 -13   19.38    1.08
  -3   2 -13   48.30    2.82
  -3   2 -13   53.23    2.93
  -4   2 -13    6.01    0.39
  -4   2 -13    7.21    0.40
  -5   2 -13    0.39    0.06
  -5   2 -13    0.31    0.06
   4   1 -13    0.05    0.04
   4   1 -13    0.01    0.03
   3   1 -13    1.80    0.13
   3   1 -13    1.37    0.13
   3   1 -13    1.56    0.14
   2   1 -13    0.36    0.07
   2   1 -13    0.37    0.05
   1   1 -13    0.02    0.06
   1   1 -13    0.10    0.04
   1   1 -13   -0.04    0.10
   0   1 -13    0.23    0.06
   0   1 -13    0.35    0.07
   0   1 -13    0.23    0.05
   0   1 -13    0.27    0.05
   0   1 -13    0.18    0.12
   0   1 -13    0.35    0.09
  -1   1 -13   13.51    0.70
  -1   1 -13   10.80    0.86
  -1   1 -13   11.23    0.78
  -1   1 -13   12.14    0.68
  -1   1 -13   11.73    0.71
  -2   1 -13   11.78    0.63
  -2   1 -13   10.99    0.64
  -2   1 -13    9.87    0.65
  -3   1 -13    7.56    0.46
  -3   1 -13    8.00    0.46
  -4   1 -13   37.09    2.02
  -4   1 -13   32.79    1.94
  -5   1 -13    0.70    0.07
  -5   1 -13    0.90    0.09
   4   0 -13    8.52    0.57
   4   0 -13    8.39    0.50
   4   0 -13    9.40    0.50
   3   0 -13    3.04    0.20
   3   0 -13    2.94    0.19
   3   0 -13    2.93    0.19
   2   0 -13   27.15    1.53
   2   0 -13   27.65    1.45
   2   0 -13   24.58    1.48
   1   0 -13    2.49    0.17
   1   0 -13    2.46    0.20
   1   0 -13    2.42    0.24
   1   0 -13    2.90    0.17
   1   0 -13    2.60    0.19
   0   0 -13   -0.06    0.09
   0   0 -13    0.01    0.05
   0   0 -13   -0.08    0.10
   0   0 -13    0.05    0.06
   0   0 -13   -0.07    0.05
   0   0 -13    0.02    0.03
   0   0 -13   -0.02    0.06
  -1   0 -13    0.21    0.04
  -1   0 -13    0.31    0.12
  -1   0 -13    0.28    0.05
  -1   0 -13    0.37    0.06
  -1   0 -13    0.51    0.08
  -1   0 -13    0.48    0.11
  -1   0 -13    0.27    0.10
  -1   0 -13    0.27    0.08
  -2   0 -13   34.19    1.86
  -2   0 -13   31.98    1.79
  -2   0 -13   32.02    2.16
  -2   0 -13   31.70    1.81
  -2   0 -13   31.82    2.04
  -2   0 -13   29.47    1.84
  -2   0 -13   33.95    2.10
  -3   0 -13   45.09    2.32
  -3   0 -13   36.64    2.70
  -3   0 -13   42.80    2.39
  -3   0 -13   42.46    2.41
  -4   0 -13    5.91    0.45
  -4   0 -13    5.80    0.42
  -4   0 -13    6.15    0.38
  -4   0 -13    6.25    0.35
  -4   0 -13    6.35    0.36
  -5   0 -13    2.80    0.20
  -5   0 -13    2.43    0.20
  -5   0 -13    2.53    0.18
  -5   0 -13    2.65    0.17
  -6   0 -13    6.71    0.37
   4  -1 -13    1.68    0.14
   4  -1 -13    1.70    0.12
   3  -1 -13   11.25    0.61
   3  -1 -13   10.52    0.60
   3  -1 -13   10.66    0.69
   3  -1 -13   10.50    0.63
   3  -1 -13   10.45    0.62
   2  -1 -13   34.27    1.96
   2  -1 -13   31.57    2.14
   2  -1 -13   35.11    1.90
   2  -1 -13   35.57    1.86
   2  -1 -13   33.68    1.95
   1  -1 -13    0.12    0.07
   1  -1 -13    0.15    0.03
   1  -1 -13    0.07    0.05
   1  -1 -13    0.07    0.11
   1  -1 -13    0.18    0.06
   0  -1 -13    3.80    0.23
   0  -1 -13    3.94    0.22
   0  -1 -13    3.21    0.32
   0  -1 -13    3.46    0.30
   0  -1 -13    3.59    0.26
   0  -1 -13    3.46    0.25
   0  -1 -13    3.41    0.24
   0  -1 -13    3.66    0.32
  -1  -1 -13    0.10    0.09
  -1  -1 -13    0.13    0.06
  -1  -1 -13    0.08    0.05
  -1  -1 -13    0.15    0.10
  -1  -1 -13    0.10    0.09
  -1  -1 -13    0.09    0.03
  -1  -1 -13    0.09    0.05
  -2  -1 -13   10.02    0.69
  -2  -1 -13    9.76    0.58
  -2  -1 -13    9.18    0.71
  -2  -1 -13   10.07    0.57
  -2  -1 -13    9.30    0.56
  -2  -1 -13   10.58    0.65
  -3  -1 -13   55.33    4.12
  -3  -1 -13   62.81    3.44
  -3  -1 -13   65.00    3.34
  -3  -1 -13   63.71    3.82
  -3  -1 -13   55.28    3.88
  -4  -1 -13   65.84    3.56
  -4  -1 -13   71.17    4.06
  -4  -1 -13   59.83    4.38
  -4  -1 -13   60.84    3.66
  -5  -1 -13   20.19    1.06
  -5  -1 -13   18.27    1.22
  -5  -1 -13   19.01    1.10
  -5  -1 -13   18.73    1.32
  -6  -1 -13   10.16    0.55
  -6  -1 -13    8.80    0.66
   4  -2 -13    1.73    0.14
   4  -2 -13    1.71    0.14
   4  -2 -13    2.11    0.12
   3  -2 -13   93.72    4.63
   3  -2 -13   84.25    4.53
   3  -2 -13   79.31    4.76
   3  -2 -13   77.85    5.24
   2  -2 -13    1.64    0.14
   2  -2 -13    1.75    0.13
   2  -2 -13    1.73    0.13
   2  -2 -13    1.92    0.15
   1  -2 -13    5.17    0.31
   1  -2 -13    5.12    0.42
   1  -2 -13    5.15    0.33
   1  -2 -13    5.72    0.33
   0  -2 -13    5.56    0.34
   0  -2 -13    4.80    0.43
   0  -2 -13    5.21    0.43
   0  -2 -13    5.88    0.35
   0  -2 -13    5.90    0.35
   0  -2 -13    6.03    0.33
   0  -2 -13    5.56    0.39
   0  -2 -13    5.73    0.45
  -1  -2 -13    1.17    0.16
  -1  -2 -13    1.47    0.15
  -1  -2 -13    1.40    0.12
  -1  -2 -13    1.55    0.11
  -1  -2 -13    1.46    0.13
  -1  -2 -13    1.26    0.11
  -1  -2 -13    1.37    0.13
  -1  -2 -13    1.34    0.17
  -1  -2 -13    1.37    0.18
  -2  -2 -13   31.24    1.91
  -2  -2 -13   33.85    2.12
  -2  -2 -13   31.43    2.34
  -2  -2 -13   35.67    2.17
  -2  -2 -13   33.20    2.22
  -2  -2 -13   35.80    1.95
  -2  -2 -13   37.55    1.89
  -3  -2 -13    2.73    0.28
  -3  -2 -13    3.05    0.24
  -3  -2 -13    2.90    0.23
  -3  -2 -13    2.70    0.18
  -3  -2 -13    2.85    0.19
  -4  -2 -13    0.15    0.05
  -4  -2 -13    0.11    0.05
  -4  -2 -13    0.12    0.06
  -4  -2 -13    0.20    0.05
  -5  -2 -13    1.21    0.11
  -5  -2 -13    1.33    0.13
  -5  -2 -13    1.41    0.15
  -5  -2 -13    1.19    0.08
  -6  -2 -13    1.20    0.09
  -6  -2 -13    1.31    0.12
   4  -3 -13    3.23    0.20
   3  -3 -13   32.52    1.87
   3  -3 -13   33.87    2.17
   3  -3 -13   36.42    1.97
   3  -3 -13   34.92    1.90
   2  -3 -13    0.54    0.07
   2  -3 -13    0.49    0.08
   2  -3 -13    0.41    0.07
   2  -3 -13    0.53    0.06
   1  -3 -13    5.84    0.34
   1  -3 -13    6.18    0.35
   1  -3 -13    6.35    0.36
   1  -3 -13    5.21    0.39
   0  -3 -13   15.21    0.98
   0  -3 -13   15.13    1.04
   0  -3 -13   14.31    0.96
   0  -3 -13   14.88    0.83
   0  -3 -13   14.98    0.86
   0  -3 -13   16.32    0.83
   0  -3 -13   13.00    0.84
  -1  -3 -13    5.57    0.35
  -1  -3 -13    5.96    0.35
  -1  -3 -13    5.71    0.44
  -1  -3 -13    5.38    0.46
  -1  -3 -13    5.97    0.35
  -1  -3 -13    6.26    0.34
  -1  -3 -13    6.02    0.41
  -2  -3 -13    1.63    0.18
  -2  -3 -13    1.73    0.13
  -2  -3 -13    1.78    0.13
  -2  -3 -13    1.61    0.22
  -2  -3 -13    1.98    0.16
  -2  -3 -13    2.07    0.17
  -2  -3 -13    1.90    0.12
  -3  -3 -13   38.40    2.58
  -3  -3 -13   39.35    2.37
  -3  -3 -13   46.28    2.85
  -3  -3 -13   41.55    2.29
  -3  -3 -13   42.65    2.64
  -4  -3 -13    0.85    0.09
  -4  -3 -13    0.74    0.11
  -4  -3 -13    0.77    0.11
  -5  -3 -13    0.51    0.08
  -5  -3 -13    0.52    0.06
  -6  -3 -13    1.18    0.11
  -6  -3 -13    1.30    0.09
   3  -4 -13   19.65    1.10
   3  -4 -13   18.12    1.04
   3  -4 -13   19.59    1.21
   2  -4 -13   41.00    2.57
   2  -4 -13   50.49    2.54
   2  -4 -13   46.60    2.93
   2  -4 -13   48.69    2.66
   1  -4 -13   17.62    1.00
   1  -4 -13   16.99    0.96
   1  -4 -13   17.46    1.12
   1  -4 -13   17.67    0.97
   0  -4 -13    0.35    0.10
   0  -4 -13    0.26    0.06
   0  -4 -13    0.31    0.05
   0  -4 -13    0.29    0.09
   0  -4 -13    0.25    0.08
  -1  -4 -13   35.57    2.44
  -1  -4 -13   37.19    2.26
  -1  -4 -13   36.23    1.94
  -1  -4 -13   33.36    2.32
  -2  -4 -13    8.29    0.54
  -2  -4 -13    8.18    0.52
  -2  -4 -13    8.05    0.58
  -2  -4 -13    8.24    0.47
  -2  -4 -13    7.05    0.58
  -3  -4 -13    1.20    0.12
  -3  -4 -13    1.27    0.17
  -3  -4 -13    1.68    0.15
  -3  -4 -13    1.59    0.11
  -4  -4 -13    2.79    0.23
  -4  -4 -13    2.60    0.20
  -4  -4 -13    2.90    0.23
  -5  -4 -13    0.48    0.08
  -5  -4 -13    0.52    0.06
  -6  -4 -13   13.99    0.97
   3  -5 -13   35.44    1.98
   3  -5 -13   34.14    2.18
   2  -5 -13    0.74    0.10
   2  -5 -13    0.80    0.08
   2  -5 -13    0.84    0.08
   1  -5 -13   28.33    1.58
   1  -5 -13   24.64    1.75
   1  -5 -13   27.82    1.76
   1  -5 -13   30.24    1.52
   0  -5 -13   26.08    1.35
   0  -5 -13   25.65    1.40
   0  -5 -13   22.96    1.57
   0  -5 -13   23.42    1.69
  -1  -5 -13    0.11    0.03
  -1  -5 -13    0.18    0.06
  -1  -5 -13    0.13    0.07
  -1  -5 -13    0.12    0.07
  -2  -5 -13    6.72    0.47
  -2  -5 -13    6.28    0.44
  -2  -5 -13    6.80    0.43
  -2  -5 -13    6.41    0.37
  -2  -5 -13    5.82    0.37
  -3  -5 -13    5.13    0.35
  -3  -5 -13    4.51    0.33
  -3  -5 -13    4.96    0.37
  -3  -5 -13    4.88    0.28
  -4  -5 -13    0.85    0.11
  -4  -5 -13    0.78    0.12
  -4  -5 -13    0.88    0.06
  -4  -5 -13    0.82    0.09
  -5  -5 -13    2.10    0.16
  -5  -5 -13    2.34    0.19
   2  -6 -13   27.66    1.83
   2  -6 -13   31.66    1.58
   2  -6 -13   27.82    1.65
   1  -6 -13   13.99    0.96
   1  -6 -13   15.86    0.86
   1  -6 -13   14.48    0.96
   1  -6 -13   15.82    0.84
   0  -6 -13    4.35    0.31
   0  -6 -13    4.23    0.28
   0  -6 -13    4.56    0.35
  -1  -6 -13   11.02    0.76
  -1  -6 -13   10.28    0.60
  -1  -6 -13   10.59    0.70
  -2  -6 -13    0.03    0.05
  -2  -6 -13    0.04    0.08
  -2  -6 -13    0.03    0.07
  -2  -6 -13    0.01    0.08
  -3  -6 -13    0.17    0.05
  -3  -6 -13    0.19    0.07
  -3  -6 -13    0.16    0.08
  -4  -6 -13   21.96    1.44
  -4  -6 -13   20.10    1.30
  -4  -6 -13   20.37    1.33
  -5  -6 -13   10.63    0.68
  -5  -6 -13    8.81    0.61
   2  -7 -13    1.35    0.09
   1  -7 -13    2.75    0.18
   1  -7 -13    2.23    0.18
   1  -7 -13    2.50    0.19
   0  -7 -13   11.15    0.76
   0  -7 -13   12.21    0.66
  -1  -7 -13    0.10    0.06
  -1  -7 -13    0.04    0.08
  -1  -7 -13    0.07    0.05
  -2  -7 -13    0.10    0.05
  -2  -7 -13    0.16    0.07
  -2  -7 -13    0.24    0.09
  -2  -7 -13    0.18    0.05
  -3  -7 -13   16.99    1.20
  -3  -7 -13   17.34    1.09
  -3  -7 -13   17.25    1.10
  -4  -7 -13    1.01    0.12
  -4  -7 -13    0.95    0.10
  -5  -7 -13    0.19    0.05
  -5  -7 -13    0.27    0.05
   0  -8 -13    0.18    0.05
   0  -8 -13    0.10    0.08
  -1  -8 -13    3.36    0.25
  -1  -8 -13    2.93    0.21
  -1  -8 -13    3.04    0.25
  -2  -8 -13    0.53    0.08
  -2  -8 -13    0.58    0.06
  -2  -8 -13    0.41    0.08
  -3  -8 -13    2.22    0.19
  -3  -8 -13    2.21    0.18
  -3  -8 -13    2.33    0.17
  -4  -8 -13    0.27    0.06
  -4  -8 -13    0.35    0.06
   0  -9 -13    1.09    0.09
   0  -9 -13    1.28    0.11
  -1  -9 -13    9.12    0.51
  -2  -9 -13    5.44    0.38
  -2  -9 -13    6.05    0.42
  -3  -9 -13    3.50    0.26
  -3  -9 -13    4.53    0.30
  -4  -9 -13    0.12    0.04
  -4  -9 -13    0.13    0.04
   0  -8  14    0.03    0.02
  -2  -7  14    3.21    0.19
  -2  -7  14    3.07    0.20
  -1  -7  14    1.07    0.06
  -1  -7  14    1.17    0.09
  -1  -7  14    0.88    0.08
   0  -7  14    6.62    0.36
   0  -7  14    5.49    0.38
   0  -7  14    6.57    0.36
   1  -7  14    0.81    0.05
   1  -7  14    0.81    0.07
   1  -7  14    0.75    0.07
   2  -7  14    0.14    0.03
   2  -7  14    0.14    0.03
  -3  -6  14    2.54    0.17
  -2  -6  14   29.73    1.65
  -2  -6  14   27.64    1.59
  -1  -6  14    0.51    0.05
  -1  -6  14    0.40    0.06
   0  -6  14    0.22    0.04
  -1   6 -14    1.36    0.12
   1  -6  14    1.60    0.11
   1  -6  14    1.70    0.11
  -2   6 -14    0.04    0.04
   2  -6  14    0.07    0.02
   2  -6  14    0.12    0.03
  -3   6 -14    3.32    0.21
   3  -6  14    3.65    0.21
   3   5 -14   15.34    1.00
  -3  -5  14   17.93    1.03
  -3  -5  14   18.30    1.00
   2   5 -14    6.18    0.39
  -2  -5  14    6.73    0.39
   1   5 -14   15.76    0.97
  -1  -5  14   17.40    0.97
   0   5 -14   13.06    0.82
   0  -5  14   14.69    0.81
  -1   5 -14    7.60    0.45
   1  -5  14    7.49    0.45
  -2   5 -14    0.90    0.08
   2  -5  14    1.10    0.09
  -3   5 -14    0.06    0.03
   3  -5  14    0.12    0.03
   4   4 -14    2.21    0.14
   3   4 -14   12.24    0.76
  -3  -4  14   13.81    0.76
  -2  -4  14   66.15    3.81
   1   4 -14    2.99    0.19
  -1  -4  14    2.78    0.19
   0   4 -14    6.46    0.40
   0  -4  14    6.88    0.40
  -1   4 -14    0.45    0.06
   1  -4  14    0.47    0.05
  -2   4 -14   -0.03    0.04
   2  -4  14   -0.02    0.04
  -3   4 -14    6.48    0.38
   3  -4  14    6.18    0.38
  -4   4 -14    1.60    0.10
   4   3 -14    0.05    0.03
  -4  -3  14    0.03    0.03
   3   3 -14    1.32    0.10
   3   3 -14    1.62    0.12
  -3  -3  14    1.32    0.10
   2   3 -14    5.93    0.36
   1   3 -14   19.72    1.15
   0   3 -14   18.57    1.08
  -1   3 -14    6.31    0.38
  -2   3 -14   11.21    0.66
  -3   3 -14   16.72    0.93
  -3   3 -14   15.30    0.91
  -4   3 -14    6.08    0.38
  -4   3 -14    7.09    0.39
   4   2 -14    0.21    0.04
   4   2 -14    0.13    0.03
  -4  -2  14    0.18    0.03
   3   2 -14   19.93    1.18
   3   2 -14   23.09    1.25
   2   2 -14   23.00    1.34
   1   2 -14    6.51    0.39
   1   2 -14    6.33    0.39
   0   2 -14    4.53    0.27
   0   2 -14    4.02    0.27
  -1   2 -14   28.43    1.53
  -1   2 -14   24.04    1.68
  -1   2 -14   26.69    1.48
  -2   2 -14    0.54    0.06
  -2   2 -14    0.37    0.07
  -3   2 -14    9.66    0.60
  -3   2 -14   11.10    0.60
  -4   2 -14    2.00    0.13
  -4   2 -14    2.27    0.15
  -5   2 -14    0.05    0.04
  -5   2 -14    0.02    0.03
   4   1 -14    0.22    0.03
   3   1 -14    1.06    0.08
   3   1 -14    1.09    0.10
   3   1 -14    1.17    0.11
   2   1 -14    0.63    0.07
   2   1 -14    0.49    0.06
   1   1 -14    6.80    0.43
   1   1 -14    7.73    0.44
   0   1 -14    9.51    0.68
   0   1 -14   11.34    0.61
   0   1 -14   10.53    0.60
   0   1 -14    9.99    0.71
  -1   1 -14   17.10    1.08
  -1   1 -14   15.94    0.97
  -1   1 -14   17.10    0.95
  -2   1 -14   87.46    5.06
  -2   1 -14   89.94    5.76
  -2   1 -14   97.30    5.28
  -3   1 -14    6.97    0.43
  -3   1 -14    7.72    0.43
  -4   1 -14    3.43    0.27
  -4   1 -14    3.62    0.22
  -4   1 -14    3.94    0.23
  -5   1 -14    0.12    0.04
  -5   1 -14    0.15    0.04
   4   0 -14    3.54    0.25
   4   0 -14    3.99    0.23
   3   0 -14    6.71    0.36
   3   0 -14    5.52    0.41
   3   0 -14    6.45    0.36
   3   0 -14    5.91    0.37
   2   0 -14    0.23    0.07
   2   0 -14    0.31    0.04
   2   0 -14    0.35    0.06
   1   0 -14   57.24    3.21
   1   0 -14   50.95    3.18
   1   0 -14   59.01    3.09
   0   0 -14   19.07    1.07
   0   0 -14   17.88    1.18
   0   0 -14   19.39    1.04
   0   0 -14   18.32    1.20
   0   0 -14   17.69    1.07
  -1   0 -14    0.77    0.09
  -1   0 -14    0.83    0.07
  -1   0 -14    0.68    0.09
  -1   0 -14    0.89    0.09
  -1   0 -14    0.82    0.14
  -2   0 -14  100.26    5.36
  -2   0 -14   97.48    5.93
  -2   0 -14   88.27    5.43
  -2   0 -14   91.31    5.21
  -3   0 -14   43.80    2.28
  -3   0 -14   39.36    2.35
  -3   0 -14   40.44    2.36
  -3   0 -14   40.91    2.60
  -4   0 -14    2.28    0.20
  -4   0 -14    2.49    0.16
  -4   0 -14    2.21    0.17
  -5   0 -14    4.16    0.29
  -5   0 -14    4.06    0.26
  -5   0 -14    4.34    0.25
   4  -1 -14    0.01    0.02
   3  -1 -14    0.02    0.04
   3  -1 -14    0.06    0.04
   3  -1 -14   -0.01    0.04
   3  -1 -14   -0.01    0.04
   2  -1 -14    9.76    0.64
   2  -1 -14   11.34    0.62
   2  -1 -14   11.56    0.62
   1  -1 -14   29.19    1.76
   1  -1 -14   30.15    1.77
   1  -1 -14   33.30    1.72
   1  -1 -14   30.52    1.69
   0  -1 -14   15.27    1.12
   0  -1 -14   17.01    0.99
   0  -1 -14   18.11    1.00
   0  -1 -14   16.54    0.97
   0  -1 -14   18.56    0.96
   0  -1 -14   17.33    1.10
  -1  -1 -14    2.45    0.20
  -1  -1 -14    2.34    0.26
  -1  -1 -14    2.73    0.18
  -1  -1 -14    2.54    0.18
  -1  -1 -14    2.63    0.17
  -2  -1 -14   14.35    0.91
  -2  -1 -14   14.64    0.79
  -2  -1 -14   13.02    0.82
  -3  -1 -14    0.83    0.09
  -3  -1 -14    0.87    0.10
  -3  -1 -14    0.99    0.12
  -3  -1 -14    1.06    0.11
  -4  -1 -14    3.31    0.22
  -4  -1 -14    3.10    0.26
  -4  -1 -14    3.42    0.24
  -4  -1 -14    3.15    0.20
  -5  -1 -14    1.40    0.14
  -5  -1 -14    1.35    0.09
  -5  -1 -14    1.56    0.14
  -5  -1 -14    1.58    0.12
   3  -2 -14    0.45    0.05
   3  -2 -14    0.41    0.06
   3  -2 -14    0.36    0.06
   3  -2 -14    0.42    0.06
   2  -2 -14    0.91    0.10
   2  -2 -14    0.88    0.09
   2  -2 -14    0.89    0.11
   1  -2 -14    6.87    0.42
   1  -2 -14    7.21    0.41
   1  -2 -14    6.52    0.40
   0  -2 -14   21.61    1.13
   0  -2 -14   21.88    1.17
   0  -2 -14   17.62    1.31
   0  -2 -14   18.81    1.30
   0  -2 -14   20.97    1.12
  -1  -2 -14   10.05    0.55
  -1  -2 -14   10.09    0.64
  -1  -2 -14    9.76    0.57
  -1  -2 -14    8.15    0.68
  -1  -2 -14    9.57    0.55
  -2  -2 -14    2.94    0.28
  -2  -2 -14    3.23    0.26
  -2  -2 -14    3.30    0.25
  -2  -2 -14    3.36    0.20
  -2  -2 -14    3.27    0.21
  -3  -2 -14    0.57    0.09
  -3  -2 -14    0.56    0.08
  -3  -2 -14    0.54    0.06
  -4  -2 -14    2.79    0.17
  -4  -2 -14    2.76    0.24
  -4  -2 -14    3.11    0.19
  -4  -2 -14    2.42    0.21
  -5  -2 -14    2.18    0.17
  -5  -2 -14    2.58    0.20
  -5  -2 -14    2.33    0.15
   3  -3 -14   27.26    1.55
   3  -3 -14   33.03    1.64
   3  -3 -14   25.29    1.57
   3  -3 -14   29.02    1.80
   2  -3 -14    7.90    0.45
   2  -3 -14    7.10    0.42
   2  -3 -14    7.57    0.43
   1  -3 -14    1.80    0.14
   1  -3 -14    1.99    0.13
   1  -3 -14    2.14    0.16
   0  -3 -14   19.58    1.01
   0  -3 -14   16.92    1.05
   0  -3 -14   18.97    1.18
   0  -3 -14   17.15    1.26
   0  -3 -14   18.72    1.01
  -1  -3 -14    8.55    0.47
  -1  -3 -14    8.52    0.57
  -1  -3 -14    8.31    0.50
  -1  -3 -14    7.89    0.61
  -1  -3 -14    9.07    0.49
  -2  -3 -14    0.84    0.09
  -2  -3 -14    0.82    0.11
  -2  -3 -14    0.86    0.06
  -2  -3 -14    0.91    0.11
  -2  -3 -14    0.93    0.12
  -3  -3 -14   10.82    0.66
  -3  -3 -14    9.35    0.70
  -3  -3 -14    9.70    0.63
  -3  -3 -14    9.50    0.57
  -4  -3 -14    3.18    0.27
  -4  -3 -14    3.18    0.24
  -5  -3 -14    6.01    0.41
  -5  -3 -14    5.41    0.34
   3  -4 -14    0.90    0.08
   3  -4 -14    0.97    0.08
   2  -4 -14   12.66    0.90
   2  -4 -14   15.00    0.78
   2  -4 -14   14.75    0.82
   1  -4 -14    0.83    0.10
   1  -4 -14    0.76    0.10
   1  -4 -14    0.92    0.09
   0  -4 -14   26.12    1.34
   0  -4 -14   22.06    1.62
   0  -4 -14   22.56    1.29
   0  -4 -14   23.00    1.50
  -1  -4 -14    8.35    0.56
  -1  -4 -14    8.38    0.60
  -1  -4 -14    8.38    0.49
  -1  -4 -14    8.28    0.48
  -2  -4 -14   43.12    2.65
  -2  -4 -14   43.16    2.86
  -2  -4 -14   42.72    2.59
  -2  -4 -14   38.07    2.37
  -3  -4 -14    0.55    0.08
  -3  -4 -14    0.52    0.07
  -3  -4 -14    0.41    0.05
  -3  -4 -14    0.36    0.09
  -4  -4 -14    5.83    0.41
  -4  -4 -14    6.80    0.48
  -4  -4 -14    6.74    0.43
  -4  -4 -14    6.30    0.38
  -5  -4 -14    2.50    0.21
  -5  -4 -14    2.61    0.16
   2  -5 -14   55.84    3.17
   1  -5 -14   11.57    0.63
   1  -5 -14   10.10    0.72
   1  -5 -14   11.58    0.64
   0  -5 -14    5.69    0.41
   0  -5 -14    6.03    0.35
   0  -5 -14    6.18    0.35
   0  -5 -14    5.46    0.43
  -1  -5 -14    9.47    0.61
  -1  -5 -14    9.43    0.53
  -1  -5 -14    9.45    0.65
  -1  -5 -14    8.38    0.53
  -2  -5 -14    2.58    0.21
  -2  -5 -14    2.60    0.19
  -2  -5 -14    2.36    0.21
  -2  -5 -14    2.54    0.15
  -3  -5 -14    3.53    0.20
  -3  -5 -14    3.38    0.26
  -3  -5 -14    3.66    0.28
  -3  -5 -14    3.35    0.24
  -4  -5 -14    1.64    0.14
  -4  -5 -14    1.41    0.12
  -4  -5 -14    1.42    0.14
  -5  -5 -14    0.06    0.03
  -5  -5 -14    0.01    0.05
   2  -6 -14   32.33    1.75
   1  -6 -14   14.10    0.75
   1  -6 -14   12.93    0.87
   0  -6 -14    8.18    0.47
   0  -6 -14    8.16    0.54
  -1  -6 -14   79.92    4.34
  -1  -6 -14   83.52    5.46
  -1  -6 -14   77.31    5.05
  -2  -6 -14    0.64    0.09
  -2  -6 -14    0.64    0.07
  -2  -6 -14    0.64    0.11
  -3  -6 -14    4.10    0.33
  -3  -6 -14    4.63    0.32
  -3  -6 -14    4.35    0.30
  -4  -6 -14   16.91    1.08
  -4  -6 -14   14.74    0.99
  -4  -6 -14   14.87    0.98
  -5  -6 -14    3.97    0.27
  -5  -6 -14    4.24    0.30
   1  -7 -14    0.00    0.03
   1  -7 -14   -0.02    0.06
   0  -7 -14    0.35    0.07
   0  -7 -14    0.39    0.07
  -1  -7 -14    0.75    0.09
  -1  -7 -14    0.65    0.07
  -1  -7 -14    0.66    0.10
  -2  -7 -14    0.07    0.08
  -2  -7 -14    0.11    0.08
  -3  -7 -14    3.89    0.27
  -3  -7 -14    3.81    0.26
  -3  -7 -14    3.81    0.30
  -4  -7 -14    5.49    0.35
  -4  -7 -14    5.28    0.39
  -5  -7 -14    0.15    0.04
   0  -8 -14    5.68    0.39
   0  -8 -14    6.00    0.34
  -1  -8 -14   35.82    2.29
  -1  -8 -14   36.66    1.97
  -2  -8 -14   10.08    0.72
  -2  -8 -14   10.46    0.67
  -3  -8 -14    0.02    0.05
  -3  -8 -14    0.04    0.04
  -4  -8 -14    0.01    0.04
  -4  -8 -14    0.05    0.04
  -2  -9 -14    0.78    0.09
  -1  -7  15   30.26    1.82
  -1  -7  15   31.01    1.69
   2   6 -15    0.22    0.04
  -2  -6  15    0.15    0.04
  -2  -6  15    0.25    0.04
  -2  -6  15    0.26    0.03
   1   6 -15   14.23    0.88
  -1  -6  15   16.12    0.88
   0   6 -15   10.44    0.64
   0  -6  15   11.48    0.64
  -1   6 -15    0.88    0.09
   1  -6  15    1.00    0.07
  -2   6 -15    2.41    0.19
  -2   6 -15    3.00    0.17
   2  -6  15    3.15    0.16
   2  -6  15    2.26    0.17
  -3  -5  15   20.06    1.17
  -3  -5  15   20.57    1.21
   2   5 -15    0.06    0.04
  -2  -5  15    0.10    0.03
   1   5 -15    0.02    0.05
  -1  -5  15   -0.02    0.04
   0   5 -15    2.33    0.17
   0  -5  15    2.68    0.17
  -1   5 -15    0.16    0.05
   1  -5  15    0.12    0.03
  -2   5 -15    0.72    0.08
   2  -5  15    0.93    0.07
  -3   5 -15    1.84    0.12
   3  -5  15    1.78    0.12
   3   4 -15    7.44    0.42
   3   4 -15    7.72    0.44
  -3  -4  15    7.10    0.46
  -3  -4  15    7.79    0.44
   2   4 -15   23.07    1.26
  -2  -4  15   20.28    1.25
   1   4 -15    5.81    0.35
  -1  -4  15    5.70    0.35
   0   4 -15    6.12    0.38
   0  -4  15    6.46    0.38
  -1   4 -15    0.26    0.05
  -1   4 -15    0.33    0.05
   1  -4  15    0.25    0.05
  -2   4 -15    3.74    0.24
   2  -4  15    3.97    0.24
  -3   4 -15    0.04    0.03
   3  -4  15    0.01    0.04
  -4   4 -15   22.43    1.42
   3   3 -15    0.02    0.03
   3   3 -15    0.07    0.04
  -3  -3  15    0.03    0.02
   2   3 -15   29.13    1.53
  -2  -3  15   23.72    1.53
   1   3 -15   23.02    1.34
   0   3 -15   33.35    1.93
  -1   3 -15   14.97    0.84
  -1   3 -15   13.82    0.93
  -2   3 -15    3.31    0.22
  -2   3 -15    3.42    0.21
  -3   3 -15   19.88    1.07
  -3   3 -15   16.89    1.03
  -4   3 -15    9.80    0.61
  -4   3 -15    9.48    0.54
  -4   3 -15    8.94    0.53
   3   2 -15    3.04    0.19
   3   2 -15    2.97    0.19
   3   2 -15    3.07    0.19
   2   2 -15    0.93    0.08
   2   2 -15    1.01    0.09
   1   2 -15    1.49    0.13
   1   2 -15    1.48    0.12
   0   2 -15    5.59    0.35
   0   2 -15    6.16    0.36
  -1   2 -15    4.55    0.28
  -1   2 -15    4.92    0.32
  -1   2 -15    4.28    0.28
  -2   2 -15    1.07    0.10
  -2   2 -15    1.18    0.09
  -2   2 -15    0.92    0.12
  -3   2 -15    1.37    0.13
  -3   2 -15    1.51    0.10
  -3   2 -15    1.30    0.12
  -4   2 -15    2.14    0.15
  -4   2 -15    2.44    0.19
   3   1 -15    0.32    0.05
   3   1 -15    0.31    0.05
   3   1 -15    0.26    0.03
   2   1 -15    4.18    0.25
   2   1 -15    4.07    0.25
   2   1 -15    3.88    0.25
   1   1 -15    0.18    0.06
   1   1 -15    0.17    0.04
   0   1 -15    4.01    0.25
   0   1 -15    3.89    0.24
  -1   1 -15   27.05    1.68
  -1   1 -15   27.19    1.53
  -1   1 -15   24.97    1.47
  -2   1 -15    0.72    0.09
  -2   1 -15    0.54    0.07
  -2   1 -15    0.51    0.07
  -3   1 -15   25.38    1.57
  -3   1 -15   24.56    1.41
  -3   1 -15   23.56    1.37
  -4   1 -15    4.96    0.31
  -4   1 -15    5.60    0.36
[truncated: 516,336 more chars]
