# Supplementary material for: Comparison crystal structure conformations of two structurally related biphenyl analogues: 4,4′-bis­[3-(pyrrolidin-1-yl)prop-1-yn-1-yl]-1,1′-biphenyl and 4,4′-bis­{3-[(S)-2-methyl­pyrrolidin-1-yl]prop-1-yn-1-yl}-1,1′-biphen­yl
Source: Acta Crystallogr E Crystallogr Commun. 2015 Sep 12;71(Pt 10):1147–50. doi: 10.1107/S2056989015016163 (PMC4647364; doi:10.1107/S2056989015016163)
Supplement: Supplementary file 2 [file e-71-01147-Isup2.hkl]

#
# h,k,l, Fc-squared, Fo-squared, sigma(Fo-squared), status flag
#
data_I
_shelx_title ' x14373 in P-1'
_shelx_refln_list_code          4
_shelx_F_calc_maximum       90.61
_exptl_crystal_F_000       396.00
_reflns_d_resolution_high  0.8303

loop_
 _space_group_symop_operation_xyz
 'x, y, z'
 '-x, -y, -z'

_cell_length_a     6.2100
_cell_length_b    10.3089
_cell_length_c    16.3082
_cell_angle_alpha  86.317
_cell_angle_beta   81.202
_cell_angle_gamma  76.671

_shelx_F_squared_multiplier     1.000

loop_
 _refln_index_h
 _refln_index_k
 _refln_index_l
 _refln_F_squared_calc
 _refln_F_squared_meas
 _refln_F_squared_sigma
 _refln_observed_status
   1   0   0        610.19        537.37        10.59 o
   2   0   0        426.86        448.49         8.84 o
   3   0   0        209.99        222.07         4.91 o
   4   0   0          8.84          9.42         0.62 o
   5   0   0        136.04        116.17         6.74 o
   6   0   0          0.88          1.44         0.34 o
   7   0   0        165.11        185.43        10.68 o
  -7   1   0          3.49          3.04         0.21 o
  -6   1   0        351.19        345.56        14.08 o
  -5   1   0          4.17          3.47         0.58 o
  -3   1   0         87.06         86.17         2.97 o
  -2   1   0        737.05        724.61        14.24 o
  -1   1   0       1653.07       1580.30        33.03 o
   0   1   0         52.82         50.15         0.96 o
   1   1   0       2263.19       2168.06        69.22 o
   2   1   0       1285.68       1208.12        23.72 o
   3   1   0        143.64        161.01         6.40 o
   4   1   0         60.16         65.31         2.03 o
   5   1   0        189.69        181.81        10.54 o
   6   1   0         41.25         41.92         1.86 o
   7   1   0        170.36        163.26         5.59 o
  -6   2   0          7.29          8.46         0.48 o
  -5   2   0          0.55          1.58         0.34 o
  -4   2   0        333.88        302.67        17.45 o
  -3   2   0        412.74        449.17        15.68 o
  -2   2   0        209.60        206.39         4.35 o
  -1   2   0       1787.41       1706.33        34.15 o
   0   2   0        491.86        445.81         8.48 o
   2   2   0          1.95          0.59         0.11 o
   3   2   0          4.95          2.55         0.28 o
   4   2   0        178.56        181.32         5.44 o
   5   2   0         28.53         27.48         1.26 o
   6   2   0          9.71          7.75         0.38 o
   7   2   0         14.11         12.70         1.58 o
  -6   3   0         73.31         72.18         2.42 o
  -5   3   0         12.12         11.27         0.89 o
  -4   3   0          0.63          0.75         0.27 o
  -3   3   0        124.16        115.63         4.75 o
  -2   3   0         48.20         46.92         1.83 o
  -1   3   0         13.05         11.28         0.33 o
   0   3   0        126.41        108.69         2.09 o
   1   3   0         56.74         57.35         1.11 o
   2   3   0       1277.75       1300.56        26.75 o
   3   3   0         19.19         16.94         0.71 o
   4   3   0         60.88         72.15         2.12 o
   5   3   0          4.45          4.50         0.26 o
   6   3   0          0.66          0.87         0.16 o
   7   3   0         28.97         26.95         1.18 o
  -6   4   0        173.62        181.68         7.21 o
  -5   4   0          1.34          1.43         0.38 o
  -4   4   0         51.34         50.23         1.89 o
  -3   4   0          0.32          0.41         0.13 o
  -2   4   0        243.29        276.43        10.77 o
  -1   4   0          1.27          0.88         0.16 o
   0   4   0        227.18        234.77         4.46 o
   1   4   0         79.42         77.85         1.51 o
   2   4   0         13.49          9.67         0.34 o
   3   4   0         25.62         29.31         1.12 o
   4   4   0        233.46        234.07         5.18 o
   5   4   0         25.87         23.62         0.81 o
   6   4   0         24.09         24.47         0.91 o
   7   4   0          6.37          5.42         0.28 o
  -5   5   0        372.06        425.21        13.80 o
  -4   5   0        486.69        488.13        15.90 o
  -3   5   0         75.08         76.20         1.81 o
  -2   5   0         26.44         27.00         0.82 o
  -1   5   0        187.65        192.19         7.09 o
   0   5   0         14.96         15.72         0.43 o
   1   5   0        110.21        116.77         2.67 o
   2   5   0        492.55        535.90        14.63 o
   3   5   0         50.35         58.36         1.39 o
   4   5   0        180.37        170.56         3.58 o
   5   5   0        787.13        830.23        24.04 o
   6   5   0         44.30         48.96         1.70 o
   7   5   0         47.16         48.16         3.68 o
  -5   6   0          5.88          9.38         0.45 o
  -4   6   0          8.11         11.14         0.51 o
  -3   6   0          0.24          0.57         0.10 o
  -2   6   0          9.89          9.23         0.29 o
  -1   6   0        329.91        346.21         7.53 o
   0   6   0         34.54         31.30         1.23 o
   1   6   0          0.36          0.22         0.06 o
   2   6   0        189.80        219.46         4.69 o
   3   6   0         49.16         45.89         0.93 o
   4   6   0         85.94         89.54         1.91 o
   5   6   0          4.26          2.47         0.17 o
   6   6   0        131.94        140.74         4.73 o
   7   6   0          6.35          6.78         0.55 o
  -4   7   0         12.63         12.32         0.66 o
  -3   7   0        235.37        275.74        11.06 o
  -2   7   0         55.54         56.09         1.41 o
  -1   7   0        209.39        197.80         4.18 o
   0   7   0        186.43        173.76         3.44 o
   1   7   0          9.27          9.20         0.28 o
   2   7   0         46.80         47.32         1.14 o
   3   7   0        128.54        125.88         3.05 o
   4   7   0        243.75        246.16         6.57 o
   5   7   0         28.09         26.13         0.99 o
   6   7   0         16.49         18.06         0.81 o
  -4   8   0         46.81         50.08         5.91 o
  -3   8   0         31.97         38.13         1.65 o
  -2   8   0        157.86        163.65         4.75 o
  -1   8   0         14.54         15.29         0.38 o
   0   8   0          0.33          1.04         0.12 o
   1   8   0          0.18          0.38         0.11 o
   2   8   0          9.39          5.90         0.22 o
   3   8   0          4.14          4.64         0.23 o
   4   8   0        132.95        137.44         4.11 o
   5   8   0        154.75        161.40         4.80 o
   6   8   0         69.37         77.10         5.67 o
  -3   9   0         24.25         27.45         1.58 o
  -2   9   0         42.25         42.05         1.50 o
  -1   9   0        361.85        388.00        12.84 o
   0   9   0         26.45         26.86         0.88 o
   1   9   0         59.90         65.43         1.85 o
   2   9   0         85.93         73.70         1.87 o
   3   9   0        540.79        546.80        15.76 o
   4   9   0        365.15        383.57        12.89 o
   5   9   0          0.00          0.26         0.12 o
  -2  10   0         86.28         85.44         3.45 o
  -1  10   0        172.17        188.52         6.39 o
   0  10   0          3.53          4.74         0.29 o
   1  10   0         31.92         32.13         1.21 o
   2  10   0        112.05        117.97         3.54 o
   3  10   0         50.86         46.97         1.67 o
   4  10   0         43.44         43.09         2.13 o
   5  10   0         37.19         32.69         1.43 o
  -1  11   0         14.43         12.75         1.10 o
   0  11   0         12.46         11.65         0.51 o
   1  11   0         11.42         11.72         0.54 o
   2  11   0        156.46        171.16         7.03 o
   3  11   0        104.74         98.84         3.36 o
   4  11   0        110.57        104.74         4.40 o
   0  12   0          2.79          3.57         0.41 o
   1  12   0         13.93         14.85         0.96 o
   2  12   0          2.77          3.99         0.29 o
   3  12   0         15.35         14.37         0.96 o
  -3 -12   1         13.51         12.03         0.82 o
  -2 -12   1          1.46          1.99         0.34 o
  -1 -12   1          0.90          1.26         0.16 o
  -4 -11   1         13.65         10.48         0.62 o
  -3 -11   1         62.31         66.65         2.29 o
  -2 -11   1         12.47         12.56         0.63 o
  -1 -11   1          1.09          1.96         0.62 o
   0 -11   1         26.95         28.99         1.07 o
   1 -11   1          8.85          9.69         0.82 o
  -5 -10   1          0.00          0.00         0.21 o
  -4 -10   1         24.11         19.79         0.92 o
  -3 -10   1         97.18         95.55         3.28 o
  -2 -10   1          0.00          0.13         0.14 o
  -1 -10   1          0.04          0.12         0.11 o
   0 -10   1        115.33        125.44         3.70 o
   1 -10   1         10.99         10.31         0.39 o
   2 -10   1         62.48         61.48         2.50 o
  -5  -9   1        159.13        166.29         6.86 o
  -4  -9   1         23.94         23.18         0.86 o
  -3  -9   1          5.79          4.14         0.22 o
  -2  -9   1         14.46         12.72         0.42 o
  -1  -9   1          0.92          0.78         0.13 o
   0  -9   1        109.63        115.69         3.45 o
   1  -9   1        408.50        437.79        12.76 o
   2  -9   1          1.93          2.68         0.28 o
   3  -9   1        155.69        178.88         8.61 o
  -6  -8   1         53.91         55.91         3.60 o
  -5  -8   1        124.56        143.06         4.93 o
  -4  -8   1          0.00          0.01         0.12 o
  -3  -8   1        242.13        257.92         6.96 o
  -2  -8   1         22.97         19.73         0.54 o
  -1  -8   1         51.62         51.06         1.32 o
   0  -8   1         24.25         23.25         0.66 o
   1  -8   1         61.05         67.08         1.69 o
   2  -8   1        677.92        697.71        20.02 o
   3  -8   1        204.57        222.15         8.91 o
   4  -8   1         10.44         11.23         1.48 o
  -6  -7   1         72.42         71.62         3.05 o
  -5  -7   1        416.31        450.82        13.07 o
  -4  -7   1        168.39        161.78         3.91 o
  -3  -7   1        157.09        174.68         3.42 o
  -2  -7   1         21.80         24.13         0.50 o
  -1  -7   1          9.06         10.64         0.36 o
   0  -7   1        251.67        262.95         5.15 o
   1  -7   1         48.06         41.65         1.02 o
   2  -7   1        440.25        467.10        12.97 o
   3  -7   1         15.55         15.08         0.67 o
   4  -7   1          1.38          1.34         0.22 o
   5  -7   1          6.20          5.91         0.48 o
  -7  -6   1          2.60          1.44         0.21 o
  -6  -6   1         36.63         35.48         1.25 o
  -5  -6   1        210.78        211.28         7.60 o
  -4  -6   1          7.39          7.52         0.23 o
  -3  -6   1          0.70          0.94         0.09 o
  -2  -6   1        658.55        679.42        12.85 o
  -1  -6   1          0.78          0.89         0.21 o
   0  -6   1        425.81        449.38        17.12 o
   1  -6   1         36.45         39.30         0.85 o
   2  -6   1        171.28        164.57         3.10 o
   3  -6   1        412.38        403.13        10.63 o
   4  -6   1         40.89         36.17         1.08 o
   5  -6   1          6.92          7.74         0.46 o
  -7  -5   1         67.46         61.43         2.62 o
  -6  -5   1        238.10        258.88        11.00 o
  -5  -5   1        192.66        194.69         6.05 o
  -4  -5   1         15.62         16.08         0.39 o
  -3  -5   1        114.70        130.76         2.73 o
  -2  -5   1          4.51          2.90         0.38 o
  -1  -5   1         32.37         40.62         1.07 o
   0  -5   1         16.45         17.58         0.64 o
   1  -5   1         43.00         40.22         1.61 o
   2  -5   1        111.99        112.77         2.82 o
   3  -5   1         17.40         20.39         0.62 o
   4  -5   1         85.84         90.91         3.70 o
   5  -5   1        183.41        192.26         6.29 o
  -7  -4   1         22.74         20.60         0.87 o
  -6  -4   1         23.51         27.15         0.99 o
  -5  -4   1        350.72        345.69         8.99 o
  -4  -4   1        213.60        189.69         4.20 o
  -3  -4   1        243.15        257.53         8.93 o
  -2  -4   1        216.69        241.22         7.58 o
  -1  -4   1       2645.47       2680.50        57.17 o
   0  -4   1        565.66        536.80        10.71 o
   1  -4   1          8.93         10.57         0.45 o
   2  -4   1       1120.76       1193.01        38.48 o
   3  -4   1        535.13        527.15        19.30 o
   4  -4   1        751.65        688.10        33.88 o
   5  -4   1        227.51        223.06         8.96 o
   6  -4   1        250.14        263.36         8.57 o
  -7  -3   1          5.13          6.29         0.38 o
  -6  -3   1         18.62         19.38         0.75 o
  -5  -3   1          1.12          1.11         0.18 o
  -4  -3   1          1.32          0.82         0.14 o
  -3  -3   1        638.64        721.45        24.74 o
  -2  -3   1        169.10        169.87         3.65 o
  -1  -3   1       2330.94       2333.32        57.15 o
   0  -3   1        346.90        338.80         6.77 o
   1  -3   1         19.03         20.37         0.62 o
   2  -3   1         68.41         66.59         2.31 o
   3  -3   1        352.24        367.29        12.84 o
   4  -3   1         13.62         13.40         0.96 o
   5  -3   1        383.99        368.81        21.26 o
   6  -3   1        132.77        136.29         5.60 o
  -7  -2   1         97.07         88.54         3.70 o
  -6  -2   1        134.29        131.35         4.46 o
  -5  -2   1         16.30         17.19         0.63 o
  -4  -2   1         25.53         23.64         0.80 o
  -3  -2   1         87.47        100.20         3.15 o
  -2  -2   1        273.97        226.83         4.79 o
  -1  -2   1        346.14        325.28         6.82 o
   0  -2   1       1276.00       1263.22        27.75 o
   1  -2   1        922.93        860.38        17.94 o
   2  -2   1         10.33         17.65         0.47 o
   3  -2   1          7.78          4.69         0.46 o
   4  -2   1         56.80         39.47         2.41 o
   5  -2   1          0.01          0.27         0.34 o
   6  -2   1          1.30          2.35         0.26 o
  -7  -1   1          1.90          2.04         0.14 o
  -6  -1   1          0.90          2.16         0.22 o
  -5  -1   1         77.00         69.05         4.06 o
  -4  -1   1         26.64         24.25         0.97 o
  -3  -1   1        322.42        334.24         9.27 o
  -2  -1   1        198.53        199.96         3.97 o
  -1  -1   1         91.86         87.16         1.95 o
   0  -1   1        157.16        143.86         2.91 o
   1  -1   1       1102.98       1077.56        22.45 o
   2  -1   1         80.60         84.80         1.72 o
   3  -1   1         49.28         56.59         1.82 o
   5  -1   1         46.55         42.49         2.54 o
   6  -1   1        107.73        107.24         4.45 o
   7  -1   1        104.23        107.97        10.05 o
  -7   0   1          6.61          6.01         0.33 o
  -6   0   1         73.12         68.95         2.89 o
  -5   0   1         12.51         14.57         1.03 o
  -3   0   1        488.93        505.41        11.06 o
  -2   0   1          0.06          0.43         0.08 o
  -1   0   1         65.36         68.70         1.55 o
   0   0   1        629.89        589.98        19.98 o
   1   0   1         58.79         52.40         1.12 o
   2   0   1        708.26        711.31        14.02 o
   3   0   1        562.44        592.70        16.41 o
   4   0   1         53.89         53.27         2.48 o
   5   0   1         23.00         21.93         1.37 o
   6   0   1          7.01          6.46         0.62 o
   7   0   1         10.61          9.97         0.97 o
  -6   1   1         11.03         11.17         0.56 o
  -5   1   1          3.16          4.12         0.48 o
  -3   1   1        378.83        380.39        13.25 o
  -2   1   1         84.69         75.59         1.55 o
  -1   1   1        637.45        625.47        13.06 o
   0   1   1          3.41          3.29         0.09 o
   1   1   1        528.85        500.33        10.40 o
   2   1   1        140.19        169.09         3.55 o
   3   1   1         29.27         33.20         1.11 o
   4   1   1         71.46         72.64         2.24 o
   5   1   1          1.31          0.37         0.16 o
   6   1   1         57.65         57.81         1.99 o
   7   1   1         46.36         41.70         1.87 o
  -6   2   1          3.62          5.72         0.41 o
  -5   2   1         74.86         72.35         4.33 o
  -4   2   1        317.30        306.53        17.73 o
  -3   2   1        330.82        319.37        11.21 o
  -2   2   1        288.47        296.91         7.16 o
  -1   2   1         62.92         53.26         1.33 o
   0   2   1       4167.16       4189.89       193.58 o
   1   2   1       3353.00       3495.53       131.03 o
   2   2   1        671.11        679.93        14.12 o
   3   2   1        456.87        467.54        16.22 o
   4   2   1        167.10        198.97         5.24 o
   5   2   1         84.88         77.96         2.86 o
   6   2   1         23.28         22.97         0.84 o
   7   2   1         49.92         60.10         3.37 o
  -6   3   1          3.71          5.62         0.55 o
  -5   3   1         47.72         48.72         2.04 o
  -4   3   1         11.51         10.21         0.58 o
  -3   3   1         41.02         46.44         1.50 o
  -2   3   1         30.27         30.08         1.19 o
  -1   3   1         18.63         15.43         0.39 o
   0   3   1         30.59         31.87         0.63 o
   1   3   1       1408.23       1414.10        29.02 o
   2   3   1         59.10         64.54         1.47 o
   3   3   1         68.85         78.11         2.43 o
   4   3   1        387.96        406.25         9.04 o
   5   3   1         12.90         14.00         0.48 o
   6   3   1         20.56         18.52         0.56 o
   7   3   1         95.48         94.59         3.94 o
  -6   4   1         77.49         74.87         2.99 o
  -5   4   1         38.22         37.87         2.20 o
  -4   4   1        164.49        151.09         4.35 o
  -3   4   1          0.02          0.65         0.17 o
  -2   4   1        161.10        162.99         5.14 o
  -1   4   1         15.69         13.30         0.55 o
   0   4   1          4.91          6.36         0.16 o
   1   4   1         58.16         66.57         1.22 o
   2   4   1         23.06         22.01         0.48 o
   3   4   1        273.51        298.62         9.08 o
   4   4   1        724.33        709.18        13.87 o
   5   4   1         11.31          8.96         0.28 o
   6   4   1          8.82          9.78         0.43 o
   7   4   1          0.19          1.01         0.16 o
  -5   5   1          3.15          4.11         0.48 o
  -4   5   1        233.90        229.93         7.96 o
  -3   5   1         21.97         17.26         0.48 o
  -2   5   1        934.40        907.76        23.90 o
  -1   5   1          0.76          1.20         0.20 o
   0   5   1         96.88         95.34         2.13 o
   1   5   1        237.24        260.20        12.06 o
   2   5   1         79.40         90.99         2.15 o
   3   5   1          8.42          8.63         0.33 o
   4   5   1        115.06        121.94         2.57 o
   5   5   1        111.24        111.57         3.88 o
   6   5   1         87.57         98.71         3.35 o
   7   5   1        134.64        148.12         6.24 o
  -5   6   1        241.36        268.90         8.73 o
  -4   6   1          9.39          8.65         0.43 o
  -3   6   1        193.33        199.19         5.39 o
  -2   6   1          0.83          1.70         0.14 o
  -1   6   1        120.29        127.97         2.57 o
   0   6   1         17.72         18.75         0.53 o
   1   6   1         65.33         78.94         3.78 o
   2   6   1        253.91        295.44        10.66 o
   3   6   1        208.27        195.34         3.82 o
   4   6   1         45.92         55.39         1.20 o
   5   6   1        974.84       1028.86        26.79 o
   6   6   1          0.56          1.51         0.38 o
   7   6   1          7.61          7.88         0.43 o
  -4   7   1         53.31         58.41         1.97 o
  -3   7   1       1553.43       1753.78        50.22 o
  -2   7   1         16.49         16.33         0.46 o
  -1   7   1          0.03          0.24         0.10 o
   0   7   1        102.81        104.04         2.39 o
   1   7   1          0.08          0.11         0.07 o
   2   7   1         78.93         74.39         1.61 o
   3   7   1          7.53          5.65         0.22 o
   4   7   1        235.68        216.25         5.80 o
   5   7   1         75.99         75.58         2.29 o
   6   7   1        139.34        144.68         6.09 o
  -4   8   1         37.21         37.87         2.13 o
  -3   8   1         53.50         58.95         2.08 o
  -2   8   1          2.18          3.20         0.24 o
  -1   8   1         37.52         38.40         1.11 o
   0   8   1        118.08        127.84         3.14 o
   1   8   1         21.11         26.17         0.72 o
   2   8   1         15.95         16.23         0.48 o
   3   8   1        221.22        220.55         5.47 o
   4   8   1         71.35         76.07         2.04 o
   5   8   1        117.25        129.77         3.88 o
   6   8   1          7.50          8.43         0.44 o
  -3   9   1          1.08          1.26         0.24 o
  -2   9   1         21.97         23.35         1.18 o
  -1   9   1         78.28         85.97         2.53 o
   0   9   1         20.57         21.32         0.63 o
   1   9   1         16.11         17.91         0.51 o
   2   9   1         20.89         24.69         0.78 o
   3   9   1         53.35         55.65         1.96 o
   4   9   1         11.80         12.79         0.88 o
   5   9   1         93.34         85.18         3.00 o
   6   9   1         54.53         49.10         3.09 o
  -2  10   1          5.80          7.15         0.69 o
  -1  10   1        462.09        477.93        18.12 o
   0  10   1         21.78         22.30         0.89 o
   1  10   1         92.42         97.34         3.42 o
   2  10   1         13.07         10.90         0.45 o
   3  10   1          2.20          1.23         0.18 o
   4  10   1        404.30        405.09        16.97 o
   5  10   1          2.53          1.10         0.27 o
  -1  11   1         73.48         83.16         4.81 o
   0  11   1        720.47        759.99        43.61 o
   1  11   1          0.03          0.30         0.21 o
   2  11   1         65.36         68.82         2.89 o
   3  11   1        106.43        120.93         4.09 o
   4  11   1          5.42          7.06         0.41 o
   0  12   1         10.50         11.62         0.76 o
   1  12   1         42.29         41.42         4.33 o
   2  12   1        149.78        148.81         8.81 o
   3  12   1         59.70         53.44         3.23 o
  -2 -12   2         32.37         26.12         2.58 o
  -1 -12   2        183.36        147.18         8.68 o
  -4 -11   2         27.06         30.36         1.34 o
  -3 -11   2        296.26        277.60        12.54 o
  -2 -11   2         12.77         12.00         0.65 o
  -1 -11   2          2.69          1.74         0.27 o
   0 -11   2          1.32          1.29         0.21 o
   1 -11   2         91.66         93.57         5.37 o
  -5 -10   2          0.43          0.41         0.27 o
  -4 -10   2          3.51          6.21         0.58 o
  -3 -10   2          4.18          4.03         0.19 o
  -2 -10   2         24.53         25.86         0.81 o
  -1 -10   2        203.88        217.49         6.39 o
   0 -10   2        251.66        259.26         7.59 o
   1 -10   2        129.35        145.05         4.83 o
   2 -10   2         48.75         46.90         1.94 o
  -5  -9   2          5.57          6.70         0.69 o
  -4  -9   2          3.67          3.44         0.50 o
  -3  -9   2         18.73         16.74         0.73 o
  -2  -9   2          6.59          7.96         0.33 o
  -1  -9   2         19.86         20.88         0.85 o
   0  -9   2        652.90        686.65        20.08 o
   1  -9   2        108.12        118.76         3.52 o
   2  -9   2         14.25         14.40         1.31 o
   3  -9   2          0.09          0.38         0.24 o
  -6  -8   2        277.25        311.46        17.66 o
  -5  -8   2         51.45         51.35         1.81 o
  -4  -8   2         35.91         31.27         1.65 o
  -3  -8   2         16.30         11.90         0.40 o
  -2  -8   2          0.01          0.45         0.15 o
  -1  -8   2          2.19          1.84         0.09 o
   0  -8   2        102.74        100.76         2.77 o
   1  -8   2        196.19        194.07         4.74 o
   2  -8   2         22.33         20.36         0.68 o
   3  -8   2        115.91        121.75         4.94 o
   4  -8   2         29.13         26.32         1.92 o
  -6  -7   2          4.43          2.95         0.26 o
  -5  -7   2        340.21        359.35        10.45 o
  -4  -7   2          1.25          0.79         0.09 o
  -3  -7   2         15.29         18.37         0.44 o
  -2  -7   2          7.85          8.55         0.22 o
  -1  -7   2         11.15         11.55         0.28 o
   0  -7   2         35.07         35.89         0.81 o
   1  -7   2         44.68         49.25         1.32 o
   2  -7   2        164.70        167.55         4.04 o
   3  -7   2         47.77         54.74         3.17 o
   4  -7   2         15.61         16.23         0.66 o
   5  -7   2          3.51          3.44         0.41 o
  -6  -6   2          0.67          0.57         0.13 o
  -5  -6   2         43.08         48.65         1.48 o
  -4  -6   2         97.32         96.84         2.06 o
  -3  -6   2          3.53          4.61         0.16 o
  -2  -6   2         76.07         75.74         1.46 o
  -1  -6   2         38.54         36.66         1.24 o
   0  -6   2          8.42          5.99         0.28 o
   1  -6   2        104.67        101.61         2.22 o
   2  -6   2        536.91        516.42        11.56 o
   3  -6   2        270.03        272.23         7.20 o
   4  -6   2         60.29         59.94         1.76 o
   5  -6   2          9.08         10.67         0.56 o
  -7  -5   2         22.26         22.27         1.37 o
  -6  -5   2        223.33        222.74         7.46 o
  -5  -5   2         25.06         25.81         0.83 o
  -4  -5   2        318.92        309.40         6.81 o
  -3  -5   2        424.96        459.74         9.41 o
  -2  -5   2         11.05          9.67         0.45 o
  -1  -5   2          3.88          4.05         0.27 o
   0  -5   2          3.03          2.20         0.24 o
   1  -5   2        243.60        251.55         9.27 o
   2  -5   2         55.53         52.19         1.36 o
   3  -5   2        727.02        655.19        15.91 o
   4  -5   2         22.42         25.44         2.30 o
   5  -5   2          0.92          0.54         0.23 o
  -7  -4   2          6.47          5.85         0.41 o
  -6  -4   2          1.32          0.82         0.20 o
  -5  -4   2        144.06        148.67         4.31 o
  -4  -4   2          4.55          4.26         0.18 o
  -3  -4   2        176.26        182.57         6.38 o
  -2  -4   2          7.94          5.69         0.30 o
  -1  -4   2         27.91         21.58         0.58 o
   0  -4   2        173.29        148.82         3.41 o
   1  -4   2        209.74        254.05         8.18 o
   2  -4   2         32.72         28.49         2.13 o
   3  -4   2        117.63        106.47         2.97 o
   4  -4   2        197.29        188.14         6.95 o
   5  -4   2         73.88         94.89         3.89 o
   6  -4   2        206.31        232.31         9.93 o
  -7  -3   2         18.28         17.83         1.41 o
  -6  -3   2          3.69          4.28         0.27 o
  -5  -3   2          6.10          5.44         0.34 o
  -4  -3   2        124.48        114.23         2.76 o
  -3  -3   2        108.95        125.18         8.09 o
  -2  -3   2        775.01        776.07        19.73 o
  -1  -3   2       1103.73       1022.92        23.66 o
   0  -3   2         12.94         12.99         0.34 o
   1  -3   2          6.65          4.86         0.25 o
   2  -3   2        118.55        130.09         5.82 o
   3  -3   2        150.85        157.86        12.74 o
   4  -3   2        207.31        193.22        11.23 o
   5  -3   2         14.04         15.81         1.10 o
   6  -3   2          9.49         11.84         0.79 o
  -7  -2   2         19.27         24.50         1.09 o
  -6  -2   2         32.42         30.89         1.26 o
  -5  -2   2         64.48         61.67         2.53 o
  -4  -2   2         11.32         14.23         0.67 o
  -3  -2   2         37.12         40.47         1.52 o
  -2  -2   2       1337.66       1295.95        26.89 o
  -1  -2   2       1212.50       1147.27        32.05 o
   1  -2   2        583.48        614.83        13.63 o
   2  -2   2        373.41        388.49         8.63 o
   3  -2   2        219.22        221.39        12.34 o
   4  -2   2         16.65         18.83         1.31 o
   5  -2   2         60.42         65.15         2.77 o
   6  -2   2          7.61          7.67         0.51 o
  -7  -1   2          2.62          1.05         0.10 o
  -6  -1   2        269.92        272.65        11.50 o
  -5  -1   2        126.86        118.29         6.88 o
  -4  -1   2          0.18          0.66         0.21 o
  -3  -1   2        957.61        990.24        27.33 o
  -2  -1   2       2024.73       2048.77        42.47 o
  -1  -1   2       5819.17       5709.48       243.80 o
   0  -1   2        218.96        197.76         3.99 o
   1  -1   2        115.81        112.77         2.54 o
   2  -1   2         47.84         38.17         0.93 o
   3  -1   2        149.17        171.86         4.74 o
   5  -1   2         77.55         70.70         4.20 o
   6  -1   2          0.87          2.16         0.27 o
   7  -1   2         97.95        102.04         4.18 o
  -7   0   2          4.12          1.90         0.16 o
  -6   0   2         16.92         15.77         0.74 o
  -5   0   2          5.35          8.18         0.69 o
  -3   0   2       1282.80       1356.65        32.87 o
  -2   0   2         23.58         23.96         0.55 o
   0   0   2        134.33        113.67         2.61 o
   1   0   2       2237.95       2181.45        45.26 o
   2   0   2        226.27        210.51         4.42 o
   3   0   2        123.41        132.03         3.85 o
   4   0   2          2.29          2.75         0.22 o
   5   0   2        105.56         97.97         5.71 o
   6   0   2          9.28         11.27         0.82 o
   7   0   2          3.51          4.41         0.29 o
  -6   1   2          3.68          5.39         0.43 o
  -5   1   2        455.92        434.65        25.07 o
  -4   1   2        197.67        161.32         9.37 o
  -3   1   2         50.88         57.34         2.15 o
  -2   1   2       1343.71       1387.85        28.78 o
  -1   1   2       1039.75        998.52        20.82 o
   0   1   2         60.24         57.72         1.11 o
   1   1   2        197.70        188.06         3.72 o
   2   1   2        279.60        275.88         6.87 o
   3   1   2        417.69        432.52        15.77 o
   4   1   2         55.50         62.12         1.94 o
   5   1   2          5.91          4.15         0.23 o
   6   1   2         87.70         86.82         4.51 o
   7   1   2          1.27          0.52         0.19 o
  -6   2   2         28.74         27.75         1.22 o
  -5   2   2        200.04        190.21         8.16 o
  -4   2   2         31.16         31.00         1.92 o
  -3   2   2          0.22          0.20         0.24 o
  -2   2   2         47.94         55.70         1.54 o
  -1   2   2        149.16        156.07         3.27 o
   2   2   2        203.46        199.62         4.02 o
   3   2   2        376.26        408.41        14.14 o
   4   2   2        279.22        269.44         7.07 o
   5   2   2         30.72         29.79         0.75 o
   6   2   2         75.36         80.16         2.74 o
   7   2   2          8.22          7.21         0.82 o
  -6   3   2          0.43         -0.07         0.16 o
  -5   3   2          5.08          4.07         0.65 o
  -4   3   2          6.64          5.00         0.33 o
  -3   3   2         33.21         35.98         1.05 o
  -2   3   2         59.26         60.44         2.74 o
  -1   3   2       1236.56       1171.81        25.76 o
   0   3   2        101.99        108.77         1.98 o
   1   3   2       5486.64       5323.21       286.27 o
   3   3   2        825.95        869.73        26.31 o
   4   3   2          0.42          0.47         0.08 o
   5   3   2        131.90        136.05         3.09 o
   6   3   2         42.11         43.59         1.22 o
   7   3   2          0.54          0.59         0.15 o
  -6   4   2         46.47         53.69         4.78 o
  -5   4   2          9.19         10.43         1.24 o
  -4   4   2        118.04        113.42         3.86 o
  -3   4   2         16.82         18.06         0.49 o
  -2   4   2        126.36        137.56         4.38 o
  -1   4   2        246.17        255.42         8.00 o
   0   4   2         81.76         72.32         1.39 o
   1   4   2         17.78         20.86         0.75 o
   2   4   2         93.32        103.61         2.07 o
   3   4   2        113.09        111.64         3.45 o
   4   4   2         90.16         94.92         1.74 o
   5   4   2        124.69        116.59         2.87 o
   6   4   2         61.86         65.87         2.26 o
   7   4   2        101.54         99.66         3.35 o
  -5   5   2         12.57         12.75         0.55 o
  -4   5   2         39.26         38.82         1.21 o
  -3   5   2        167.63        169.10         3.64 o
  -2   5   2        443.25        419.11         9.52 o
  -1   5   2         56.80         57.20         1.90 o
   0   5   2        152.60        161.06         4.55 o
   1   5   2        689.69        717.63        22.76 o
   2   5   2         35.20         25.26         1.47 o
   3   5   2        210.43        195.64         4.70 o
   4   5   2        598.37        575.64        11.96 o
   5   5   2        372.74        393.58        12.47 o
   6   5   2        118.44        126.96         4.27 o
   7   5   2          4.21          5.00         0.36 o
  -5   6   2         19.43         19.88         0.71 o
  -4   6   2        363.62        395.42        11.36 o
  -3   6   2         13.32         16.16         0.54 o
  -2   6   2        170.18        181.02         3.62 o
  -1   6   2          3.57          3.72         0.15 o
   0   6   2         24.94         26.27         1.50 o
   1   6   2         49.98         50.59         2.00 o
   2   6   2         48.70         57.39         2.16 o
   3   6   2        447.31        446.39         9.98 o
   4   6   2         10.81         11.56         0.29 o
   5   6   2        280.28        299.14         7.82 o
   6   6   2         88.87         89.19         3.81 o
   7   6   2          5.27          6.97         0.38 o
  -4   7   2          0.22          0.06         0.15 o
  -3   7   2         12.30         15.14         0.54 o
  -2   7   2          0.30          0.17         0.11 o
  -1   7   2         17.68         18.02         0.51 o
   0   7   2         54.18         50.60         1.13 o
   1   7   2         61.99         58.91         1.29 o
   2   7   2         94.87         88.15         1.90 o
   3   7   2        646.54        650.20        14.55 o
   4   7   2        350.60        361.02         8.64 o
   5   7   2         83.83         89.59         2.70 o
   6   7   2          0.34          0.21         0.13 o
  -4   8   2          2.84          4.37         0.31 o
  -3   8   2        391.50        396.35        13.32 o
  -2   8   2         67.62         68.12         2.02 o
  -1   8   2         48.33         46.01         1.31 o
   0   8   2         82.78         73.92         1.85 o
   1   8   2          4.08          2.96         0.14 o
   2   8   2        127.65        123.21         3.07 o
   3   8   2         32.19         32.65         0.91 o
   4   8   2         13.29         12.77         0.41 o
   5   8   2          3.19          3.22         0.30 o
   6   8   2         38.99         39.82         1.80 o
  -3   9   2         31.68         33.69         1.96 o
  -2   9   2          0.29          0.89         0.16 o
  -1   9   2         33.12         34.63         1.08 o
   0   9   2          4.86          5.74         0.25 o
   1   9   2          0.00          0.24         0.19 o
   2   9   2         87.00         90.19         2.74 o
   3   9   2        106.09        116.35         3.97 o
   4   9   2        203.92        209.42         6.18 o
   5   9   2         19.74         18.07         0.71 o
   6   9   2         19.46         22.06         1.51 o
  -2  10   2        608.67        594.46        36.40 o
  -1  10   2        194.24        201.16         9.68 o
   0  10   2          0.79          0.99         0.20 o
   1  10   2        154.65        153.21         5.30 o
   2  10   2         10.35          9.55         0.69 o
   3  10   2         20.87         22.66         0.87 o
   4  10   2          0.05          0.20         0.38 o
   5  10   2         27.64         31.68         1.99 o
  -1  11   2         27.53         28.42         1.89 o
   0  11   2        114.72        117.93         5.01 o
   1  11   2         55.23         55.04         1.95 o
   2  11   2         19.00         20.83         0.82 o
   3  11   2        383.98        385.14        12.90 o
   4  11   2         81.68         77.47         3.28 o
   0  12   2          0.56          0.57         0.16 o
   1  12   2         47.45         37.89         2.20 o
   2  12   2          6.21          6.39         0.48 o
   3  12   2          0.48          1.37         0.21 o
  -2 -12   3         28.61         26.47         1.65 o
  -1 -12   3        116.42        118.34         7.02 o
  -4 -11   3         17.52         15.40         1.03 o
  -3 -11   3          0.07          0.07         0.19 o
  -2 -11   3         49.70         50.76         2.14 o
  -1 -11   3        514.23        543.98        22.08 o
   0 -11   3         44.20         44.24         1.87 o
   1 -11   3        173.33        167.02         7.89 o
  -5 -10   3         49.72         42.77         2.61 o
  -4 -10   3         30.75         25.22         0.93 o
  -3 -10   3         41.36         42.31         1.29 o
  -2 -10   3        105.68        109.11         3.19 o
  -1 -10   3        130.11        143.58         5.99 o
   0 -10   3          0.13          0.61         0.16 o
   1 -10   3          6.02          7.15         0.34 o
   2 -10   3          0.03          0.24         0.27 o
  -5  -9   3          8.49          9.62         0.48 o
  -4  -9   3        163.48        160.92         8.53 o
  -3  -9   3         54.99         51.19         1.54 o
  -2  -9   3          2.48          2.44         0.16 o
  -1  -9   3          6.99          7.05         0.32 o
   0  -9   3        376.88        424.26        12.38 o
   1  -9   3         23.13         23.53         0.89 o
   2  -9   3          5.99          6.28         0.36 o
   3  -9   3         27.02         27.14         1.86 o
  -6  -8   3        254.67        290.93        16.48 o
  -5  -8   3        283.20        270.28         9.23 o
  -4  -8   3          1.08          2.22         0.49 o
  -3  -8   3         18.04         12.25         0.37 o
  -2  -8   3         50.78         50.39         1.26 o
  -1  -8   3          0.92          0.68         0.08 o
   0  -8   3          0.87          1.53         0.12 o
   1  -8   3        239.71        245.85         5.97 o
   2  -8   3        284.59        283.80         8.06 o
   3  -8   3          0.33          0.47         0.15 o
   4  -8   3         12.27         13.92         0.58 o
  -6  -7   3        117.79        119.04         5.02 o
  -5  -7   3        159.76        170.87         5.00 o
  -4  -7   3          0.20          0.36         0.11 o
  -3  -7   3         77.22         80.19         1.69 o
  -2  -7   3         21.74         19.76         0.45 o
  -1  -7   3         52.69         45.18         0.90 o
   0  -7   3          1.03          1.12         0.10 o
   1  -7   3         57.39         57.94         1.54 o
   2  -7   3         88.64         91.86         2.50 o
   3  -7   3          1.91          1.52         0.21 o
   4  -7   3         70.19         76.09         2.54 o
   5  -7   3         10.51         11.84         0.53 o
  -6  -6   3          5.24          6.39         0.34 o
  -5  -6   3        109.10        124.16         3.67 o
  -4  -6   3        207.64        204.96         4.90 o
  -3  -6   3        346.25        363.79         7.09 o
  -2  -6   3         18.83         20.46         0.52 o
  -1  -6   3        346.83        381.92        11.72 o
   0  -6   3        118.47        132.39         3.00 o
   1  -6   3         21.60         21.32         0.56 o
   2  -6   3        141.06        141.55         3.23 o
   3  -6   3        262.44        258.20         6.84 o
   4  -6   3         94.64         99.25         3.28 o
   5  -6   3         18.36         18.82         0.85 o
  -6  -5   3        171.78        186.37         6.26 o
  -5  -5   3        148.29        160.31         4.19 o
  -4  -5   3        286.64        287.01         6.35 o
  -3  -5   3          7.21          6.73         0.19 o
  -2  -5   3        430.58        486.36        15.14 o
  -1  -5   3        222.67        264.98         8.30 o
   0  -5   3          2.34          2.25         0.21 o
   1  -5   3         68.01         81.17         3.11 o
   2  -5   3         55.66         53.47         1.39 o
   3  -5   3        502.05        467.27        12.62 o
   4  -5   3        153.69        153.49         7.50 o
   5  -5   3         31.57         31.28         1.10 o
  -7  -4   3          4.69          5.29         0.48 o
  -6  -4   3        328.36        342.47        11.44 o
  -5  -4   3        399.89        402.47        11.51 o
  -4  -4   3         31.40         25.25         0.63 o
  -3  -4   3        166.98        168.62         5.05 o
  -2  -4   3       1461.81       1608.94        50.31 o
  -1  -4   3         47.11         47.15         1.32 o
   0  -4   3         49.03         49.28         1.41 o
   1  -4   3       3451.17       3681.07       116.78 o
   2  -4   3        462.94        465.83        17.91 o
   3  -4   3          7.76          8.38         0.37 o
   4  -4   3        711.64        650.32        25.86 o
   5  -4   3        197.62        203.77         8.18 o
   6  -4   3         42.30         44.19         1.85 o
  -7  -3   3         20.36         20.28         1.37 o
  -6  -3   3         24.23         32.57         1.16 o
  -5  -3   3        904.68        894.50        58.86 o
  -4  -3   3         30.21         33.79         0.98 o
  -3  -3   3        495.63        516.21        17.82 o
  -2  -3   3        826.55        831.84        21.22 o
  -1  -3   3          3.32          2.06         0.30 o
   0  -3   3        301.06        275.44         5.96 o
   1  -3   3        203.16        188.77         4.69 o
   2  -3   3        238.56        264.55        10.55 o
   3  -3   3         33.25         35.34         2.27 o
   4  -3   3        368.67        311.03        17.94 o
   5  -3   3        290.89        275.70        15.93 o
   6  -3   3        161.71        157.15         7.88 o
  -6  -2   3         19.23         13.99         0.68 o
  -5  -2   3        125.52        125.85         5.11 o
  -4  -2   3         22.21         15.88         0.61 o
  -3  -2   3        166.28        170.22         5.17 o
  -2  -2   3        276.93        275.20         5.74 o
  -1  -2   3       1555.44       1487.00        41.61 o
   0  -2   3       5398.27       5034.12       124.36 o
   1  -2   3         93.29         72.75         1.60 o
   2  -2   3       1332.31       1454.30        32.12 o
   3  -2   3        115.88        127.27         7.61 o
   5  -2   3        822.21        755.60        30.75 o
   6  -2   3         11.32          9.64         0.56 o
  -7  -1   3         17.00         14.73         1.27 o
  -6  -1   3         42.10         44.89         2.68 o
  -5  -1   3         24.67         26.60         1.65 o
  -4  -1   3         16.85         20.00         1.24 o
  -3  -1   3         40.81         34.81         1.55 o
  -2  -1   3        218.13        230.00         4.82 o
  -1  -1   3       3642.36       3649.52        85.99 o
   0  -1   3        350.15        322.77         6.51 o
   1  -1   3         76.84         68.17         1.58 o
   2  -1   3        124.73        125.58         2.85 o
   3  -1   3         96.47         99.73         6.22 o
   4  -1   3          2.13          2.34         0.27 o
   5  -1   3        281.08        291.80        16.82 o
   6  -1   3         33.14         30.38         1.86 o
   7  -1   3         30.34         35.84         1.63 o
  -6   0   3         21.41         18.55         0.87 o
  -5   0   3         34.74         26.62         1.92 o
  -3   0   3        316.04        286.90         8.65 o
  -2   0   3        154.84        165.48         3.31 o
  -1   0   3       2456.96       2561.41        56.60 o
   0   0   3       1175.88       1085.25        23.57 o
   1   0   3         75.67         81.86         1.65 o
   2   0   3         10.86         14.32         0.37 o
   3   0   3         89.43         99.40         3.34 o
   4   0   3         17.17          8.13         0.44 o
   5   0   3          7.13          8.25         0.69 o
   6   0   3         57.46         61.02         2.53 o
   7   0   3         37.90         35.52         2.92 o
  -6   1   3          1.96          2.68         0.24 o
  -5   1   3         35.41         40.56         2.54 o
  -4   1   3         35.92         34.92         2.13 o
  -3   1   3         24.50         18.68         0.86 o
  -2   1   3         49.90         49.07         1.04 o
  -1   1   3       8209.69       8003.91       366.77 o
   1   1   3        109.47        104.51         2.10 o
   2   1   3        177.86        206.76         4.94 o
   3   1   3          5.14          3.90         0.25 o
   4   1   3         12.03         13.74         0.54 o
   5   1   3         42.64         37.02         1.00 o
   6   1   3        212.33        204.53        11.37 o
   7   1   3         57.16         59.10         2.61 o
  -6   2   3         17.45         17.55         0.80 o
  -5   2   3         31.87         30.02         1.38 o
  -4   2   3        108.53         98.32         5.78 o
  -3   2   3         28.86         34.82         1.41 o
  -2   2   3        275.59        311.06         9.55 o
  -1   2   3        117.89        102.33         2.18 o
   1   2   3          3.53          4.38         0.12 o
   2   2   3          3.59          4.87         0.16 o
   3   2   3        987.17       1135.96        34.32 o
   4   2   3        134.65        123.48         2.81 o
   5   2   3         47.07         48.02         1.14 o
   6   2   3         10.38          7.89         0.32 o
   7   2   3         33.88         31.16         1.40 o
  -6   3   3          1.68          2.26         0.16 o
  -5   3   3        117.65        121.26         6.07 o
  -4   3   3         21.55         20.50         0.91 o
  -3   3   3         10.04          6.82         0.29 o
  -2   3   3          1.68          0.64         0.24 o
  -1   3   3        158.76        165.78         3.53 o
   0   3   3         67.89         70.41         1.29 o
   1   3   3       2618.21       2507.34        79.53 o
   2   3   3        218.92        246.43         4.86 o
   3   3   3         34.85         40.23         1.31 o
   4   3   3          0.43          0.87         0.12 o
   5   3   3          3.90          4.21         0.18 o
   6   3   3         76.85         80.83         2.49 o
   7   3   3        163.72        158.36         8.03 o
  -6   4   3          6.71          6.46         0.55 o
  -5   4   3        205.84        204.36         6.90 o
  -4   4   3        138.75        137.15         4.02 o
  -3   4   3          5.74          5.83         0.25 o
  -2   4   3         48.04         49.86         1.68 o
  -1   4   3        136.36        145.69         4.61 o
   0   4   3        305.98        288.86         5.47 o
   1   4   3        395.30        395.74        12.61 o
   2   4   3        191.39        197.30         3.91 o
   3   4   3        181.29        181.79         5.57 o
   4   4   3        281.92        311.46         5.92 o
   5   4   3        311.95        320.88         8.59 o
   6   4   3         21.51         22.43         0.76 o
   7   4   3         29.90         29.38         1.16 o
  -5   5   3          0.49          0.78         0.18 o
  -4   5   3         28.51         32.00         0.89 o
  -3   5   3        350.34        347.02         7.35 o
  -2   5   3        252.05        244.63         4.39 o
  -1   5   3        144.91        148.84         4.71 o
   0   5   3         76.40         67.59         3.33 o
   1   5   3        137.69        144.49         7.20 o
   2   5   3       1542.08       1606.49        59.88 o
   3   5   3       1555.83       1515.38        28.29 o
   4   5   3         30.80         38.25         0.80 o
   5   5   3         76.12         71.29         2.38 o
   6   5   3          1.67          2.89         0.37 o
   7   5   3        107.98        119.77        16.31 o
  -5   6   3         92.53        100.84         3.28 o
  -4   6   3         10.18          9.27         0.39 o
  -3   6   3        314.99        312.67         9.00 o
  -2   6   3         13.18         10.07         0.29 o
  -1   6   3        123.16        126.78         2.42 o
   0   6   3         55.93         63.82         1.85 o
   1   6   3        176.95        195.14         9.35 o
   2   6   3          0.49          0.31         0.10 o
   3   6   3         92.65         98.75         2.25 o
   4   6   3       1028.82       1008.88        27.24 o
   5   6   3         30.78         30.31         0.98 o
   6   6   3         21.32         22.83         1.07 o
   7   6   3          1.05          1.09         0.27 o
  -4   7   3        268.20        298.59        10.01 o
  -3   7   3          5.84          5.80         0.30 o
  -2   7   3        227.63        236.06         6.27 o
  -1   7   3          5.21          5.75         0.28 o
   0   7   3          9.61          8.27         0.25 o
   1   7   3         51.17         55.80         1.32 o
   2   7   3        112.27         93.70         2.13 o
   3   7   3        426.57        418.03         9.36 o
   4   7   3         63.54         67.41         2.17 o
   5   7   3        550.11        586.27        17.32 o
   6   7   3         26.14         22.16         0.83 o
  -4   8   3         27.01         23.39         1.00 o
  -3   8   3         53.32         52.27         1.85 o
  -2   8   3          6.90          7.60         0.35 o
  -1   8   3         14.57         12.61         0.70 o
   0   8   3         22.30         26.12         0.66 o
   1   8   3          7.69          7.72         0.31 o
   2   8   3         27.97         25.64         0.72 o
   3   8   3        251.06        256.94         8.56 o
   4   8   3         18.17         18.28         0.63 o
   5   8   3          0.03          0.32         0.10 o
   6   8   3         72.19         65.45         2.89 o
  -3   9   3          8.20          7.36         0.45 o
  -2   9   3        301.02        321.23         9.22 o
  -1   9   3        134.74        147.36         4.27 o
   0   9   3        431.31        432.77        12.48 o
   1   9   3          8.39          8.08         0.48 o
   2   9   3         10.19          8.51         0.38 o
   3   9   3        763.43        758.93        25.47 o
   4   9   3        126.18        132.96         4.66 o
   5   9   3          0.18          0.55         0.18 o
   6   9   3         27.14         25.30         1.65 o
  -2  10   3        515.56        515.61        63.00 o
  -1  10   3         45.52         47.64         2.92 o
   0  10   3         18.74         19.94         0.81 o
   1  10   3         14.16         15.70         0.58 o
   2  10   3        141.89        143.58         4.42 o
   3  10   3         38.79         35.99         1.31 o
   4  10   3         19.75         21.70         1.02 o
   5  10   3        119.93        126.74         5.33 o
  -1  11   3         35.92         32.46         1.51 o
   0  11   3         90.51         94.30         4.04 o
   1  11   3          0.06          0.18         0.17 o
   2  11   3          3.37          3.32         0.57 o
   3  11   3          1.04          0.98         0.19 o
   4  11   3        140.88        133.34         5.62 o
   1  12   3          1.72          2.14         0.41 o
   2  12   3        185.29        170.95         6.99 o
   3  12   3         82.66         69.63         4.13 o
  -3 -11   4          0.43          0.90         0.27 o
  -2 -11   4        147.29        145.91         5.98 o
  -1 -11   4        289.59        311.78        19.38 o
   0 -11   4          1.78          2.65         0.25 o
   1 -11   4         69.88         64.10         2.65 o
  -4 -10   4         35.57         34.25         1.57 o
  -3 -10   4         50.42         52.09         1.81 o
  -2 -10   4         12.94         14.59         0.51 o
  -1 -10   4        127.19        134.39         5.87 o
   0 -10   4          2.28          2.29         0.20 o
   1 -10   4          3.02          3.64         0.29 o
   2 -10   4         35.61         34.29         1.46 o
  -5  -9   4         57.70         55.96         2.36 o
  -4  -9   4          0.08          0.03         0.17 o
  -3  -9   4         23.14         25.39         0.92 o
  -2  -9   4          0.59          0.74         0.17 o
  -1  -9   4        100.43        108.06         4.12 o
   0  -9   4         95.27        104.70         2.75 o
   1  -9   4         15.37         18.37         0.78 o
   2  -9   4        408.52        450.82        12.78 o
   3  -9   4         22.71         25.01         1.09 o
  -6  -8   4         49.30         49.79         2.89 o
  -5  -8   4          4.47          3.83         0.31 o
  -4  -8   4        237.46        233.20         9.77 o
  -3  -8   4         12.43          8.07         0.29 o
  -2  -8   4          4.87          3.81         0.16 o
  -1  -8   4         10.97         10.91         0.31 o
   0  -8   4       1307.18       1291.02        31.37 o
   1  -8   4          0.54          0.79         0.16 o
   2  -8   4        122.99        120.85         3.48 o
   3  -8   4        110.53        102.50         3.36 o
   4  -8   4          0.91          0.33         0.11 o
  -6  -7   4          3.22          4.98         0.41 o
  -5  -7   4          0.01          0.09         0.12 o
  -4  -7   4          0.56          0.54         0.12 o
  -3  -7   4         41.31         34.97         0.84 o
  -2  -7   4         11.10          7.69         0.23 o
  -1  -7   4         51.38         48.80         0.98 o
   0  -7   4         14.36         14.04         0.38 o
   1  -7   4        929.13        862.78        18.96 o
   2  -7   4          0.54          0.79         0.13 o
   3  -7   4          5.19          5.47         0.29 o
   4  -7   4        107.75        108.13         3.56 o
  -6  -6   4         15.94         15.35         0.57 o
  -5  -6   4        490.24        489.13        14.22 o
  -4  -6   4         43.25         46.15         1.28 o
  -3  -6   4          1.78          2.29         0.11 o
  -2  -6   4        165.26        177.66         3.34 o
  -1  -6   4        387.40        379.26         7.59 o
   0  -6   4          0.03          0.38         0.08 o
   1  -6   4          3.27          2.64         0.15 o
   2  -6   4        491.46        470.14        10.49 o
   3  -6   4          2.08          3.13         0.20 o
   4  -6   4          9.82          8.44         0.42 o
   5  -6   4          1.09          0.17         0.24 o
  -6  -5   4          7.76          9.53         0.42 o
  -5  -5   4         28.34         29.21         0.81 o
  -4  -5   4         61.34         59.54         1.38 o
  -3  -5   4         30.79         33.48         0.80 o
  -2  -5   4          2.20          2.51         0.18 o
  -1  -5   4        157.85        164.30         5.74 o
   0  -5   4        169.41        167.72         6.20 o
   1  -5   4         88.25         88.81         3.41 o
   2  -5   4        125.86        120.98         2.77 o
   3  -5   4         14.71         14.89         0.58 o
   4  -5   4          0.02          0.24         0.19 o
   5  -5   4         22.89         28.65         1.03 o
  -6  -4   4        226.06        235.40         7.88 o
  -5  -4   4          6.93          8.30         0.79 o
  -4  -4   4        434.37        407.97         8.98 o
  -3  -4   4        107.67        103.27         2.77 o
  -2  -4   4       1779.78       2045.37        63.82 o
  -1  -4   4        694.86        753.95        29.04 o
   0  -4   4        237.88        239.87        11.93 o
   1  -4   4        107.08        125.75         4.72 o
   2  -4   4        352.54        358.66        15.64 o
   3  -4   4        294.92        257.95         7.03 o
   4  -4   4         85.77         93.91         8.84 o
   5  -4   4          5.79          7.63         0.69 o
   6  -4   4          0.24          0.25         0.12 o
  -6  -3   4         10.69         13.08         0.54 o
  -5  -3   4        153.21        172.73         6.93 o
  -4  -3   4         74.77         72.59         1.98 o
  -3  -3   4        291.20        319.12        11.10 o
  -2  -3   4        288.34        298.22        10.13 o
  -1  -3   4         80.37         76.44         2.11 o
   0  -3   4        419.39        402.53         9.91 o
   1  -3   4        623.85        637.82        15.60 o
   2  -3   4         55.64         57.91         2.03 o
   3  -3   4        111.03        100.74         6.13 o
   4  -3   4        263.11        218.22        12.61 o
   5  -3   4        282.37        278.84        16.13 o
   6  -3   4         82.21         93.72         3.87 o
  -6  -2   4         32.06         32.75         1.65 o
  -5  -2   4          5.34          6.39         0.62 o
  -4  -2   4          5.69          8.20         0.46 o
  -3  -2   4        412.34        464.33        13.95 o
  -2  -2   4          0.03          0.81         0.12 o
  -1  -2   4        672.70        706.96        15.00 o
   0  -2   4        581.92        591.78        13.50 o
   1  -2   4        743.15        726.08        15.31 o
   2  -2   4        973.65       1070.98        25.21 o
   5  -2   4         41.08         38.49         3.40 o
   6  -2   4        207.75        214.43         8.77 o
  -6  -1   4          2.29          2.26         0.34 o
  -5  -1   4        146.97        131.26         7.64 o
  -4  -1   4        105.30        104.17         6.05 o
  -3  -1   4        482.02        489.54        14.73 o
  -1  -1   4         39.77         40.61         1.09 o
   0  -1   4          2.95          2.73         0.13 o
   1  -1   4        491.44        471.85         9.86 o
   2  -1   4         69.74         74.51         1.75 o
   3  -1   4         32.29         32.62         1.57 o
   4  -1   4         21.92         19.18         1.24 o
   5  -1   4        233.27        237.01        13.71 o
   6  -1   4          0.39          0.34         0.27 o
   7  -1   4          1.69          2.94         0.24 o
  -6   0   4         26.98         21.65         0.97 o
  -5   0   4        167.11        152.86         6.28 o
  -4   0   4         83.28         65.35         3.92 o
  -3   0   4          0.86          1.21         0.28 o
  -2   0   4         15.52         15.88         0.82 o
  -1   0   4        203.31        187.97         4.22 o
   0   0   4       1780.11       1746.74        36.63 o
   1   0   4        511.05        506.41        10.58 o
   2   0   4         86.50         98.56         2.11 o
   3   0   4          0.21          0.84         0.25 o
   4   0   4         22.88         16.81         0.88 o
   5   0   4         57.82         56.38         2.06 o
   6   0   4         59.32         60.10         2.46 o
   7   0   4         59.59         58.47         4.92 o
  -6   1   4         84.13         75.53         2.61 o
  -5   1   4        190.68        191.17        11.09 o
  -4   1   4         19.52         21.86         1.44 o
  -3   1   4        157.57        174.82         6.17 o
  -2   1   4        103.20         95.81         2.36 o
  -1   1   4       4087.07       4139.24        97.38 o
   0   1   4          4.03          3.89         0.15 o
   1   1   4        324.50        311.82         6.15 o
   2   1   4        415.87        436.11         8.87 o
   3   1   4        255.74        294.52        10.12 o
   4   1   4         27.14         25.60         0.68 o
   5   1   4          4.57          5.64         0.35 o
   6   1   4         10.23         10.87         0.56 o
   7   1   4         53.33         57.67         9.08 o
  -6   2   4          1.78          1.74         0.27 o
  -5   2   4          0.93          2.77         0.30 o
  -4   2   4        380.21        372.00        14.88 o
  -3   2   4        104.95        110.41         3.40 o
  -2   2   4        381.45        404.41        14.01 o
  -1   2   4         25.16         21.05         0.56 o
   1   2   4        300.41        303.34         5.71 o
   2   2   4        632.03        671.24        13.20 o
   3   2   4        123.09        149.45         4.59 o
   4   2   4        359.52        375.46         7.85 o
   5   2   4          3.50          4.56         0.38 o
   6   2   4         30.32         26.41         0.88 o
   7   2   4          0.30          0.77         0.38 o
  -5   3   4        274.90        286.27         9.63 o
  -4   3   4         62.56         54.83         2.82 o
  -3   3   4          2.84          4.07         0.25 o
  -2   3   4       2244.02       2436.22        84.49 o
  -1   3   4        449.05        480.80        12.34 o
   0   3   4         63.96         64.08         1.48 o
   1   3   4       1051.98       1071.22        34.07 o
   2   3   4       3169.78       3253.91        64.73 o
   3   3   4        198.41        232.77         7.09 o
   4   3   4          2.36          1.79         0.09 o
   5   3   4        162.73        159.44         3.37 o
   6   3   4        388.04        425.77        12.68 o
   7   3   4         20.28         15.47         1.18 o
  -5   4   4         30.49         35.15         1.30 o
  -4   4   4        101.39        108.08         3.18 o
  -3   4   4         50.31         47.37         1.10 o
  -2   4   4          1.45          0.84         0.11 o
  -1   4   4         99.94        107.76         3.46 o
   0   4   4        449.37        455.52        10.91 o
   1   4   4       1131.68       1203.32        38.28 o
   2   4   4         63.51         60.35         2.32 o
   3   4   4        398.37        430.11        13.06 o
   4   4   4        264.32        274.77         5.23 o
   5   4   4        108.86        103.73         2.84 o
   6   4   4          1.09          1.13         0.16 o
   7   4   4          0.31          0.27         0.16 o
  -5   5   4         31.79         38.04         1.15 o
  -4   5   4          5.45          7.29         0.35 o
  -3   5   4        131.30        132.88         3.71 o
  -2   5   4         28.03         29.39         0.62 o
  -1   5   4        219.53        233.54         5.36 o
   0   5   4        368.50        372.85        17.30 o
   1   5   4        217.25        222.94         7.16 o
   2   5   4       2740.90       2743.72        87.36 o
   3   5   4        175.21        172.13         4.41 o
   4   5   4        580.72        600.05        11.88 o
   5   5   4         50.27         52.31         1.33 o
   6   5   4        130.59        140.89         4.24 o
   7   5   4         98.36         94.34         5.44 o
  -5   6   4          7.55          7.97         0.69 o
  -4   6   4         41.98         43.45         1.33 o
  -3   6   4          0.01         -0.14         0.15 o
  -2   6   4          0.55          0.58         0.11 o
  -1   6   4        251.03        250.33         4.98 o
   0   6   4         18.81         14.77         0.40 o
   1   6   4          2.11          1.84         0.21 o
   2   6   4         10.52         13.47         0.39 o
   3   6   4          1.70          2.97         0.14 o
   4   6   4        426.83        434.66        11.51 o
   5   6   4         84.69         94.27         2.96 o
   6   6   4         42.28         49.60         2.15 o
   7   6   4          2.16          3.86         0.28 o
  -4   7   4         33.99         33.93         1.45 o
  -3   7   4          5.74          5.88         0.28 o
  -2   7   4          2.57          2.43         0.14 o
  -1   7   4         21.15         19.93         0.60 o
   0   7   4         77.72         72.09         1.62 o
   1   7   4        284.20        281.73         5.74 o
   2   7   4        248.00        236.04         4.55 o
   3   7   4         17.31         21.74         0.61 o
   4   7   4        353.30        360.42        11.71 o
   5   7   4          1.03          1.40         0.15 o
   6   7   4         24.76         21.73         0.86 o
  -4   8   4          0.63          1.03         0.21 o
  -3   8   4         37.46         42.92         1.54 o
  -2   8   4         16.27         16.83         0.58 o
  -1   8   4          5.99          6.43         0.32 o
   0   8   4          1.84          2.12         0.11 o
   1   8   4          2.40          2.64         0.17 o
   2   8   4         14.57         16.89         0.56 o
   3   8   4         57.13         54.82         1.53 o
   4   8   4         12.53         11.18         0.52 o
   5   8   4        162.67        178.48         6.22 o
   6   8   4          0.92          0.89         0.18 o
  -3   9   4        270.15        286.18        17.93 o
  -2   9   4          9.00          8.77         0.35 o
  -1   9   4          8.65          6.21         1.00 o
   0   9   4          0.72          0.89         0.20 o
   1   9   4          0.38          0.91         0.21 o
   2   9   4          2.95          2.45         0.18 o
   3   9   4        231.50        222.88         6.02 o
   4   9   4         10.60         10.78         0.50 o
   5   9   4          1.58          1.44         0.19 o
   6   9   4         28.12         26.95         2.20 o
  -2  10   4        494.01        496.75        36.70 o
  -1  10   4          5.26          5.20         0.46 o
   0  10   4         11.88         11.23         0.55 o
   1  10   4        152.46        148.85         4.35 o
   2  10   4         55.00         59.81         2.13 o
   3  10   4         14.04         11.76         0.51 o
   4  10   4         24.78         21.54         1.00 o
   5  10   4         48.06         42.94         2.76 o
  -1  11   4        151.15        150.89         8.54 o
   0  11   4         40.41         41.67         1.86 o
   1  11   4         54.44         51.23         2.25 o
   2  11   4         88.77         83.48         2.93 o
   3  11   4          0.27          0.47         0.23 o
   4  11   4          1.91          1.39         0.19 o
   1  12   4          6.12          5.00         0.36 o
   2  12   4          9.24          6.05         0.55 o
  -3 -11   5          2.24          1.93         0.55 o
  -2 -11   5        112.01        112.66         6.68 o
  -1 -11   5         53.72         56.87         3.23 o
   0 -11   5          0.00          0.11         0.21 o
   1 -11   5          6.28          4.54         0.41 o
  -4 -10   5          1.37          1.67         0.18 o
  -3 -10   5          0.90          0.74         0.13 o
  -2 -10   5         35.22         31.91         1.16 o
  -1 -10   5        159.71        166.60         5.55 o
   0 -10   5          0.01          0.01         0.14 o
   1 -10   5         82.62         91.96         3.08 o
   2 -10   5          0.74          0.39         0.10 o
  -5  -9   5         27.18         31.35         1.36 o
  -4  -9   5         52.61         52.64         2.23 o
  -3  -9   5        104.38        117.09         5.27 o
  -2  -9   5          2.12          1.29         0.11 o
  -1  -9   5         27.87         23.75         0.74 o
   0  -9   5         72.91         82.37         2.40 o
   1  -9   5         14.02         12.44         0.45 o
   2  -9   5         32.27         38.11         1.53 o
   3  -9   5         20.39         19.43         0.96 o
  -5  -8   5          1.54          1.05         0.19 o
  -4  -8   5          0.05          0.13         0.11 o
  -3  -8   5         81.82         78.52         2.31 o
  -2  -8   5          4.79          7.67         0.29 o
  -1  -8   5         43.25         41.13         1.05 o
   0  -8   5        345.04        345.16         9.10 o
   1  -8   5          2.36          3.15         0.22 o
   2  -8   5        257.00        255.66         7.29 o
   3  -8   5        178.86        172.21         4.90 o
   4  -8   5          7.18          5.79         0.31 o
  -6  -7   5         96.95         85.74         4.89 o
  -5  -7   5        204.15        210.64         6.15 o
  -4  -7   5          4.26          5.45         0.28 o
  -3  -7   5          0.47          0.40         0.12 o
  -2  -7   5        128.35        136.06         3.36 o
  -1  -7   5          0.01          0.43         0.05 o
   0  -7   5        243.25        229.31         4.81 o
   1  -7   5         18.68         20.56         0.51 o
   2  -7   5        124.00        126.02         3.81 o
   3  -7   5         16.27         18.46         0.54 o
   4  -7   5          0.19          0.37         0.16 o
  -6  -6   5          0.13          0.04         0.11 o
  -5  -6   5          0.33          0.48         0.13 o
  -4  -6   5          0.36          0.14         0.10 o
  -3  -6   5          1.23          0.41         0.09 o
  -2  -6   5        128.56        129.12         2.77 o
  -1  -6   5          5.75          4.04         0.17 o
   0  -6   5         11.33         10.72         0.30 o
   1  -6   5        107.40        111.15         3.11 o
   2  -6   5         94.98         97.70         2.25 o
   3  -6   5         15.13         16.45         0.78 o
   4  -6   5          5.12          5.55         0.32 o
   5  -6   5          9.92          9.35         0.49 o
  -6  -5   5         68.57         76.53         2.58 o
  -5  -5   5        875.86        916.34        29.77 o
  -4  -5   5         48.88         51.01         1.29 o
  -3  -5   5         23.07         27.30         0.73 o
  -2  -5   5          3.76          8.72         0.28 o
  -1  -5   5         14.40         16.72         0.68 o
   0  -5   5         73.59         80.64         3.06 o
   1  -5   5         63.19         52.84         1.91 o
   2  -5   5         17.39         17.20         0.53 o
   3  -5   5         11.74          9.12         0.42 o
   4  -5   5         39.01         30.88         1.89 o
   5  -5   5         34.02         38.44         1.32 o
  -6  -4   5         32.00         38.62         1.38 o
  -5  -4   5         88.08        102.45         4.16 o
  -4  -4   5        451.52        459.00        10.95 o
  -3  -4   5         69.83         72.98         1.80 o
  -2  -4   5         88.24         76.62         2.78 o
  -1  -4   5        132.43        151.74         5.63 o
   0  -4   5       1011.01       1094.03        39.67 o
   1  -4   5        182.99        191.72         7.08 o
   2  -4   5       1621.03       1602.95        60.35 o
   3  -4   5          6.72          4.48         0.43 o
   4  -4   5         39.93         37.97         4.19 o
   5  -4   5        161.10        143.33         8.33 o
   6  -4   5          0.95          1.44         0.16 o
  -6  -3   5        494.97        518.32        20.64 o
  -5  -3   5         17.13         17.84         0.83 o
  -4  -3   5        421.01        358.49        10.62 o
  -3  -3   5          3.31          6.66         0.32 o
  -2  -3   5          1.07          1.25         0.31 o
  -1  -3   5       1160.07       1193.61        34.00 o
   0  -3   5         87.09         89.43         1.97 o
   1  -3   5        282.93        286.41         7.02 o
   2  -3   5         62.15         56.00         2.22 o
   3  -3   5         86.48         75.49         3.57 o
   4  -3   5         66.41         63.89         3.05 o
   5  -3   5        369.36        384.55        15.69 o
   6  -3   5          2.68          1.74         0.21 o
  -6  -2   5         41.81         48.61         2.89 o
  -5  -2   5        281.56        285.45        16.48 o
  -4  -2   5         97.97         78.08         4.61 o
  -3  -2   5        839.49        849.04        25.47 o
  -2  -2   5        197.33        195.66         9.94 o
  -1  -2   5        417.73        441.08         9.37 o
   0  -2   5         32.25         20.36         0.48 o
   1  -2   5       1542.54       1633.26        34.57 o
   2  -2   5         47.07         53.05         1.69 o
   4  -2   5        835.43        736.23        42.33 o
   5  -2   5        412.16        413.72        23.89 o
   6  -2   5         15.56         17.87         1.10 o
  -6  -1   5         20.89         18.76         0.85 o
  -5  -1   5        212.55        203.40        11.78 o
  -3  -1   5        895.78        851.28        36.33 o
  -2  -1   5        142.25        134.68         3.06 o
  -1  -1   5        236.31        241.15         6.16 o
   0  -1   5        243.79        234.95         4.75 o
   1  -1   5        494.34        478.51         9.57 o
   2  -1   5        549.93        591.37        13.15 o
   3  -1   5        270.43        247.35        10.61 o
   4  -1   5         96.70         90.47         5.30 o
   5  -1   5        397.76        367.07        15.72 o
   6  -1   5         29.88         33.13         1.99 o
   7  -1   5        119.01        119.38         8.19 o
  -6   0   5          0.05          0.09         0.21 o
  -5   0   5         19.21         16.15         1.10 o
  -4   0   5        131.16        120.51         7.09 o
  -3   0   5          8.54         10.20         0.60 o
  -2   0   5        124.00        126.69         3.60 o
  -1   0   5       1255.94       1283.99        28.47 o
   0   0   5        228.81        250.94         5.27 o
   1   0   5          0.79          3.12         0.19 o
   2   0   5         26.48         33.77         0.92 o
   3   0   5          1.46          3.71         0.36 o
   4   0   5        144.97        125.85         3.40 o
   5   0   5         56.40         56.68         2.02 o
   6   0   5          6.21          6.67         0.39 o
   7   0   5         48.42         35.96         2.54 o
  -6   1   5         32.99         30.24         1.31 o
  -5   1   5        291.60        318.65        18.41 o
  -4   1   5        231.84        247.42        14.33 o
  -3   1   5        326.11        327.91        11.95 o
  -2   1   5        640.10        678.41        31.51 o
  -1   1   5        462.89        507.35        12.14 o
   0   1   5          8.83          8.48         0.23 o
   1   1   5        169.09        165.36         3.49 o
   2   1   5        152.25        159.67         3.38 o
   3   1   5          6.88          8.33         0.40 o
   4   1   5          0.47          0.87         0.15 o
   5   1   5          9.25          7.80         0.36 o
   6   1   5        350.15        376.77        15.02 o
   7   1   5         33.63         32.19         3.54 o
  -6   2   5         10.32          9.01         0.41 o
  -5   2   5          9.47          7.47         0.41 o
  -4   2   5         64.94         62.01         5.78 o
  -3   2   5        177.53        188.48         5.01 o
  -2   2   5          0.00          1.46         0.97 o
  -1   2   5       2783.64       2741.32        61.63 o
   0   2   5        123.21        109.19         2.10 o
   1   2   5         77.98         82.40         1.57 o
   2   2   5          0.70          1.15         0.24 o
   3   2   5        121.51        144.44         4.46 o
   4   2   5        114.86        125.62         3.83 o
   5   2   5        107.25        116.82         2.67 o
   6   2   5         10.82         10.50         0.52 o
   7   2   5          8.70          8.47         0.37 o
  -6   3   5         27.15         25.85         1.58 o
  -5   3   5         51.78         48.11         1.70 o
  -4   3   5        206.45        208.41         7.06 o
  -3   3   5          2.79          2.26         0.18 o
  -2   3   5        210.61        221.06         7.76 o
  -1   3   5         29.19         31.56         1.50 o
   0   3   5          6.37          6.82         0.19 o
   1   3   5         41.63         35.45         0.71 o
   2   3   5       1238.38       1239.38        25.41 o
   3   3   5        117.89        122.61         3.80 o
   4   3   5          9.34          9.74         0.27 o
   5   3   5        241.90        243.31         5.84 o
   6   3   5        160.94        165.46         4.97 o
   7   3   5         16.59         16.71         0.63 o
  -5   4   5         66.63         72.22         3.09 o
  -4   4   5        132.81        134.84         3.52 o
  -3   4   5        195.59        184.41         4.17 o
  -2   4   5          3.86          4.11         0.21 o
  -1   4   5        483.97        518.44        16.15 o
   0   4   5        207.74        187.23         3.90 o
   1   4   5       2135.56       2263.90        71.83 o
   2   4   5        338.56        335.49        14.48 o
   3   4   5        458.19        502.11        15.20 o
   4   4   5         94.95         82.60         1.61 o
   5   4   5         72.65         69.05         1.64 o
   6   4   5         11.67         12.64         0.64 o
   7   4   5          0.17          1.22         0.13 o
  -5   5   5        135.53        150.28         5.02 o
  -4   5   5          1.33          1.37         0.17 o
  -3   5   5          5.49          5.72         0.37 o
  -2   5   5         36.03         38.97         0.83 o
  -1   5   5         33.48         28.63         0.66 o
   0   5   5         30.82         26.60         2.72 o
   1   5   5       1142.35       1129.06        35.85 o
   2   5   5        835.41        877.15        38.10 o
   3   5   5         65.68         53.87         1.25 o
   4   5   5         13.66         13.83         0.31 o
   5   5   5        212.57        220.10         5.92 o
   6   5   5         90.34         97.80         3.94 o
   7   5   5          0.06          0.19         0.11 o
  -4   6   5         96.64         94.97         2.78 o
  -3   6   5         70.43         73.15         2.18 o
  -2   6   5          5.21          6.87         0.23 o
  -1   6   5          1.06          1.64         0.27 o
   0   6   5        320.39        340.85         7.33 o
   1   6   5          2.32          2.12         0.13 o
   2   6   5       1538.65       1433.36        29.29 o
   3   6   5        476.37        467.48         9.90 o
   4   6   5         29.31         28.85         1.00 o
   5   6   5         10.01          7.89         0.36 o
   6   6   5         24.16         21.79         1.01 o
   7   6   5         19.96         16.85         0.74 o
  -4   7   5         53.48         60.45         2.61 o
  -3   7   5         76.73         79.66         3.60 o
  -2   7   5        177.73        185.17         5.35 o
  -1   7   5         44.74         43.38         1.13 o
   0   7   5          6.18          3.46         0.19 o
   1   7   5        311.55        301.47         5.84 o
   2   7   5          0.47          0.99         0.23 o
   3   7   5        203.14        177.45         4.57 o
   4   7   5       1156.66       1143.15        28.77 o
   5   7   5         97.46        102.66         3.07 o
   6   7   5          9.65         10.72         0.58 o
  -3   8   5         81.81         75.34         2.60 o
  -2   8   5        119.01        127.03         3.70 o
  -1   8   5        135.48        128.59         3.73 o
   0   8   5         58.24         58.68         1.82 o
   1   8   5         16.76         23.35         0.65 o
   2   8   5         14.18         12.64         0.33 o
   3   8   5        236.48        231.15         5.67 o
   4   8   5        102.48         97.23         3.45 o
   5   8   5        194.15        184.25         6.42 o
   6   8   5         34.20         33.31         4.06 o
  -3   9   5        161.43        107.93         6.82 o
  -2   9   5          8.66          8.67         0.44 o
  -1   9   5          2.82          3.37         0.30 o
   0   9   5         34.56         32.78         1.21 o
   1   9   5         17.64         15.98         0.53 o
   2   9   5          9.42          9.30         0.33 o
   3   9   5        110.76        112.25         3.29 o
   4   9   5          4.69          6.73         0.40 o
   5   9   5          5.69          7.34         0.39 o
   6   9   5          0.79          0.48         0.16 o
  -1  10   5         34.14         35.18         1.28 o
   0  10   5         23.64         22.57         0.87 o
   1  10   5         34.43         34.48         1.41 o
   2  10   5          0.03          0.15         0.14 o
   3  10   5        144.90        147.90         5.02 o
   4  10   5         25.06         23.06         0.90 o
   5  10   5         12.69          9.77         0.89 o
  -1  11   5         41.53         42.91         2.82 o
   0  11   5          3.30          3.11         0.29 o
   1  11   5          1.99          3.57         0.31 o
   2  11   5         10.25          9.77         0.44 o
   3  11   5         46.99         44.74         3.23 o
   4  11   5         13.05         13.31         1.13 o
   1  12   5        253.27        229.71         9.66 o
  -2 -11   6         45.27         42.01         2.41 o
  -1 -11   6         40.68         45.50         2.65 o
   0 -11   6         14.56         13.58         2.23 o
  -4 -10   6          4.97          3.82         0.23 o
  -3 -10   6          0.19          0.07         0.19 o
  -2 -10   6          3.05          4.50         0.54 o
  -1 -10   6        234.34        271.86        11.13 o
   0 -10   6        325.91        351.04        14.36 o
   1 -10   6          2.08          2.15         0.21 o
   2 -10   6          0.61          0.49         0.10 o
  -5  -9   6          1.37          1.13         0.24 o
  -4  -9   6          1.59          2.24         0.23 o
  -3  -9   6        159.02        160.64         8.53 o
  -2  -9   6          2.99          4.67         0.34 o
  -1  -9   6        556.97        628.82        20.58 o
   0  -9   6         33.73         39.89         1.38 o
   1  -9   6        245.10        261.83         7.56 o
   2  -9   6         48.54         50.82         2.59 o
   3  -9   6         40.72         34.55         2.54 o
  -5  -8   6         74.51         62.23         2.60 o
  -4  -8   6         79.00         78.08         2.63 o
  -3  -8   6          5.10          6.45         0.30 o
  -2  -8   6          7.57         11.95         0.43 o
  -1  -8   6       1533.17       1665.05        48.00 o
   0  -8   6        226.47        260.35         8.55 o
   1  -8   6        350.64        356.56        10.14 o
   2  -8   6         49.36         40.90         1.24 o
   3  -8   6         34.48         43.60         1.29 o
   4  -8   6          0.21          0.55         0.14 o
  -6  -7   6          8.91          6.32         0.48 o
  -5  -7   6         98.30        102.36         3.02 o
  -4  -7   6         13.07          9.29         0.42 o
  -3  -7   6        116.92        122.07         3.62 o
  -2  -7   6         66.62         73.36         1.58 o
  -1  -7   6        189.27        196.09         4.18 o
   0  -7   6        190.04        174.97         3.98 o
   1  -7   6        324.25        315.30         7.47 o
   2  -7   6        162.83        164.68         5.46 o
   3  -7   6         12.02         10.77         0.39 o
   4  -7   6         25.10         24.61         1.51 o
  -6  -6   6         29.26         22.93         1.20 o
  -5  -6   6          1.75          0.75         0.15 o
  -4  -6   6          8.30          8.45         0.30 o
  -3  -6   6          6.04          4.98         0.21 o
  -2  -6   6          5.79          8.10         0.27 o
  -1  -6   6        149.85        147.46         3.42 o
   0  -6   6        255.23        253.28         5.74 o
   1  -6   6        285.67        258.98         6.20 o
   2  -6   6        511.01        475.62        10.62 o
   3  -6   6        122.14        106.86         3.55 o
   4  -6   6         54.21         53.41         1.81 o
   5  -6   6         20.53         22.27         0.97 o
  -6  -5   6         86.04         93.56         5.85 o
  -5  -5   6        189.40        211.44         8.42 o
  -4  -5   6          3.52          5.71         0.33 o
  -3  -5   6        107.92        108.53         2.65 o
  -2  -5   6        273.59        268.37         6.08 o
  -1  -5   6         25.91         25.56         0.92 o
   0  -5   6        267.41        254.14         7.85 o
   1  -5   6        211.28        227.51         6.18 o
   2  -5   6         69.25         64.69         1.67 o
   3  -5   6         45.36         45.30         1.45 o
   4  -5   6         52.18         52.45         1.80 o
   5  -5   6          0.42          0.54         0.18 o
  -6  -4   6         31.32         29.66         1.33 o
  -5  -4   6         96.29        105.46         4.25 o
  -4  -4   6         15.95         13.26         0.42 o
  -3  -4   6         54.03         62.07         1.71 o
  -2  -4   6        195.58        204.11         7.17 o
  -1  -4   6         36.52         38.06         1.55 o
   0  -4   6        227.17        241.23         8.82 o
   1  -4   6        165.07        171.59         6.35 o
   2  -4   6        300.24        283.49         8.85 o
   3  -4   6         39.79         33.07         1.40 o
   4  -4   6         41.35         36.37         2.27 o
   5  -4   6         10.31         11.73         0.61 o
   6  -4   6         21.84         18.46         0.76 o
  -6  -3   6        150.12        167.79         6.74 o
  -5  -3   6          8.69          6.83         0.41 o
  -4  -3   6        210.94        197.01        11.12 o
  -3  -3   6        167.21        173.99         5.22 o
  -2  -3   6        638.19        682.53        28.80 o
  -1  -3   6         99.75         93.70         2.83 o
   0  -3   6        522.85        503.72        14.55 o
   1  -3   6          4.62          3.97         0.26 o
   2  -3   6          6.28          4.10         0.33 o
   3  -3   6         26.43         22.18         1.39 o
   4  -3   6        527.30        446.07        16.34 o
   5  -3   6         51.55         49.19         2.11 o
   6  -3   6          8.91          9.90         0.76 o
  -6  -2   6        111.16        110.32         9.56 o
  -5  -2   6         15.51         18.28         1.24 o
  -4  -2   6         62.59         58.80         3.51 o
  -3  -2   6        361.98        346.14        14.91 o
  -2  -2   6        852.72        906.38        37.92 o
  -1  -2   6        139.73        150.14         3.64 o
   0  -2   6        298.74        288.07         5.83 o
   1  -2   6        790.35        909.49        18.14 o
   2  -2   6        752.50        713.58        16.74 o
   3  -2   6          1.04          0.48         0.41 o
   4  -2   6        471.42        429.38        23.42 o
   5  -2   6         78.77         73.87         4.33 o
   6  -2   6         63.02         66.13         2.77 o
  -6  -1   6         28.49         24.17         1.09 o
  -5  -1   6          6.91          5.69         0.41 o
  -3  -1   6         85.59         73.18         3.31 o
  -2  -1   6        623.46        624.55        22.57 o
  -1  -1   6        671.02        692.86        15.39 o
   0  -1   6         38.78         36.15         0.80 o
   1  -1   6        211.16        223.54         4.70 o
   2  -1   6         25.43         25.47         0.86 o
   3  -1   6         10.10         12.21         0.64 o
   4  -1   6         20.59         20.31         1.10 o
   5  -1   6         30.02         24.04         1.68 o
   6  -1   6         46.60         44.36         1.93 o
   7  -1   6         52.37         55.36         3.85 o
  -6   0   6         20.21         21.56         0.97 o
  -5   0   6         38.49         37.81         2.34 o
  -4   0   6        279.14        257.83        14.96 o
  -3   0   6          1.88          1.20         0.22 o
  -2   0   6        109.30        121.48         3.92 o
  -1   0   6          8.77          8.03         0.47 o
   0   0   6         24.23         27.87         0.66 o
   1   0   6          2.65          2.90         0.20 o
   2   0   6        511.15        563.61        15.08 o
   3   0   6         93.27        115.08         4.18 o
   4   0   6         70.09         67.98         1.90 o
   5   0   6        936.01        938.51        31.59 o
   6   0   6         71.39         74.02         3.01 o
   7   0   6          6.39          7.18         0.45 o
  -6   1   6          0.01          0.23         0.12 o
  -5   1   6         66.40         70.28         4.19 o
  -4   1   6          2.90          3.85         0.48 o
  -3   1   6         36.96         36.80         1.37 o
  -2   1   6       2529.47       2703.11        93.98 o
  -1   1   6        620.16        655.71        18.20 o
   0   1   6        469.44        465.35         9.81 o
   1   1   6        134.65        128.75         2.75 o
   2   1   6        949.16        978.85        29.99 o
   3   1   6         16.84         18.84         0.83 o
   4   1   6        256.59        255.27         6.16 o
   5   1   6          9.00          7.39         0.31 o
   6   1   6         17.29         17.93         1.41 o
   7   1   6          5.20          5.51         0.34 o
  -6   2   6          3.88          2.13         0.34 o
  -5   2   6          2.11          3.19         0.27 o
  -4   2   6          7.08          8.83         0.79 o
  -3   2   6          0.88          0.82         0.14 o
  -2   2   6       1315.40       1436.14        49.83 o
  -1   2   6       1256.22       1270.54        44.17 o
   0   2   6         75.37         78.52         1.60 o
   1   2   6       1027.06       1063.03        21.00 o
   2   2   6        400.84        437.96        15.17 o
   3   2   6         19.04         22.73         0.80 o
   4   2   6          5.58          5.07         0.20 o
   5   2   6        740.97        709.26        19.15 o
   6   2   6        306.78        315.79        12.00 o
   7   2   6         80.22         89.74         3.61 o
  -5   3   6          9.82         15.68         0.68 o
  -4   3   6          6.77          8.30         0.40 o
  -3   3   6         16.55         16.42         0.52 o
  -2   3   6        525.07        548.50        13.05 o
  -1   3   6       4205.45       4747.93       164.27 o
   0   3   6          0.03          0.17         0.07 o
   1   3   6         33.19         31.76         0.66 o
   2   3   6       2337.29       2434.35        52.64 o
   3   3   6       1114.50       1289.94        39.09 o
   4   3   6          0.09          0.35         0.17 o
   5   3   6          0.80          0.39         0.13 o
   6   3   6        265.73        253.36         7.64 o
   7   3   6          2.59          4.71         0.28 o
  -5   4   6         10.59          9.53         0.47 o
  -4   4   6         46.28         38.50         1.18 o
  -3   4   6        256.72        242.49         5.67 o
  -2   4   6         79.87         95.42         1.92 o
  -1   4   6         11.69         15.47         0.70 o
   0   4   6        638.33        647.03        14.85 o
   1   4   6        461.96        482.83        15.25 o
   2   4   6         71.71         77.13         3.52 o
   3   4   6         81.71         94.99         1.83 o
   4   4   6         16.00         12.95         0.31 o
   5   4   6         80.46         83.17         2.41 o
   6   4   6         43.35         43.49         1.37 o
   7   4   6          4.82          2.85         0.34 o
  -5   5   6         28.42         22.83         0.83 o
  -4   5   6          0.92          1.24         0.42 o
  -3   5   6          5.12          4.74         0.47 o
  -2   5   6        445.19        451.15         9.48 o
  -1   5   6        153.54        156.37         3.31 o
   0   5   6          0.32          0.69         0.25 o
   1   5   6       2026.74       1978.60        62.78 o
   2   5   6        258.79        262.60        11.54 o
   3   5   6        131.31        121.94         2.62 o
   4   5   6         14.68         15.95         0.45 o
   5   5   6         47.22         43.85         1.63 o
   6   5   6         11.52         10.83         0.51 o
   7   5   6          0.66          0.85         0.15 o
  -4   6   6         32.43         32.55         1.74 o
  -3   6   6         26.56         23.80         0.78 o
  -2   6   6         23.88         22.80         0.54 o
  -1   6   6         56.35         59.05         1.48 o
   0   6   6        145.37        135.60         2.91 o
   1   6   6          8.48          6.83         0.21 o
   2   6   6        642.42        592.79        11.26 o
   3   6   6         96.69         88.86         1.94 o
   4   6   6          3.14          3.93         0.19 o
   5   6   6          0.14          0.03         0.13 o
   6   6   6          0.34          0.15         0.13 o
   7   6   6         22.88         24.61         1.65 o
  -4   7   6         90.29         88.00         3.78 o
  -3   7   6         16.89         17.17         0.86 o
  -2   7   6        107.09        103.91         3.05 o
  -1   7   6         57.94         59.76         1.52 o
   0   7   6        241.76        228.30         5.18 o
   1   7   6         14.66         16.07         0.50 o
   2   7   6        714.76        703.73        14.88 o
   3   7   6         19.65         22.03         0.81 o
   4   7   6         16.82         16.32         0.57 o
   5   7   6         22.27         23.40         0.79 o
   6   7   6        100.38        116.63         5.08 o
  -3   8   6          0.23          0.11         0.16 o
  -2   8   6         38.11         40.23         1.23 o
  -1   8   6          7.18          5.37         0.25 o
   0   8   6          1.51          0.82         0.19 o
   1   8   6         48.60         43.08         1.11 o
   2   8   6        129.23        121.61         2.61 o
   3   8   6        302.82        301.43         8.35 o
   4   8   6        502.33        542.47        18.80 o
   5   8   6        153.58        164.79         5.77 o
   6   8   6         14.76         15.73         0.80 o
  -3   9   6          1.38          1.03         0.27 o
  -2   9   6         22.88         20.45         0.76 o
  -1   9   6         37.99         43.52         1.62 o
   0   9   6         71.92         70.97         2.17 o
   1   9   6         10.24         10.13         0.47 o
   2   9   6          0.40          0.65         0.15 o
   3   9   6          0.27          0.33         0.13 o
   4   9   6          5.13          5.37         0.36 o
   5   9   6         18.69         15.85         0.82 o
   6   9   6         14.88         12.52         0.61 o
  -2  10   6         49.19         51.37         3.37 o
  -1  10   6        168.81        171.50         7.05 o
   0  10   6        134.11        125.10         4.20 o
   1  10   6         52.72         56.39         1.97 o
   2  10   6         92.22         86.67         2.58 o
   3  10   6        165.25        154.44         6.73 o
   4  10   6         82.61         74.49         2.65 o
   5  10   6        130.39        128.23         5.55 o
  -1  11   6         22.94         25.02         1.72 o
   0  11   6         23.57         22.42         1.06 o
   1  11   6         16.10         16.75         0.84 o
   2  11   6         23.02         23.56         0.88 o
   3  11   6         12.29          9.41         0.40 o
   4  11   6         21.33         18.83         1.17 o
  -2 -11   7          0.62          0.07         0.06 o
  -1 -11   7         63.65         70.89         2.94 o
   0 -11   7         38.12         42.02         1.75 o
  -4 -10   7        166.77        161.64         9.16 o
  -3 -10   7         26.73         26.15         1.14 o
  -2 -10   7          2.69          3.93         0.22 o
  -1 -10   7         71.25         77.92         3.23 o
   0 -10   7          9.77         11.24         0.62 o
   1 -10   7         69.81         70.40         4.13 o
   2 -10   7          0.54          0.55         0.14 o
  -4  -9   7         29.32         28.02         1.21 o
  -3  -9   7         11.08         10.40         0.79 o
  -2  -9   7         11.58         12.45         0.42 o
  -1  -9   7        206.94        228.74         6.90 o
   0  -9   7          1.61          2.60         0.19 o
   1  -9   7         50.68         49.75         1.70 o
   2  -9   7         29.60         30.00         1.04 o
   3  -9   7          7.62          8.59         0.62 o
  -5  -8   7          9.92          6.46         0.36 o
  -4  -8   7         24.98         25.82         0.92 o
  -3  -8   7         19.85         19.51         0.74 o
  -2  -8   7          0.16          0.51         0.16 o
  -1  -8   7        195.30        218.30         6.30 o
   0  -8   7        202.53        216.75         8.09 o
   1  -8   7         60.39         57.64         1.98 o
   2  -8   7        116.77        113.09         3.78 o
   3  -8   7         29.61         28.60         1.26 o
   4  -8   7         22.13         27.36         1.51 o
  -5  -7   7          0.63          1.45         0.14 o
  -4  -7   7         66.55         67.57         2.28 o
  -3  -7   7          2.57          2.95         0.21 o
  -2  -7   7          6.46          6.95         0.25 o
  -1  -7   7        235.20        221.83         5.35 o
   0  -7   7          3.66          3.50         0.19 o
   1  -7   7         64.52         66.06         2.02 o
   2  -7   7          3.20          2.72         0.33 o
   3  -7   7          0.76          0.91         0.13 o
   4  -7   7          0.19         -0.07         0.19 o
  -6  -6   7         18.91         18.63         1.10 o
  -5  -6   7         60.18         66.64         1.99 o
  -4  -6   7         30.06         29.89         0.83 o
  -3  -6   7         32.46         28.90         0.82 o
  -2  -6   7         79.04         80.74         1.84 o
  -1  -6   7        151.49        151.45         3.25 o
   0  -6   7        406.95        360.20         8.68 o
   1  -6   7        174.42        156.76         3.86 o
   2  -6   7         72.35         74.83         3.74 o
   3  -6   7        541.04        484.94        15.77 o
   4  -6   7         21.15         25.43         0.93 o
  -6  -5   7         22.97         24.26         1.44 o
  -5  -5   7          5.26          4.68         0.28 o
  -4  -5   7         38.54         34.77         1.23 o
  -3  -5   7        192.89        190.17         5.03 o
  -2  -5   7         34.67         32.51         0.86 o
  -1  -5   7         49.96         53.97         1.28 o
   0  -5   7         12.30         10.58         0.41 o
   1  -5   7        624.72        608.69        22.45 o
   2  -5   7         32.09         26.40         0.86 o
   3  -5   7         33.05         26.30         0.89 o
   4  -5   7          0.60          1.97         0.38 o
   5  -5   7         46.23         51.68         1.50 o
  -5  -4   7         44.95         42.17         1.77 o
  -4  -4   7         41.48         37.93         1.33 o
  -3  -4   7          3.22          3.92         0.23 o
  -2  -4   7         36.04         34.58         1.32 o
  -1  -4   7         74.58         58.68         2.30 o
   0  -4   7         69.18         75.32         2.87 o
   1  -4   7        307.89        315.02        11.61 o
   2  -4   7         79.49         69.90         3.85 o
   3  -4   7         16.76         11.58         0.77 o
   4  -4   7          0.00          0.69         0.34 o
   5  -4   7        184.42        192.22        22.21 o
   6  -4   7          0.29          0.91         0.14 o
  -6  -3   7          7.22          7.15         0.36 o
  -5  -3   7        258.30        255.62        14.75 o
  -4  -3   7        156.64        141.93         7.68 o
  -3  -3   7        851.72        818.14        58.49 o
  -2  -3   7        117.98        106.77         4.71 o
  -1  -3   7        136.59        144.27         5.35 o
   0  -3   7          3.92          4.30         0.28 o
   1  -3   7        539.04        552.49        20.12 o
   2  -3   7        156.52        154.14         7.47 o
   3  -3   7        163.30        146.31         8.37 o
   4  -3   7         54.60         44.40         1.82 o
   5  -3   7         25.91         20.38         0.92 o
   6  -3   7          5.97          6.23         0.31 o
  -6  -2   7        303.11        326.56        22.35 o
  -5  -2   7          0.15          0.21         0.21 o
  -4  -2   7        817.61        717.74        41.27 o
  -3  -2   7        233.27        227.64         9.91 o
  -1  -2   7        365.43        374.44         9.50 o
   0  -2   7        756.17        776.54        15.51 o
   1  -2   7        757.68        825.28        18.31 o
   2  -2   7         51.81         50.37         2.32 o
   3  -2   7          1.26          0.55         0.18 o
   4  -2   7        891.58        818.65        34.87 o
   5  -2   7         46.98         42.01         2.54 o
   6  -2   7          9.53          9.62         0.76 o
  -6  -1   7         17.19         23.51         1.02 o
  -5  -1   7         64.13         61.69         2.60 o
  -4  -1   7        373.73        348.56        20.15 o
  -3  -1   7        116.75        103.23         3.67 o
  -2  -1   7        993.23        996.98        55.11 o
  -1  -1   7         69.84         81.84         2.49 o
   0  -1   7          2.54          2.56         0.17 o
   1  -1   7         40.00         40.18         1.09 o
   2  -1   7        166.15        160.62         7.09 o
   3  -1   7          9.63         10.81         0.61 o
   4  -1   7         19.32         21.22         2.17 o
   5  -1   7        457.64        453.57        19.82 o
   6  -1   7         12.22         12.85         0.96 o
  -6   0   7         17.19         14.64         0.63 o
  -5   0   7         35.74         30.73         1.99 o
  -4   0   7         48.52         43.32         2.68 o
  -3   0   7         62.19         64.84         2.10 o
  -2   0   7         87.57         78.61         2.89 o
  -1   0   7        155.86        171.16         5.50 o
   0   0   7        392.88        415.39        13.75 o
   1   0   7         60.48         64.09         1.65 o
   2   0   7         54.83         73.38         2.70 o
   3   0   7         19.24         18.92         0.88 o
   4   0   7         46.50         43.37         1.26 o
   5   0   7        581.61        559.25        19.75 o
   6   0   7         56.86         63.81         2.84 o
  -6   1   7         13.84         12.59         0.42 o
  -5   1   7         35.49         37.69         1.65 o
  -4   1   7        240.48        246.86        17.60 o
  -3   1   7         15.52         15.62         0.57 o
  -2   1   7       1167.67       1174.51        40.78 o
  -1   1   7        149.63        159.52         6.65 o
   0   1   7        260.20        260.81         5.88 o
   1   1   7         44.76         39.74         1.18 o
   2   1   7        380.12        380.69        11.58 o
   3   1   7        634.91        673.22        23.64 o
   4   1   7         94.12         93.18         3.18 o
   5   1   7        635.25        617.80        17.96 o
   6   1   7        265.20        289.80         8.56 o
   7   1   7         15.14         15.21         0.72 o
  -6   2   7          9.99          9.97         0.69 o
  -5   2   7         43.32         45.82         1.65 o
  -4   2   7         92.44         97.28         3.99 o
  -3   2   7        276.77        264.06         6.32 o
  -2   2   7        132.51        124.88         3.34 o
  -1   2   7          0.53          0.89         0.21 o
   0   2   7         17.53         17.16         0.60 o
   1   2   7         12.17         11.32         0.31 o
   2   2   7        221.44        274.84         9.70 o
   3   2   7        173.35        203.83         6.23 o
   4   2   7         78.39         77.55         1.76 o
   5   2   7        118.15        117.53         2.95 o
   6   2   7        408.59        457.41        15.68 o
   7   2   7         27.49         22.32         1.04 o
  -5   3   7        379.30        408.14        16.84 o
  -4   3   7          9.80         12.25         0.51 o
  -3   3   7         14.59         11.45         0.42 o
  -2   3   7         47.09         36.24         0.86 o
  -1   3   7       1042.88       1041.56        42.68 o
   0   3   7         65.42         60.95         1.75 o
   1   3   7          0.06          0.14         0.11 o
   2   3   7        354.86        358.58         8.77 o
   3   3   7        177.20        165.06         3.80 o
   4   3   7         59.14         58.01         1.22 o
   5   3   7          1.30          0.45         0.14 o
   6   3   7        148.92        165.65         7.17 o
   7   3   7          0.33          0.19         0.16 o
  -5   4   7         20.82         18.58         0.74 o
  -4   4   7         72.51         75.04         2.61 o
  -3   4   7         48.11         48.65         1.70 o
  -2   4   7         17.91         16.83         0.45 o
  -1   4   7         49.64         50.08         1.10 o
   0   4   7        150.66        153.22         3.81 o
   1   4   7       1097.71       1188.21        52.09 o
   2   4   7         26.52         23.20         1.20 o
   3   4   7         47.77         50.57         1.00 o
   4   4   7         22.82         21.06         0.49 o
   5   4   7        288.69        299.03         7.56 o
   6   4   7          7.94          5.59         0.28 o
   7   4   7         62.38         57.97         2.59 o
  -5   5   7         19.48         18.91         1.03 o
  -4   5   7         58.58         59.70         2.09 o
  -3   5   7          1.77          2.81         0.27 o
  -2   5   7          8.47          5.54         0.23 o
  -1   5   7         40.97         51.31         1.15 o
   0   5   7         10.65          9.01         0.30 o
   1   5   7        417.45        419.69        11.92 o
   2   5   7        225.20        240.81         6.10 o
   3   5   7          4.55          5.34         0.28 o
   4   5   7         80.38         84.03         2.00 o
   5   5   7          1.07          0.58         0.12 o
   6   5   7         24.37         28.30         1.27 o
   7   5   7         57.20         53.11         1.93 o
  -4   6   7         60.29         66.52         2.88 o
  -3   6   7         19.05         13.80         0.75 o
  -2   6   7        158.65        159.37         3.87 o
  -1   6   7        358.69        352.66         9.37 o
   0   6   7         69.37         66.74         1.61 o
   1   6   7         50.82         46.16         1.00 o
   2   6   7        176.59        164.92         3.17 o
   3   6   7         80.33         85.63         2.04 o
   4   6   7        150.99        149.67         3.80 o
   5   6   7         29.03         32.60         1.07 o
   6   6   7          9.74         11.44         0.45 o
  -4   7   7         90.69         84.64         4.51 o
  -3   7   7          1.32          4.77         0.79 o
  -2   7   7          2.08          1.26         0.20 o
  -1   7   7          0.93          0.99         0.12 o
   0   7   7          2.17          2.50         0.30 o
   1   7   7         35.86         31.57         0.80 o
   2   7   7       1222.78       1146.97        24.31 o
   3   7   7       1202.41       1179.54        31.54 o
   4   7   7         44.15         47.94         1.56 o
   5   7   7         38.30         40.98         1.59 o
   6   7   7          5.62          7.28         0.46 o
  -3   8   7        128.24        123.01         5.23 o
  -2   8   7          0.62          1.16         0.17 o
  -1   8   7         74.06         69.60         2.49 o
   0   8   7        246.26        246.27         7.29 o
   1   8   7        107.40         94.40         2.24 o
   2   8   7        132.56        125.28         2.69 o
   3   8   7        111.55        111.85         2.82 o
   4   8   7        390.28        391.88        12.09 o
   5   8   7          7.79          6.14         0.49 o
   6   8   7         65.71         70.98         3.09 o
  -2   9   7         20.70         21.65         1.58 o
  -1   9   7         11.19         14.49         0.64 o
   0   9   7         21.94         23.09         0.79 o
   1   9   7        135.04        136.62         3.74 o
   2   9   7          6.88          8.28         0.26 o
   3   9   7        158.76        150.03         3.75 o
   4   9   7        323.66        301.57        10.43 o
   5   9   7          0.05          0.05         0.16 o
   6   9   7        156.82        150.53         9.37 o
  -1  10   7          4.24          5.84         0.44 o
   0  10   7         82.19         77.90         2.67 o
   1  10   7         30.13         30.77         1.14 o
   2  10   7          1.56          1.75         0.18 o
   3  10   7         42.84         42.97         1.51 o
   4  10   7          0.61          0.22         0.15 o
   5  10   7         10.26          9.27         0.51 o
   0  11   7          1.66          1.65         0.34 o
   1  11   7          6.63          7.23         0.93 o
   2  11   7         39.77         33.06         2.27 o
   3  11   7          0.73          1.10         0.27 o
   4  11   7          1.66          2.82         0.34 o
  -3 -10   8         36.14         43.31         3.95 o
  -2 -10   8         95.66         95.59         3.25 o
  -1 -10   8        103.75        112.61         4.67 o
   0 -10   8          7.30          7.04         0.41 o
   1 -10   8        168.47        174.68         9.92 o
  -4  -9   8        196.13        204.79        12.20 o
  -3  -9   8          3.80          4.88         0.31 o
  -2  -9   8        136.30        157.56         4.85 o
  -1  -9   8        147.11        158.85         4.93 o
   0  -9   8        109.03        122.89         4.09 o
   1  -9   8         23.44         26.44         0.94 o
   2  -9   8         79.50         87.99         2.93 o
  -4  -8   8          2.53          2.73         0.25 o
  -3  -8   8          1.99          3.94         0.25 o
  -2  -8   8        165.87        177.96         5.15 o
  -1  -8   8         41.40         47.01         1.42 o
   0  -8   8         61.32         61.82         2.10 o
   1  -8   8         14.28         13.64         0.55 o
   2  -8   8         23.55         19.28         0.74 o
   3  -8   8          0.80          0.08         0.14 o
  -5  -7   8         98.12         97.32         3.23 o
  -4  -7   8          4.07          4.85         0.31 o
  -3  -7   8         63.48         62.74         2.15 o
  -2  -7   8         23.07         22.19         0.64 o
  -1  -7   8        228.63        240.32         6.87 o
   0  -7   8        654.65        684.77        19.52 o
   1  -7   8        224.95        209.37         6.87 o
   2  -7   8          2.62          3.65         0.31 o
   3  -7   8          3.59          4.47         0.28 o
   4  -7   8         16.53         13.64         0.93 o
  -5  -6   8         34.14         33.46         1.19 o
  -4  -6   8         63.72         65.98         2.68 o
  -3  -6   8         16.59         17.72         0.59 o
  -2  -6   8        334.19        304.35         7.23 o
  -1  -6   8        211.11        210.77         4.69 o
   0  -6   8       1543.47       1514.54        42.42 o
   1  -6   8          0.97          0.39         0.14 o
   2  -6   8         95.20         78.08         4.61 o
   3  -6   8         83.67         74.25         3.04 o
   4  -6   8         40.27         39.81         2.34 o
  -5  -5   8          0.01          0.05         0.12 o
  -4  -5   8          0.61          0.60         0.18 o
  -3  -5   8         35.31         33.70         1.23 o
  -2  -5   8        275.07        253.19         6.64 o
  -1  -5   8        121.66        117.46         3.12 o
   0  -5   8          0.11          0.04         0.15 o
   1  -5   8        199.36        189.19         5.15 o
   2  -5   8          2.70          4.54         0.42 o
   3  -5   8          0.00          0.07         0.27 o
   4  -5   8          0.01          0.52         0.24 o
   5  -5   8         20.07         22.80         1.17 o
  -6  -4   8          4.68          4.25         0.28 o
  -5  -4   8        109.11        115.89         4.67 o
  -4  -4   8          0.41          0.35         0.15 o
  -3  -4   8          8.19          7.72         0.51 o
  -2  -4   8         63.67         62.00         2.22 o
  -1  -4   8          1.90          0.58         0.17 o
   0  -4   8         35.76         29.35         1.48 o
   1  -4   8          0.00          0.36         0.22 o
   2  -4   8         24.49         27.64         1.79 o
   3  -4   8        121.42        108.10         4.97 o
   4  -4   8        161.46        147.39         8.61 o
   5  -4   8         16.25         19.62         0.71 o
  -6  -3   8          1.25          0.94         0.10 o
  -5  -3   8          0.14          0.89         0.21 o
  -4  -3   8          9.25          6.19         0.55 o
  -3  -3   8        271.69        255.57        12.24 o
  -2  -3   8          3.37          3.23         0.41 o
  -1  -3   8         38.42         34.61         1.68 o
   0  -3   8         47.89         44.31         2.08 o
   2  -3   8         37.13         37.95         2.03 o
   3  -3   8         91.76         75.73         4.85 o
   4  -3   8        164.23        126.52         5.54 o
   5  -3   8          2.47          1.92         0.34 o
   6  -3   8          0.00          0.31         0.09 o
  -6  -2   8        381.92        359.91        30.64 o
  -5  -2   8          0.13          0.05         0.18 o
  -4  -2   8        680.23        630.03        36.28 o
  -3  -2   8         16.92         14.99         0.96 o
  -1  -2   8          0.01          0.24         0.25 o
   0  -2   8         11.95         17.06         1.10 o
   1  -2   8         30.70         26.86         1.11 o
   2  -2   8        166.36        164.32         7.69 o
   3  -2   8         13.30          9.35         1.05 o
   4  -2   8          9.17         11.47         0.69 o
   6  -2   8         26.67         29.19         0.94 o
  -6  -1   8        117.83        114.81         6.68 o
  -5  -1   8        125.07        131.44         5.43 o
  -4  -1   8        174.10        176.47        10.26 o
  -3  -1   8        204.41        172.15         6.03 o
  -2  -1   8        362.91        375.87        13.14 o
  -1  -1   8        253.29        256.13         9.24 o
   0  -1   8         12.55         14.00         0.57 o
   1  -1   8         83.89         87.39         2.85 o
   2  -1   8         10.45         13.05         0.67 o
   3  -1   8        280.57        274.26        11.03 o
   4  -1   8         26.18         21.23         0.83 o
   5  -1   8         39.26         42.21         2.47 o
   6  -1   8         43.12         48.35         1.73 o
  -6   0   8          7.48          9.03         0.48 o
  -5   0   8         32.91         32.24         1.99 o
  -4   0   8          9.53          8.80         0.82 o
  -3   0   8        225.32        194.29         7.18 o
  -2   0   8        415.59        459.03        18.91 o
  -1   0   8         44.18         52.50         2.43 o
   0   0   8          1.69          0.62         0.21 o
   1   0   8        166.08        153.96         5.21 o
   2   0   8        629.26        720.81        29.23 o
   3   0   8        170.95        164.64         4.98 o
   4   0   8         87.34         85.57         2.35 o
   5   0   8         92.80         91.42         5.16 o
   6   0   8          8.41          9.67         0.41 o
  -5   1   8          0.48          0.49         0.26 o
  -4   1   8        171.02        179.73         9.23 o
  -3   1   8         32.79         31.27         0.97 o
  -2   1   8         42.70         43.38         1.37 o
  -1   1   8        243.66        271.18         9.48 o
   0   1   8        553.42        606.22        18.43 o
   1   1   8          0.00          0.27         0.18 o
   2   1   8        114.81        117.14         4.22 o
   3   1   8        201.62        215.58         4.97 o
   4   1   8         29.88         30.64         0.78 o
   5   1   8        355.37        392.93        10.54 o
   6   1   8          0.21          0.61         0.22 o
   7   1   8          1.51          1.18         0.16 o
  -5   2   8         63.46         58.10         2.02 o
  -4   2   8        160.07        181.71         8.47 o
  -3   2   8        712.36        704.49        17.99 o
  -2   2   8        158.45        144.74         3.21 o
  -1   2   8        449.53        463.73        16.12 o
   0   2   8          2.82          4.27         0.30 o
   1   2   8         24.27         29.03         1.00 o
   2   2   8        198.78        221.52         8.68 o
   3   2   8         14.58         18.94         0.45 o
   4   2   8         82.70         69.65         1.69 o
   5   2   8         23.09         25.16         0.88 o
   6   2   8          2.40          3.64         0.27 o
   7   2   8          1.70          2.47         0.16 o
  -5   3   8         55.62         45.33         1.98 o
  -4   3   8        167.53        172.90         5.03 o
  -3   3   8          3.25          2.99         0.17 o
  -2   3   8       1442.15       1516.90        34.98 o
  -1   3   8        207.56        223.46         5.01 o
   0   3   8          0.81          0.92         0.20 o
   1   3   8        283.86        291.05         7.78 o
   2   3   8       1171.55       1237.37        43.29 o
   3   3   8         84.06         76.57         1.58 o
   4   3   8          9.06          5.90         0.21 o
   5   3   8        180.18        167.13         7.07 o
   6   3   8         64.32         76.44         3.72 o
   7   3   8          5.63          6.90         1.10 o
  -5   4   8          0.63          0.96         0.14 o
  -4   4   8          6.89          7.29         0.43 o
  -3   4   8          2.42          2.22         0.22 o
  -2   4   8        218.52        208.12         4.60 o
  -1   4   8        164.69        165.12         3.32 o
   0   4   8          2.06          6.02         0.17 o
   1   4   8          8.02          8.51         0.74 o
   2   4   8        139.14        139.67         3.56 o
   3   4   8         26.02         28.25         0.50 o
   4   4   8         41.76         40.71         0.87 o
   5   4   8         21.18         15.40         0.49 o
   6   4   8         27.97         23.06         0.92 o
   7   4   8         42.81         30.19         1.79 o
  -4   5   8         48.04         44.05         2.39 o
  -3   5   8         41.45         42.63         1.51 o
  -2   5   8        252.66        246.49         6.48 o
  -1   5   8        101.22         95.54         1.95 o
   0   5   8         16.03         13.94         0.41 o
   1   5   8          0.55          0.26         0.08 o
   2   5   8         38.37         35.39         1.36 o
   3   5   8        206.25        205.94         4.47 o
   4   5   8          5.62          5.52         0.26 o
   5   5   8         28.87         32.37         1.07 o
   6   5   8        117.00        124.66         4.51 o
   7   5   8         28.13         34.79         1.99 o
  -4   6   8          9.84          8.31         0.55 o
  -3   6   8         82.23         72.47         4.78 o
  -2   6   8         71.90         73.13         2.23 o
  -1   6   8        138.16        147.12         3.99 o
   0   6   8          2.72          3.72         0.20 o
   1   6   8        826.92        798.21        17.26 o
   2   6   8          0.10          0.57         0.14 o
   3   6   8         28.35         26.53         0.65 o
   4   6   8        124.41        120.84         3.04 o
   5   6   8        109.41        119.54         3.71 o
   6   6   8          0.15          0.28         0.10 o
  -3   7   8          5.89          5.31         0.38 o
  -2   7   8         12.23          8.46         0.45 o
  -1   7   8         23.23         29.30         0.96 o
   0   7   8          8.23          7.84         0.40 o
   1   7   8         34.04         36.34         0.93 o
   2   7   8          6.49          5.97         0.28 o
   3   7   8         72.94         66.78         1.72 o
   4   7   8         26.83         26.67         0.93 o
   5   7   8          3.10          1.45         0.22 o
   6   7   8          1.85          1.50         0.19 o
  -3   8   8         55.69         44.77         2.96 o
  -2   8   8        142.58        146.82        10.11 o
  -1   8   8          2.38          1.65         0.25 o
   0   8   8        533.54        533.42        18.37 o
   1   8   8        350.20        331.68         8.23 o
   2   8   8        621.93        564.68        11.96 o
   3   8   8        964.21        920.27        24.85 o
   4   8   8          4.34          7.21         0.36 o
   5   8   8         16.56         19.88         0.82 o
   6   8   8         21.24         20.14         1.31 o
  -2   9   8         15.22         12.33         1.07 o
  -1   9   8          7.13          7.88         0.62 o
   0   9   8         29.64         31.10         1.22 o
   1   9   8          1.58          1.90         0.19 o
   2   9   8        184.99        175.82         3.77 o
   3   9   8        173.26        150.46         4.11 o
   4   9   8        340.55        357.62        12.41 o
   5   9   8         41.95         34.68         1.58 o
  -1  10   8        104.83        102.90         4.27 o
   0  10   8         28.00         26.51         1.23 o
   1  10   8         12.86         13.06         0.53 o
   2  10   8         13.59         11.30         0.45 o
   3  10   8        220.91        189.72         7.53 o
   4  10   8          0.15         -0.05         0.16 o
   0  11   8         21.84         20.71         0.94 o
   1  11   8          4.72          5.08         0.43 o
   2  11   8          0.00          0.00         0.27 o
  -3 -10   9         46.41         40.30         2.34 o
  -2 -10   9        177.63        174.59        13.47 o
  -1 -10   9          5.07          4.98         0.31 o
   0 -10   9         50.97         49.47         2.09 o
   1 -10   9        100.82        100.81         4.16 o
  -4  -9   9         37.63         34.04         2.13 o
  -3  -9   9          1.58          1.77         0.45 o
  -2  -9   9          8.30         10.04         0.54 o
  -1  -9   9          0.21          0.20         0.11 o
   0  -9   9         53.32         55.23         1.86 o
   1  -9   9          6.54          8.03         0.36 o
   2  -9   9         39.00         45.41         1.53 o
  -4  -8   9          1.44          2.26         0.19 o
  -3  -8   9         25.94         26.80         0.95 o
  -2  -8   9          3.84          3.30         0.28 o
  -1  -8   9        347.43        388.55        11.18 o
   0  -8   9        104.24        116.77         3.90 o
   1  -8   9         27.86         29.14         1.05 o
   2  -8   9         15.12         16.76         0.63 o
   3  -8   9          3.14          1.42         0.16 o
  -5  -7   9         43.16         43.73         2.48 o
  -4  -7   9         96.13         94.60         3.16 o
  -3  -7   9         30.15         26.52         0.96 o
  -2  -7   9        419.80        443.40        14.46 o
  -1  -7   9         42.62         43.74         1.31 o
   0  -7   9        275.94        289.84         8.30 o
   1  -7   9         68.02         80.41         2.71 o
   2  -7   9         38.05         39.75         1.79 o
   3  -7   9          8.37          8.18         0.43 o
   4  -7   9         88.42         98.42         5.09 o
  -4  -6   9         37.16         38.12         1.31 o
  -3  -6   9         74.61         72.52         2.47 o
  -2  -6   9          0.34         -0.02         0.16 o
  -1  -6   9        915.50        852.21        21.82 o
   0  -6   9        102.48        103.21         3.41 o
   1  -6   9         29.58         22.91         1.02 o
   2  -6   9        233.37        192.56         7.74 o
   3  -6   9         11.87          8.98         0.79 o
   4  -6   9          0.02          0.71         0.16 o
  -5  -5   9         36.57         32.64         1.15 o
  -4  -5   9         30.73         32.44         1.15 o
  -3  -5   9        147.55        141.37         5.69 o
  -2  -5   9        142.72        141.47         8.54 o
  -1  -5   9         12.43         11.09         0.46 o
   0  -5   9         30.33         29.61         1.02 o
   1  -5   9        834.33        729.69        41.98 o
   2  -5   9          1.68          3.44         0.41 o
   3  -5   9         19.93         19.52         1.31 o
   4  -5   9          6.02          6.39         0.62 o
   5  -5   9          0.82          0.10         0.21 o
  -5  -4   9         18.63         16.32         0.75 o
  -4  -4   9         40.61         40.43         1.75 o
  -3  -4   9        297.90        290.19        12.15 o
  -2  -4   9         52.85         54.04         3.23 o
  -1  -4   9         54.98         40.98         2.48 o
   0  -4   9        119.86        107.98         6.26 o
   1  -4   9         19.06         13.95         0.96 o
   2  -4   9         42.59         35.61         2.20 o
   3  -4   9         99.85         79.25         4.68 o
   4  -4   9         41.62         43.05         4.12 o
   5  -4   9         18.87         17.32         0.78 o
  -6  -3   9         31.04         39.05         2.48 o
  -5  -3   9        106.25        101.20        10.46 o
  -4  -3   9        191.27        182.08        10.54 o
  -3  -3   9         14.72         13.59         0.66 o
  -2  -3   9        319.66        252.33        14.56 o
   3  -3   9         57.80         54.39         3.23 o
   4  -3   9        119.81        112.57         6.61 o
   5  -3   9         25.94         25.53         0.98 o
   6  -3   9          4.27          3.10         0.38 o
  -6  -2   9          6.21          6.09         0.69 o
  -5  -2   9          6.91          6.06         0.39 o
  -4  -2   9        223.47        215.24         8.82 o
  -3  -2   9         11.21         13.26         0.67 o
   0  -2   9        397.39        437.35        18.63 o
   1  -2   9         11.85         11.10         0.64 o
   2  -2   9         35.67         31.22         1.08 o
   3  -2   9        376.00        374.62        16.04 o
   4  -2   9          5.05          6.25         0.89 o
   5  -2   9         66.39         65.32         2.97 o
   6  -2   9         12.67         12.59         0.49 o
  -6  -1   9         49.62         33.97         1.99 o
  -5  -1   9         80.76         82.79         3.65 o
  -4  -1   9          4.34          3.85         0.55 o
  -3  -1   9        482.27        456.12        19.24 o
  -2  -1   9         56.64         51.34         2.19 o
  -1  -1   9         77.03         83.45         3.77 o
   0  -1   9        393.67        420.09        14.82 o
   1  -1   9         96.76         96.79         3.54 o
   2  -1   9         43.13         36.27         1.47 o
   3  -1   9        343.54        332.80         8.89 o
   4  -1   9       1660.00       1654.18        68.82 o
   5  -1   9          3.38          3.66         0.35 o
   6  -1   9        127.81        135.31         4.68 o
  -5   0   9         53.72         55.49         3.30 o
  -4   0   9         27.00         30.59         1.92 o
  -3   0   9       1622.25       1582.30        53.63 o
  -2   0   9        199.76        202.25         5.38 o
  -1   0   9        182.87        207.55         7.36 o
   0   0   9         19.66         17.16         0.81 o
   1   0   9         50.88         69.86         2.60 o
   2   0   9         60.31         67.89         2.54 o
   3   0   9         16.39         14.53         0.57 o
   4   0   9        537.88        501.96        14.88 o
   5   0   9        587.91        628.50        21.63 o
   6   0   9        142.87        150.14         6.53 o
  -5   1   9        226.14        257.11         8.68 o
  -4   1   9          2.04          1.77         0.24 o
  -3   1   9        183.03        168.76         4.35 o
  -2   1   9         10.89          5.69         0.25 o
  -1   1   9          6.39          6.46         0.88 o
   0   1   9         35.84         42.66         1.44 o
   1   1   9          7.98          8.75         0.44 o
   2   1   9        814.05        810.98        28.54 o
   3   1   9        849.87        838.04        21.46 o
   4   1   9        419.05        421.44         9.47 o
   5   1   9         48.19         51.22         1.57 o
   6   1   9         65.80         63.69         2.27 o
   7   1   9         24.94         26.26         1.92 o
  -5   2   9          1.32          1.53         0.23 o
  -4   2   9        143.93        140.28         9.84 o
  -3   2   9          3.41          1.65         0.17 o
  -2   2   9        432.16        433.05         9.46 o
  -1   2   9         79.94         81.27         1.83 o
   0   2   9        761.82        829.86        25.03 o
   1   2   9        477.07        541.75        17.47 o
   2   2   9         57.44         56.77         2.13 o
   3   2   9        729.05        712.95        13.51 o
   4   2   9         16.51         16.59         0.44 o
   5   2   9        934.87        987.87        33.69 o
   6   2   9         17.38         18.55         0.74 o
   7   2   9          5.68          3.92         0.48 o
  -5   3   9          8.39          7.63         0.89 o
  -4   3   9         21.50         23.93         0.94 o
  -3   3   9         86.39         93.42         2.26 o
  -2   3   9        249.88        269.96         6.03 o
  -1   3   9         54.43         50.46         1.06 o
   0   3   9         78.48         89.08         1.90 o
   1   3   9         17.98         19.53         0.73 o
   2   3   9         19.32         14.09         0.45 o
   3   3   9         78.47         84.97         1.76 o
   4   3   9         38.42         33.41         0.74 o
   5   3   9         16.78         15.71         0.57 o
   6   3   9        285.68        313.03        11.68 o
   7   3   9          8.47          7.20         0.48 o
  -5   4   9          4.49          3.78         0.41 o
  -4   4   9         17.53         18.95         0.76 o
  -3   4   9        125.84        118.63         3.48 o
  -2   4   9         49.55         52.77         1.18 o
  -1   4   9        479.91        473.76         9.37 o
   0   4   9         78.06         86.82         1.61 o
   1   4   9       1807.95       1816.39        38.81 o
   2   4   9         90.44        108.30         2.77 o
   3   4   9          0.08          0.19         0.10 o
   4   4   9        132.02        127.70         3.78 o
   5   4   9        214.61        209.10         6.43 o
   6   4   9        260.41        272.76         9.79 o
   7   4   9          6.36          6.54         0.38 o
  -4   5   9         10.92         12.81         0.72 o
  -3   5   9          2.27          2.73         0.18 o
  -2   5   9          9.41         10.60         0.37 o
  -1   5   9        238.35        253.38         5.41 o
   0   5   9        178.74        179.77         4.15 o
   1   5   9         46.19         44.86         1.03 o
   2   5   9        349.15        344.74         7.35 o
   3   5   9        132.96        122.58         2.89 o
   4   5   9          8.81          7.52         0.33 o
   5   5   9          1.31          1.25         0.16 o
   6   5   9         19.57         14.02         0.58 o
  -4   6   9         68.07         77.33         8.91 o
  -3   6   9          1.35          1.09         0.21 o
  -2   6   9          0.42          0.16         0.15 o
  -1   6   9          6.99          7.83         0.35 o
   0   6   9        490.17        482.21        11.94 o
   1   6   9        361.12        336.07         7.32 o
   2   6   9         17.27         19.46         0.59 o
   3   6   9          8.91         10.07         0.46 o
   4   6   9          2.94          2.24         0.16 o
   5   6   9          0.66          2.50         0.19 o
   6   6   9          1.12          1.34         0.24 o
  -3   7   9         23.75         24.34         2.06 o
  -2   7   9         11.23         10.35         0.49 o
  -1   7   9          2.91          1.36         0.16 o
   0   7   9          9.86          8.94         0.43 o
   1   7   9        418.57        427.21        11.53 o
   2   7   9         77.35         81.35         2.23 o
   3   7   9          2.90          2.42         0.22 o
   4   7   9         40.47         39.72         1.58 o
   5   7   9          0.40          0.20         0.17 o
   6   7   9         28.48         32.10         2.13 o
  -3   8   9         13.72         11.82         0.89 o
  -2   8   9         62.55         65.85         2.82 o
  -1   8   9        136.86        134.43         4.72 o
   0   8   9          1.14          1.02         0.23 o
   1   8   9        300.78        291.27         8.05 o
   2   8   9        996.41        969.57        22.13 o
   3   8   9        207.28        214.48         5.97 o
   4   8   9          3.94          1.78         0.24 o
   5   8   9         50.31         45.87         1.75 o
   6   8   9         11.50         16.91         1.24 o
  -2   9   9         19.91         20.28         1.44 o
  -1   9   9          2.37          3.23         0.65 o
   0   9   9          1.70          1.91         0.25 o
   1   9   9          7.54          9.27         0.48 o
   2   9   9        245.00        221.86         5.57 o
   3   9   9         88.62         98.75         3.11 o
   4   9   9         43.88         40.18         1.86 o
   5   9   9         96.49         99.18         8.74 o
  -1  10   9         16.78         18.50         0.87 o
   0  10   9         11.10          9.54         0.56 o
   1  10   9         20.34         19.20         0.79 o
   2  10   9        156.65        140.65         6.52 o
   3  10   9        260.86        217.25         9.35 o
   4  10   9         11.77          9.13         0.51 o
   1  11   9          3.61          2.83         0.48 o
  -2 -10  10          0.48          1.17         0.21 o
  -1 -10  10          1.33          1.74         0.21 o
   0 -10  10          2.24          1.37         0.21 o
  -3  -9  10          0.13          0.07         0.11 o
  -2  -9  10         27.23         31.58         1.08 o
  -1  -9  10         20.10         24.54         1.01 o
   0  -9  10          0.00          0.29         0.15 o
   1  -9  10          1.74          2.29         0.23 o
   2  -9  10          9.31         14.27         0.63 o
  -4  -8  10          0.04          0.18         0.10 o
  -3  -8  10         13.58         16.27         0.61 o
  -2  -8  10        254.54        301.20         9.93 o
  -1  -8  10          3.17          3.68         0.22 o
   0  -8  10        169.92        179.15         5.92 o
   1  -8  10          3.64          4.33         0.29 o
   2  -8  10          8.69         11.45         0.76 o
   3  -8  10         17.06         15.67         0.70 o
  -4  -7  10         30.88         30.47         1.07 o
  -3  -7  10         93.13         96.59         3.24 o
  -2  -7  10        217.94        228.60         7.47 o
  -1  -7  10        174.43        184.40         6.12 o
   0  -7  10          0.43          0.38         0.13 o
   1  -7  10         48.94         56.13         1.92 o
   2  -7  10          1.41          0.73         0.18 o
   3  -7  10         20.68         20.45         0.75 o
   4  -7  10         23.48         29.56         1.72 o
  -4  -6  10         13.54         13.44         0.52 o
  -3  -6  10        109.38         98.72         3.32 o
  -2  -6  10        176.98        174.51         7.01 o
  -1  -6  10        281.56        266.67         7.72 o
   0  -6  10        500.87        530.87        17.51 o
   1  -6  10          9.64         15.43         0.75 o
   2  -6  10        165.66        154.21         6.20 o
   3  -6  10          7.52          4.16         0.34 o
   4  -6  10         40.40         39.44         1.63 o
  -5  -5  10        130.59        126.94         7.09 o
  -4  -5  10          6.53          5.75         0.31 o
  -3  -5  10        221.05        214.02         8.59 o
  -2  -5  10         68.64         58.12         2.05 o
  -1  -5  10        839.16        793.09        45.79 o
   0  -5  10         15.72         18.49         1.24 o
   1  -5  10          0.16          0.14         0.27 o
   2  -5  10        134.15        117.34         6.88 o
   3  -5  10          4.43          4.47         0.48 o
   4  -5  10          6.78          9.29         0.51 o
   5  -5  10         47.65         45.66         2.68 o
  -5  -4  10         24.13         25.09         1.07 o
  -4  -4  10         81.21         87.67         3.70 o
  -3  -4  10         59.00         57.21         3.37 o
  -2  -4  10          1.87          1.58         0.27 o
  -1  -4  10          0.03          0.00         0.14 o
   0  -4  10        488.00        431.00        24.81 o
   1  -4  10        655.86        535.69        30.81 o
   2  -4  10         85.45         67.75         4.06 o
   3  -4  10        605.05        479.37        19.52 o
   4  -4  10         61.17         49.51         2.09 o
   5  -4  10          3.72          5.12         0.33 o
  -5  -3  10         15.04         11.41         0.58 o
  -4  -3  10          5.16          5.85         0.38 o
  -3  -3  10        264.42        240.67         8.37 o
  -2  -3  10        266.71        232.85        13.44 o
   2  -3  10         17.03         16.22         1.10 o
   3  -3  10         64.18         60.86         3.58 o
   4  -3  10          5.41          5.70         0.62 o
   5  -3  10          0.90          0.77         0.24 o
  -5  -2  10          0.20          0.31         0.21 o
  -4  -2  10         61.86         60.16         3.44 o
  -3  -2  10         33.02         30.74         1.25 o
  -2  -2  10         87.98         74.50         4.40 o
  -1  -2  10          2.19          1.65         0.34 o
   0  -2  10          6.49          4.18         0.51 o
   1  -2  10         37.19         29.33         1.82 o
   2  -2  10          5.94          6.55         0.79 o
   3  -2  10         97.23         90.18         4.01 o
   4  -2  10         54.97         43.34         2.00 o
   5  -2  10         76.73         76.92         2.94 o
   6  -2  10          5.09          4.51         0.33 o
  -5  -1  10          0.65          0.98         0.18 o
  -4  -1  10        299.85        295.03        17.03 o
  -3  -1  10        209.43        194.81         8.33 o
  -2  -1  10          0.04          0.11         0.19 o
  -1  -1  10          3.42          3.26         0.31 o
   0  -1  10         53.74         53.82         2.08 o
   1  -1  10         58.85         57.23         1.84 o
   2  -1  10         72.39         62.07         1.75 o
   3  -1  10          5.21          5.05         0.25 o
   4  -1  10        254.13        237.57         7.44 o
   5  -1  10         37.51         35.69         1.31 o
   6  -1  10          4.28          4.70         1.03 o
  -5   0  10         24.23         22.85         1.68 o
  -4   0  10        162.78        179.28         7.23 o
  -3   0  10         22.13         23.33         0.96 o
  -2   0  10          1.23          1.76         0.20 o
  -1   0  10        173.42        188.36         4.99 o
   0   0  10          0.51          0.17         0.12 o
   1   0  10         51.72         56.79         2.17 o
   2   0  10         92.25         85.34         2.52 o
   3   0  10          0.01          0.27         0.10 o
   4   0  10        314.99        314.89         7.63 o
   5   0  10          1.56          1.82         0.21 o
   6   0  10          0.21          0.28         0.16 o
  -5   1  10          7.20          7.09         0.47 o
  -4   1  10        184.05        193.81        12.70 o
  -3   1  10        457.91        478.75        13.59 o
  -2   1  10         64.13         58.31         1.36 o
  -1   1  10        407.59        425.40        10.15 o
   0   1  10          6.04          6.20         0.31 o
   1   1  10         22.01         20.93         0.67 o
   2   1  10        222.76        193.45         4.81 o
   3   1  10         31.64         28.96         0.73 o
   4   1  10         61.84         56.91         1.37 o
   5   1  10         28.07         25.36         1.00 o
   6   1  10         38.54         42.93         1.54 o
  -5   2  10         53.64         46.48         2.01 o
  -4   2  10         30.77         27.50         1.13 o
  -3   2  10         69.56         68.02         2.05 o
  -2   2  10          0.00          0.22         0.16 o
  -1   2  10         21.09         22.21         0.60 o
   0   2  10         51.07         48.85         1.02 o
   1   2  10          5.72          6.61         0.26 o
   2   2  10         56.00         55.31         1.24 o
   3   2  10          1.95          3.52         0.16 o
   4   2  10         80.72         75.19         1.92 o
   5   2  10          6.30          7.95         0.41 o
   6   2  10          1.82          1.48         0.16 o
  -5   3  10          3.82          3.42         0.26 o
  -4   3  10         10.02         10.80         0.49 o
  -3   3  10        270.31        268.66         7.70 o
  -2   3  10         90.81         79.78         1.85 o
  -1   3  10         25.88         23.60         0.55 o
   0   3  10         88.89        101.05         2.06 o
   1   3  10          0.97          0.79         0.09 o
   2   3  10         12.29         12.67         0.32 o
   3   3  10         30.64         31.53         0.70 o
   4   3  10          4.66          6.97         0.25 o
   5   3  10         39.15         46.75         2.13 o
   6   3  10        276.12        311.43        13.62 o
  -4   4  10          6.61          5.02         0.31 o
  -3   4  10         70.10         56.27         1.69 o
  -2   4  10        878.93        901.66        25.50 o
  -1   4  10         24.34         25.19         0.57 o
   0   4  10        608.23        609.25        11.51 o
   1   4  10         10.26         14.43         0.44 o
   2   4  10        146.71        163.86         4.70 o
   3   4  10          0.53          0.49         0.13 o
   4   4  10          9.64          8.79         0.35 o
   5   4  10         22.43         30.46         1.19 o
   6   4  10        286.03        316.98        13.82 o
  -4   5  10         17.45         20.76         1.31 o
  -3   5  10         21.23         21.27         0.69 o
  -2   5  10         33.06         27.65         0.81 o
  -1   5  10        409.30        433.85        11.48 o
   0   5  10        148.87        152.35         4.20 o
   1   5  10          4.32          4.99         0.23 o
   2   5  10         30.15         34.80         0.93 o
   3   5  10        180.44        175.02         4.53 o
   4   5  10         91.26         87.99         2.50 o
   5   5  10         34.32         31.94         1.06 o
   6   5  10          0.01          0.52         0.16 o
  -3   6  10          0.02          0.21         0.21 o
  -2   6  10        112.19        116.37         3.47 o
  -1   6  10          0.97          1.38         0.18 o
   0   6  10          7.45          8.99         0.52 o
   1   6  10       1729.08       1682.70        41.99 o
   2   6  10         22.11         27.95         0.91 o
   3   6  10         14.33         13.63         0.54 o
   4   6  10          0.31          0.32         0.17 o
   5   6  10          4.67          2.37         0.26 o
   6   6  10          2.37          4.60         0.48 o
  -3   7  10          7.33          8.35         1.10 o
  -2   7  10          0.08          0.33         0.16 o
  -1   7  10         54.59         65.61         2.00 o
   0   7  10        201.12        212.36         6.54 o
   1   7  10          1.19          1.27         0.20 o
   2   7  10        206.53        197.52         4.98 o
   3   7  10          2.21          1.66         0.22 o
   4   7  10          6.84          9.62         0.50 o
   5   7  10          0.00          0.10         0.15 o
   6   7  10         36.85         28.97         4.19 o
  -2   8  10         19.58         17.61         0.86 o
  -1   8  10        274.24        278.08         9.59 o
   0   8  10        347.52        343.97        11.89 o
   1   8  10         62.17         62.54         2.02 o
   2   8  10        342.27        334.83         9.42 o
   3   8  10         11.37          9.82         0.45 o
   4   8  10         25.34         23.04         0.96 o
   5   8  10          1.16          0.63         0.16 o
  -1   9  10         30.38         27.61         1.25 o
   0   9  10          0.26          0.05         0.18 o
   1   9  10         58.06         59.28         3.16 o
   2   9  10        130.43        111.08         3.46 o
   3   9  10        168.92        159.45         5.06 o
   4   9  10          9.22          8.50         0.45 o
   5   9  10          8.46          5.48         0.55 o
   0  10  10        131.63        115.50         4.78 o
   1  10  10        102.11         85.92         3.01 o
   2  10  10         12.77          9.37         0.58 o
   3  10  10        537.41        392.25        29.34 o
   4  10  10        120.32        113.30         7.09 o
  -2  -9  11          0.78          1.04         0.28 o
  -1  -9  11         13.78         14.10         0.61 o
   0  -9  11         59.63         63.62         2.62 o
   1  -9  11          3.66          1.81         0.16 o
  -3  -8  11        104.05        122.34         5.00 o
  -2  -8  11         43.63         43.27         1.48 o
  -1  -8  11          2.36          3.77         0.22 o
   0  -8  11         37.24         39.82         1.37 o
   1  -8  11          0.26          0.52         0.15 o
   2  -8  11          6.68         10.11         0.82 o
  -4  -7  11        263.32        261.63        10.58 o
  -3  -7  11          1.11          0.87         0.19 o
  -2  -7  11         39.43         42.50         1.47 o
  -1  -7  11          9.72         12.48         0.49 o
   0  -7  11        148.34        145.50         4.84 o
   1  -7  11         13.90         14.57         0.58 o
   2  -7  11          7.85         11.53         0.47 o
   3  -7  11         10.11         10.30         0.45 o
  -4  -6  11          4.42          2.71         0.62 o
  -3  -6  11         23.57         30.89         1.10 o
  -2  -6  11        435.42        450.06        17.88 o
  -1  -6  11         35.47         35.89         1.51 o
   0  -6  11         60.71         61.66         2.12 o
   1  -6  11         70.43         67.18         2.77 o
   2  -6  11          0.44          0.15         0.21 o
   3  -6  11          1.46          3.14         0.26 o
   4  -6  11          7.94          6.47         0.60 o
  -5  -5  11        131.34        136.47         7.57 o
  -4  -5  11         22.85         24.18         1.28 o
  -3  -5  11          2.33          4.37         0.52 o
  -2  -5  11         52.38         46.96         2.82 o
  -1  -5  11        107.64        113.25         6.60 o
   0  -5  11        341.31        313.73        18.07 o
   1  -5  11         43.90         33.96         2.06 o
   2  -5  11          0.97          0.27         0.27 o
   3  -5  11          0.18          0.62         0.34 o
   4  -5  11          5.65          4.30         0.41 o
  -5  -4  11         12.98         13.83         0.85 o
  -4  -4  11         61.99         61.99         2.62 o
  -3  -4  11          7.76          7.97         0.69 o
  -2  -4  11         20.94         13.15         0.77 o
  -1  -4  11         14.06         12.44         0.89 o
   0  -4  11         99.97         89.85         5.30 o
   1  -4  11         75.44         66.64         3.92 o
   2  -4  11          1.95          1.01         0.24 o
   3  -4  11         42.31         29.82         1.31 o
   4  -4  11          0.12          0.26         0.16 o
   5  -4  11          5.42          3.37         0.26 o
  -5  -3  11         27.20         25.94         1.12 o
  -4  -3  11         78.16         88.63         3.67 o
  -3  -3  11        137.65        122.38         5.06 o
   0  -3  11        158.85        124.34         7.23 o
   1  -3  11        191.96        163.71         9.50 o
   2  -3  11         24.93         21.72         1.37 o
   3  -3  11         56.14         51.50         3.09 o
   4  -3  11        262.46        273.07        15.78 o
   5  -3  11         24.93         23.11         1.02 o
  -5  -2  11         16.82         16.30         0.75 o
  -4  -2  11         71.00         65.38         2.75 o
  -3  -2  11        111.79        112.22         6.61 o
  -2  -2  11        142.01        127.67         7.36 o
  -1  -2  11         35.59         27.29         1.72 o
   0  -2  11          9.15          7.35         0.55 o
   1  -2  11         35.86         36.33         1.79 o
   2  -2  11        438.90        371.74        21.41 o
   3  -2  11        623.54        618.32        35.57 o
   4  -2  11          4.58          2.68         0.28 o
   5  -2  11        128.37        128.43         7.04 o
   6  -2  11          8.84          5.29         0.41 o
  -5  -1  11         65.15         67.13         3.92 o
  -4  -1  11         26.17         24.33         1.51 o
  -3  -1  11         24.85         24.54         1.58 o
  -2  -1  11         14.76         13.53         0.81 o
  -1  -1  11        256.21        247.71         7.24 o
   0  -1  11         62.64         59.85         1.84 o
   1  -1  11         17.44         16.54         0.56 o
   2  -1  11          2.59          2.41         0.19 o
   3  -1  11       1093.54       1041.91        32.08 o
   4  -1  11        383.78        375.93        16.70 o
   5  -1  11         12.18         11.55         0.51 o
   6  -1  11         17.88         13.68         1.10 o
  -5   0  11          8.81          8.81         0.38 o
  -4   0  11        296.38        289.02        11.57 o
  -3   0  11        210.91        196.25         7.89 o
  -2   0  11         39.03         33.99         1.04 o
  -1   0  11         99.50         92.20         2.29 o
   0   0  11        507.94        522.32        13.44 o
   1   0  11         39.87         43.90         1.89 o
   2   0  11        172.37        162.83         3.97 o
   3   0  11         51.81         49.65         1.22 o
   4   0  11         19.01         18.39         0.63 o
   5   0  11         42.82         49.33         1.36 o
   6   0  11         10.54         15.43         0.79 o
  -5   1  11          8.13         10.79         0.76 o
  -4   1  11          0.40          0.69         0.21 o
  -3   1  11        272.44        291.80         9.40 o
  -2   1  11         22.88         22.96         0.62 o
  -1   1  11          2.61          3.87         0.22 o
   0   1  11        130.75        142.88         3.05 o
   1   1  11          8.92          9.50         0.30 o
   2   1  11        560.26        526.72        11.09 o
   3   1  11         72.48         76.32         1.80 o
   4   1  11          7.64          7.95         0.34 o
   5   1  11         79.02         82.23         2.53 o
   6   1  11          7.55          6.82         0.35 o
  -5   2  11         10.29         14.97         0.69 o
  -4   2  11          3.30          4.54         0.31 o
  -3   2  11        205.57        202.42         5.21 o
  -2   2  11         90.69         89.48         2.99 o
  -1   2  11         13.25         10.41         0.29 o
   0   2  11          1.67          0.26         0.10 o
   1   2  11         69.21         70.36         1.39 o
   2   2  11         55.15         64.29         1.43 o
   3   2  11         29.74         29.29         0.72 o
   4   2  11        101.37        111.17         4.46 o
   5   2  11          5.73          7.21         0.45 o
   6   2  11         15.67         18.90         0.72 o
  -4   3  11          2.65          2.62         0.32 o
  -3   3  11         51.52         46.18         1.40 o
  -2   3  11       1247.12       1354.96        34.78 o
  -1   3  11          1.32          2.58         0.19 o
   0   3  11        445.35        468.08         9.30 o
   1   3  11         11.89         13.75         0.34 o
   2   3  11         38.27         35.92         0.84 o
   3   3  11        254.57        254.24         5.47 o
   4   3  11          9.18          7.58         0.30 o
   5   3  11        127.32        143.53         4.96 o
   6   3  11          0.90          0.41         0.27 o
  -4   4  11          0.02          0.90         0.19 o
  -3   4  11         17.77         18.00         0.61 o
  -2   4  11        435.32        421.52        11.89 o
  -1   4  11          0.26          0.56         0.12 o
   0   4  11        473.67        497.20         9.90 o
   1   4  11         68.19         76.73         1.85 o
   2   4  11         30.46         26.71         0.86 o
   3   4  11        107.78        111.40         2.89 o
   4   4  11        296.34        266.88         8.30 o
   5   4  11         29.28         35.57         1.53 o
   6   4  11        139.88        141.00         6.20 o
  -4   5  11         38.06         41.60         4.78 o
  -3   5  11         12.67         10.89         0.51 o
  -2   5  11        115.56        123.44         4.20 o
  -1   5  11         12.33          9.98         0.42 o
   0   5  11         30.86         30.89         0.87 o
   1   5  11         12.17         13.07         0.43 o
   2   5  11         23.55         20.87         0.57 o
   3   5  11        100.41         92.10         2.40 o
   4   5  11         29.50         28.27         1.38 o
   5   5  11         73.34         63.80         3.21 o
   6   5  11         20.85         20.41         0.79 o
  -3   6  11         28.09         21.25         1.00 o
  -2   6  11         33.26         37.47         1.17 o
  -1   6  11          2.50          2.80         0.22 o
   0   6  11        258.94        263.83         7.13 o
   1   6  11        129.70        126.31         3.59 o
   2   6  11          0.03          0.32         0.19 o
   3   6  11          0.21          0.78         0.20 o
   4   6  11         52.36         37.58         1.49 o
   5   6  11         22.15         18.79         1.04 o
   6   6  11         30.06         25.84         2.89 o
  -3   7  11         24.26         24.61         1.65 o
  -2   7  11          1.21          0.97         0.24 o
  -1   7  11          9.65          9.67         0.53 o
   0   7  11        133.22        139.65         5.10 o
   1   7  11         14.09         13.88         0.71 o
   2   7  11          8.61          8.86         0.45 o
   3   7  11          2.19          0.90         0.18 o
   4   7  11         18.75         13.42         0.69 o
   5   7  11         10.14         11.17         0.68 o
   6   7  11          9.63          8.32         0.76 o
  -2   8  11          2.42          3.37         0.41 o
  -1   8  11         25.96         21.65         0.87 o
   0   8  11         46.35         46.79         2.05 o
   1   8  11        395.39        395.89        13.93 o
   2   8  11         93.77         98.68         3.11 o
   3   8  11         12.09         11.40         0.49 o
   4   8  11          4.74          7.08         0.43 o
   5   8  11          7.73         12.67         0.79 o
  -1   9  11         17.54         16.50         1.03 o
   0   9  11         27.76         30.86         1.28 o
   1   9  11         14.91         13.76         0.74 o
   2   9  11         12.77         17.47         0.92 o
   3   9  11        162.56        170.82        11.07 o
   4   9  11          1.74          2.83         0.29 o
   5   9  11         51.32         52.54         3.37 o
   1  10  11          7.50          8.24         0.53 o
   2  10  11        138.01        120.82         7.71 o
   3  10  11        603.33        289.81        19.75 o
  -1  -9  12        134.83        151.59         6.01 o
   0  -9  12          1.69          1.17         0.11 o
  -3  -8  12         20.60         18.02         0.77 o
  -2  -8  12          9.87          9.63         0.40 o
  -1  -8  12         23.10         22.55         0.97 o
   0  -8  12         53.08         55.27         2.31 o
   1  -8  12          0.53          0.96         0.21 o
   2  -8  12         32.21         44.37         1.85 o
  -3  -7  12         67.00         68.57         2.84 o
  -2  -7  12         58.84         58.53         2.30 o
  -1  -7  12        360.15        348.03        13.87 o
   0  -7  12         37.81         35.46         1.54 o
   1  -7  12          0.80          0.16         0.16 o
   2  -7  12         12.21         10.71         0.43 o
   3  -7  12          0.37          0.00         0.15 o
  -4  -6  12         36.62         35.06         1.99 o
  -3  -6  12        411.59        407.12        13.44 o
  -2  -6  12          0.03         -0.14         0.15 o
  -1  -6  12         22.49         21.48         0.97 o
   0  -6  12        148.71        163.20         8.68 o
   1  -6  12         40.01         41.73         2.54 o
   2  -6  12          3.05          2.68         0.34 o
   3  -6  12         11.29          7.46         0.55 o
   4  -6  12         83.93         78.36         3.71 o
  -4  -5  12         41.81         48.24         1.64 o
  -3  -5  12          1.42          2.27         0.27 o
  -2  -5  12        660.53        710.76        40.91 o
  -1  -5  12         76.39         79.50         4.68 o
   0  -5  12        791.97        765.42        44.02 o
   1  -5  12        289.65        274.45        15.86 o
   2  -5  12         13.98         11.48         0.89 o
   3  -5  12          1.99          1.52         0.21 o
   4  -5  12          2.57          3.45         0.38 o
  -4  -4  12         36.43         36.10         2.44 o
  -3  -4  12         76.69         72.34         3.02 o
  -2  -4  12        335.07        299.42        17.31 o
  -1  -4  12        250.23        261.52        15.09 o
   0  -4  12        380.18        321.11        18.56 o
   1  -4  12          2.33          2.69         0.31 o
   2  -4  12        244.65        194.13         7.94 o
   3  -4  12          0.04          0.27         0.31 o
   4  -4  12         26.64         23.31         1.68 o
   5  -4  12         79.85         78.09         4.54 o
  -5  -3  12          5.20          3.85         0.41 o
  -4  -3  12          0.80          1.62         0.19 o
  -3  -3  12          1.73          2.37         0.28 o
  -2  -3  12         10.57          6.26         0.57 o
  -1  -3  12         45.29         43.86         2.68 o
   0  -3  12          6.54          5.43         0.55 o
   1  -3  12        686.24        674.48        38.78 o
   2  -3  12          2.12          2.41         0.34 o
   3  -3  12          0.98          0.14         0.27 o
   4  -3  12          3.27          5.43         0.48 o
   5  -3  12          1.09          0.80         0.14 o
  -5  -2  12          3.24          2.13         0.27 o
  -4  -2  12         12.72         11.61         0.61 o
  -3  -2  12          3.06          3.23         0.41 o
  -2  -2  12         34.10         33.24         1.62 o
  -1  -2  12        107.42         95.22         5.57 o
   0  -2  12         22.63         22.00         2.58 o
   1  -2  12         88.73         77.87         4.61 o
   2  -2  12        155.16        143.36         5.79 o
   3  -2  12         13.28         11.81         1.07 o
   4  -2  12          0.10          0.34         0.21 o
   5  -2  12          9.22          9.34         0.48 o
  -5  -1  12          4.02          2.77         0.15 o
  -4  -1  12        116.45        112.25         6.33 o
  -3  -1  12         13.11         13.20         0.57 o
  -2  -1  12         29.57         27.90         1.21 o
  -1  -1  12          1.67          2.92         0.33 o
   0  -1  12         23.47         23.97         0.75 o
   1  -1  12        104.97        103.44         3.64 o
   2  -1  12        114.38        101.69         2.78 o
   3  -1  12          0.51          0.71         0.19 o
   4  -1  12         15.35         12.49         0.53 o
   5  -1  12          0.08          0.20         0.11 o
   6  -1  12          1.45          0.82         0.21 o
  -5   0  12          0.67          0.82         0.21 o
  -4   0  12        248.16        261.35        10.86 o
  -3   0  12         89.58         85.94         2.84 o
  -2   0  12         51.49         44.87         1.65 o
  -1   0  12          0.03         -0.01         0.16 o
   0   0  12        136.11        130.28         2.84 o
   1   0  12         52.06         51.36         1.17 o
   2   0  12          0.55          0.86         0.14 o
   3   0  12       1539.86       1372.97        41.34 o
   4   0  12          6.67          7.08         0.34 o
   5   0  12         66.26         62.40         1.96 o
   6   0  12         10.41         10.97         0.48 o
  -4   1  12         18.51         16.27         0.82 o
  -3   1  12         10.33         12.32         0.50 o
  -2   1  12         83.42         84.84         3.23 o
  -1   1  12          5.94          6.55         0.29 o
   0   1  12         12.01          8.46         0.30 o
   1   1  12         33.72         36.11         0.84 o
   2   1  12         44.21         41.97         0.97 o
   3   1  12        123.66        117.01         2.55 o
   4   1  12        498.68        514.18        15.51 o
   5   1  12         18.70         17.41         0.71 o
   6   1  12          3.58          4.79         0.32 o
  -4   2  12         16.11         11.18         0.49 o
  -3   2  12        120.40        138.94         5.38 o
  -2   2  12        110.53        116.21         3.10 o
  -1   2  12        222.50        212.90         4.67 o
   0   2  12        347.45        333.37         6.67 o
   1   2  12         43.79         42.73         0.89 o
   2   2  12         11.85         10.96         0.42 o
   3   2  12        127.58        126.72         4.18 o
   4   2  12        189.08        185.95         5.65 o
   5   2  12          8.98         10.18         0.45 o
   6   2  12          3.59          3.43         0.31 o
  -4   3  12         54.02         58.44         2.02 o
  -3   3  12         40.76         39.68         1.20 o
  -2   3  12        116.85        123.82         3.57 o
  -1   3  12          0.03          0.15         0.13 o
   0   3  12         68.27         65.48         1.38 o
   1   3  12          5.34          6.11         0.21 o
   2   3  12          5.07          4.37         0.19 o
   3   3  12         57.33         51.88         1.26 o
   4   3  12        236.98        227.88         6.20 o
   5   3  12        135.11        129.06         7.57 o
   6   3  12          0.07          0.13         0.18 o
  -4   4  12         30.96         31.56         1.38 o
  -3   4  12        219.03        215.61         6.17 o
  -2   4  12         74.68         93.85         2.73 o
  -1   4  12          0.64          0.94         0.14 o
   0   4  12        384.06        407.55         9.02 o
   1   4  12        957.86        989.55        22.65 o
   2   4  12          1.01          0.06         0.14 o
   3   4  12        268.14        281.88         9.10 o
   4   4  12         69.42         69.80         2.25 o
   5   4  12         14.94         10.96         0.51 o
   6   4  12         14.11         18.74         1.58 o
  -3   5  12         83.76         87.09         5.02 o
  -2   5  12        579.35        581.78        19.28 o
  -1   5  12        131.18        126.41         4.09 o
   0   5  12        611.75        650.13        19.18 o
   1   5  12         13.89         15.35         0.51 o
   2   5  12         32.39         35.75         1.02 o
   3   5  12         65.19         71.36         2.29 o
   4   5  12          6.27          1.44         0.30 o
   5   5  12         60.36         63.09         3.02 o
  -3   6  12         23.68         27.77         1.65 o
  -2   6  12          5.19          5.02         0.30 o
  -1   6  12         63.65         64.24         1.96 o
   0   6  12        553.64        577.19        17.20 o
   1   6  12        183.67        199.36         7.11 o
   2   6  12        278.25        298.75         9.17 o
   3   6  12          0.78          1.34         0.53 o
   4   6  12         21.21         26.90         1.14 o
   5   6  12         37.75         30.60         1.53 o
   6   6  12          3.24          0.82         0.27 o
  -2   7  12          7.28          6.40         1.00 o
  -1   7  12         55.11         54.86         1.99 o
   0   7  12          5.28          4.99         0.37 o
   1   7  12          3.58          3.69         0.35 o
   2   7  12         12.58         13.29         0.57 o
   3   7  12         20.85         17.82         0.85 o
   4   7  12          0.80          1.11         0.26 o
   5   7  12          4.66          3.93         0.41 o
  -1   8  12         11.57         11.20         0.56 o
   0   8  12        299.29        307.84        12.71 o
   1   8  12          0.71          0.84         0.25 o
   2   8  12         21.47         18.72         0.70 o
   3   8  12         31.02         30.35         1.28 o
   4   8  12          2.97          4.85         0.46 o
   5   8  12         54.79         50.48         3.23 o
   0   9  12          5.68          4.07         0.29 o
   1   9  12          0.19          0.06         0.33 o
   2   9  12        150.55        134.28         4.79 o
   3   9  12         54.15         57.53         2.20 o
   4   9  12          3.72          5.87         0.58 o
   1  10  12         18.81         23.65         1.37 o
  -2  -8  13          5.65          6.88         0.36 o
  -1  -8  13          5.10          4.16         0.28 o
   0  -8  13          0.30          0.25         0.14 o
   1  -8  13         43.21         61.59         2.52 o
  -3  -7  13         28.10         27.09         1.58 o
  -2  -7  13         20.75         22.42         1.00 o
  -1  -7  13        133.55        135.94         5.45 o
   0  -7  13         56.57         64.42         2.16 o
   1  -7  13         11.27         14.10         0.54 o
   2  -7  13          0.07          0.29         0.11 o
  -3  -6  13         39.34         41.36         1.75 o
  -2  -6  13          3.10          2.35         0.38 o
  -1  -6  13          3.13          2.32         0.26 o
   0  -6  13          0.75          0.80         0.19 o
   1  -6  13          0.23          0.17         0.24 o
   2  -6  13          6.16          6.77         0.39 o
   3  -6  13          3.57          4.62         0.31 o
  -4  -5  13         18.47         20.31         0.70 o
  -3  -5  13        107.69         90.89         3.75 o
  -2  -5  13        159.30        155.38         9.02 o
  -1  -5  13         30.08         31.21         1.92 o
   0  -5  13         45.92         48.61         2.89 o
   1  -5  13         19.36         18.42         1.24 o
   2  -5  13         10.19          8.63         0.49 o
   3  -5  13          1.88          1.72         0.24 o
   4  -5  13          8.40          4.30         0.27 o
  -4  -4  13         48.66         46.95         3.68 o
  -3  -4  13          0.03          0.24         0.19 o
  -2  -4  13         76.68         73.13         3.82 o
  -1  -4  13        216.97        203.31         8.33 o
   0  -4  13         36.42         38.93         1.68 o
   1  -4  13         19.39         13.96         0.70 o
   2  -4  13         33.37         26.98         1.22 o
   3  -4  13        119.63        107.03         4.43 o
   4  -4  13         23.60         25.92         1.37 o
  -4  -3  13         30.34         33.48         2.06 o
  -3  -3  13         77.60         76.44         3.19 o
  -2  -3  13         37.65         28.87         1.86 o
  -1  -3  13          0.12          0.07         0.21 o
   0  -3  13          9.58          8.38         0.69 o
   1  -3  13        557.54        474.97        27.38 o
   2  -3  13        243.98        226.83        13.16 o
   3  -3  13         63.25         64.50         3.85 o
   4  -3  13          0.54          0.62         0.18 o
   5  -3  13         13.35         11.85         0.42 o
  -4  -2  13        101.24        111.60         4.57 o
  -3  -2  13         61.07         54.14         2.24 o
  -2  -2  13         11.32         12.78         0.96 o
  -1  -2  13          6.20          8.78         0.82 o
   0  -2  13        111.74        109.05         6.40 o
   1  -2  13        458.83        411.44        16.43 o
   2  -2  13        135.31        132.06         5.35 o
   3  -2  13        360.59        350.43        17.01 o
   4  -2  13         47.11         45.72         4.13 o
   5  -2  13          3.03          2.44         0.29 o
  -4  -1  13          0.14          0.19         0.16 o
  -3  -1  13         10.93         10.98         0.76 o
  -2  -1  13          1.91          2.52         0.28 o
  -1  -1  13          0.33          0.32         0.27 o
   0  -1  13          1.15          1.87         0.18 o
   1  -1  13         87.12         83.00         2.72 o
   2  -1  13         85.84         75.36         3.15 o
   3  -1  13         53.16         53.54         2.24 o
   4  -1  13        249.70        241.09        14.82 o
   5  -1  13          6.61          5.41         0.69 o
  -4   0  13         64.09         60.62         2.12 o
  -3   0  13         18.09         20.40         0.77 o
  -2   0  13        185.68        182.69         5.99 o
  -1   0  13         16.76         17.95         0.58 o
   0   0  13          0.49         -0.08         0.13 o
   1   0  13          1.70          2.25         0.22 o
   2   0  13        230.82        221.65         5.02 o
   3   0  13        284.39        291.56         9.08 o
   4   0  13         44.04         42.16         1.19 o
   5   0  13         15.80         17.93         0.64 o
   6   0  13         46.17         46.14         2.54 o
  -4   1  13         13.84         11.63         0.63 o
  -3   1  13         73.69         73.51         1.93 o
  -2   1  13        226.77        235.74         6.02 o
  -1   1  13          0.91          0.90         0.15 o
   0   1  13         21.67         24.86         0.63 o
   1   1  13          0.48          0.69         0.14 o
   2   1  13         68.40         67.63         1.74 o
   3   1  13        391.26        422.64        13.58 o
   4   1  13        436.57        447.24        16.29 o
   5   1  13        123.51        131.93         4.00 o
   6   1  13         58.89         66.36         4.68 o
  -4   2  13         10.65         13.04         0.92 o
  -3   2  13        589.27        585.73        21.59 o
  -2   2  13         15.22         12.09         0.47 o
  -1   2  13         37.64         36.54         1.17 o
   0   2  13         38.61         38.93         0.91 o
   1   2  13          9.36          9.60         0.31 o
   2   2  13        239.20        236.98         5.50 o
   3   2  13         19.07         19.51         0.66 o
   4   2  13          0.45          1.03         0.18 o
   5   2  13          5.87          8.61         0.37 o
   6   2  13          8.07          8.53         0.49 o
  -4   3  13         15.57         22.20         1.37 o
  -3   3  13        230.46        237.57         6.78 o
  -2   3  13          3.95          3.44         0.24 o
  -1   3  13         43.57         40.92         1.47 o
   0   3  13         96.22        102.44         2.33 o
   1   3  13         36.62         40.47         0.98 o
   2   3  13         10.29         12.64         0.42 o
   3   3  13        299.28        286.50         7.78 o
   4   3  13          5.14          5.49         0.40 o
   5   3  13          2.76          3.55         0.33 o
   6   3  13          6.48          8.62         0.48 o
  -3   4  13        152.63        131.37         4.41 o
  -2   4  13        303.39        323.98        11.53 o
  -1   4  13        120.79        119.95         3.46 o
   0   4  13          2.23          2.01         0.21 o
   1   4  13        266.68        246.22         7.63 o
   2   4  13         48.71         55.20         1.64 o
   3   4  13          6.91         10.11         0.79 o
   4   4  13         25.10         18.93         0.87 o
   5   4  13          1.66          3.48         0.33 o
   6   4  13         88.19         96.26         6.67 o
  -3   5  13        264.23        240.47        10.11 o
  -2   5  13          2.20          5.51         0.34 o
  -1   5  13        176.33        193.53         6.07 o
   0   5  13        158.67        170.87         5.32 o
   1   5  13          0.39          0.88         0.16 o
   2   5  13         40.05         43.87         1.26 o
   3   5  13         41.94         33.48         1.12 o
   4   5  13          8.07          5.85         0.29 o
   5   5  13         16.54         15.16         0.84 o
  -2   6  13        220.89        202.19         8.97 o
  -1   6  13        100.13        104.42         3.19 o
   0   6  13         28.07         29.97         1.23 o
   1   6  13         69.74         72.76         2.69 o
   2   6  13          0.34          0.19         0.23 o
   3   6  13          1.29          1.19         0.25 o
   4   6  13        139.42        142.96         5.38 o
   5   6  13         69.22         66.76         6.26 o
  -2   7  13          9.39          9.28         0.62 o
  -1   7  13         20.65         17.26         0.86 o
   0   7  13         78.08         81.01         3.65 o
   1   7  13          0.26          0.50         0.24 o
   2   7  13          0.82          1.12         0.20 o
   3   7  13        107.18        118.39         4.48 o
   4   7  13         11.70          6.70         0.53 o
   5   7  13          1.83          1.63         0.27 o
   0   8  13          1.64          1.05         0.29 o
   1   8  13         21.36         21.30         0.93 o
   2   8  13          2.30          3.65         0.28 o
   3   8  13         14.27         15.53         0.71 o
   4   8  13          2.46          2.17         0.29 o
   0   9  13          9.42          8.07         0.65 o
   1   9  13         69.62         62.73         3.51 o
   2   9  13         41.15         39.40         2.10 o
   3   9  13         32.72         27.55         3.54 o
   4   9  13          0.82          0.86         0.19 o
   0  -8  14          1.13          0.21         0.14 o
  -2  -7  14         19.04         21.62         0.95 o
  -1  -7  14          6.98          7.21         0.50 o
   0  -7  14         45.64         43.28         2.28 o
   1  -7  14          4.23          5.47         0.24 o
   2  -7  14          0.09          0.96         0.15 o
  -3  -6  14         14.61         17.46         1.17 o
  -2  -6  14        193.13        197.60         7.89 o
  -1  -6  14          2.25          3.24         0.38 o
   0  -6  14          2.46          1.51         0.27 o
   1  -6  14         11.43         10.83         0.59 o
   2  -6  14          1.14          0.56         0.15 o
   3  -6  14         20.97         24.01         1.13 o
  -3  -5  14        114.26        118.91         5.86 o
  -2  -5  14         49.79         44.46         1.90 o
  -1  -5  14        108.81        114.36         5.64 o
   0  -5  14        102.52         95.86         5.61 o
   1  -5  14         56.47         51.88         2.19 o
   2  -5  14          7.39          6.86         0.69 o
   3  -5  14          1.58          0.65         0.21 o
  -4  -4  14         18.29         15.19         0.96 o
  -3  -4  14        103.97         89.95         5.40 o
  -2  -4  14        462.37        457.01        26.32 o
  -1  -4  14         20.77         19.86         0.92 o
   0  -4  14         48.27         45.90         1.94 o
   1  -4  14          5.14          3.17         0.26 o
   2  -4  14          0.21         -0.17         0.19 o
   3  -4  14         40.20         43.54         1.85 o
   4  -4  14          9.29         11.00         0.69 o
  -4  -3  14          0.91          0.27         0.15 o
  -3  -3  14          8.92          9.69         0.63 o
  -2  -3  14         48.22         40.77         2.48 o
  -1  -3  14        119.84        135.69         7.91 o
   0  -3  14        139.71        127.81         7.43 o
   1  -3  14         43.09         43.38         2.61 o
   2  -3  14         85.63         77.11         4.54 o
   3  -3  14        104.09        110.26         4.88 o
   4  -3  14         39.60         45.45         3.47 o
  -4  -2  14          0.42          1.19         0.14 o
  -3  -2  14        149.44        148.25        10.88 o
  -2  -2  14        156.68        158.33         9.22 o
  -1  -2  14         52.41         44.15         1.90 o
   0  -2  14         31.62         29.49         1.75 o
   1  -2  14        179.11        183.47         7.20 o
   2  -2  14          3.58          3.32         0.58 o
   3  -2  14         63.69         71.72         4.95 o
   4  -2  14         12.66         14.60         0.93 o
   5  -2  14          0.01          0.23         0.16 o
  -4  -1  14          2.21          1.51         0.21 o
  -3  -1  14          6.98          7.54         0.37 o
  -2  -1  14          3.40          3.83         0.48 o
  -1  -1  14         60.78         50.09         3.20 o
   0  -1  14         70.39         71.94         2.35 o
   1  -1  14        111.31        114.98         3.95 o
   2  -1  14        666.11        635.04        21.36 o
   3  -1  14         48.24         50.63         2.58 o
   4  -1  14         26.31         25.40         0.95 o
   5  -1  14          0.67          0.94         0.19 o
  -4   0  14         25.96         26.10         1.55 o
  -3   0  14         46.20         42.78         1.72 o
  -2   0  14          2.12          2.13         0.21 o
  -1   0  14        384.60        386.49        15.12 o
   0   0  14        134.82        127.56         3.41 o
   1   0  14          6.10          5.54         0.27 o
   2   0  14        587.12        653.09        18.90 o
   3   0  14        291.20        284.40         8.23 o
   4   0  14         13.48         16.12         0.69 o
   5   0  14         29.44         28.85         1.05 o
  -4   1  14          0.79          0.07         0.14 o
  -3   1  14          0.87          0.10         0.14 o
  -2   1  14         71.30         75.43         3.52 o
  -1   1  14        216.73        212.79         5.97 o
   0   1  14        114.60        118.85         2.86 o
   1   1  14         14.78         17.69         0.59 o
   2   1  14         92.77         96.54         3.32 o
   3   1  14          7.44          6.39         0.35 o
   4   1  14         22.39         22.32         0.78 o
   5   1  14         11.44         10.01         0.40 o
  -3   2  14          2.70          2.86         0.20 o
  -2   2  14          7.77          6.13         0.39 o
  -1   2  14         46.52         47.25         1.63 o
   0   2  14        134.39        141.11         5.18 o
   1   2  14         69.13         66.29         1.82 o
   2   2  14         25.04         22.36         0.72 o
   3   2  14          3.12          3.80         0.29 o
   4   2  14         18.41         19.32         0.75 o
   5   2  14         13.24         16.15         0.68 o
  -3   3  14        197.50        198.48         9.45 o
  -2   3  14         44.90         51.70         1.72 o
  -1   3  14         11.04         13.56         0.58 o
   0   3  14        116.78        126.61         3.35 o
   1   3  14         57.76         58.65         1.60 o
   2   3  14          7.08          5.95         0.27 o
   3   3  14         62.16         67.78         2.18 o
   4   3  14         23.96         21.86         1.23 o
   5   3  14         34.84         38.98         2.06 o
  -3   4  14          5.70          6.43         0.39 o
  -2   4  14         94.21         98.54         4.48 o
  -1   4  14          6.15          5.83         0.38 o
   0   4  14        146.87        162.95         5.81 o
   1   4  14         62.76         57.38         1.81 o
   2   4  14        279.58        286.98         8.96 o
   3   4  14          2.76          3.19         0.30 o
   4   4  14         35.15         44.00         1.45 o
   5   4  14         16.27         17.67         0.87 o
  -2   5  14        384.62        385.60        21.89 o
  -1   5  14         74.59         77.04         3.00 o
   0   5  14         37.63         40.58         1.31 o
   1   5  14         58.11         63.00         1.97 o
   2   5  14         13.73         17.39         0.63 o
   3   5  14         27.32         23.93         0.82 o
   4   5  14          9.03         10.23         0.52 o
   5   5  14          0.26          0.28         0.18 o
  -2   6  14        237.13        222.92        12.07 o
  -1   6  14         85.53         93.73         4.02 o
   0   6  14         55.40         56.19         2.44 o
   1   6  14        531.31        554.02        19.49 o
   2   6  14          4.81          4.40         0.34 o
   3   6  14         26.94         30.07         1.25 o
   4   6  14        117.85        106.55         4.51 o
   5   6  14         19.40         28.15         1.38 o
  -1   7  14          0.00         -0.05         0.18 o
   0   7  14          1.12          2.55         0.34 o
   1   7  14          3.89          4.70         0.33 o
   2   7  14          0.11          0.62         0.39 o
   3   7  14         18.49         26.38         1.09 o
   4   7  14         34.61         37.11         1.79 o
   5   7  14          1.48          1.03         0.27 o
   0   8  14         44.06         40.34         1.76 o
   1   8  14        244.43        250.29        10.30 o
   2   8  14         72.06         70.76         3.37 o
   3   8  14          0.24          0.21         0.21 o
   4   8  14          0.02          0.21         0.19 o
   2   9  14         10.58          5.36         0.62 o
  -1  -7  15        178.58        211.31         8.53 o
  -2  -6  15          1.73          1.61         0.14 o
  -1  -6  15        111.29        104.84         6.50 o
   0  -6  15         77.10         75.56         3.58 o
   1  -6  15          7.03          6.59         0.41 o
   2  -6  15         17.16         19.16         1.47 o
  -3  -5  15        130.24        139.84         5.79 o
  -2  -5  15          0.24          0.58         0.16 o
  -1  -5  15          0.00         -0.02         0.21 o
   0  -5  15         17.76         17.30         1.20 o
   1  -5  15          0.97          0.91         0.18 o
   2  -5  15          8.63          5.85         0.72 o
   3  -5  15          8.56         12.44         0.58 o
  -3  -4  15         62.12         51.78         1.51 o
  -2  -4  15        142.69        149.75         9.60 o
  -1  -4  15         40.35         39.57         1.70 o
   0  -4  15         50.85         43.28         1.85 o
   1  -4  15          1.99          1.96         0.20 o
   2  -4  15         24.76         26.52         1.17 o
   3  -4  15          0.11          0.19         0.16 o
   4  -4  15        140.41        154.48         9.78 o
  -3  -3  15          0.00          0.25         0.11 o
  -2  -3  15        166.88        183.85        18.62 o
  -1  -3  15        160.17        158.48         9.23 o
   0  -3  15        224.61        229.76        13.30 o
   1  -3  15        103.70         99.59         4.29 o
   2  -3  15         20.86         23.15         1.04 o
   3  -3  15        129.01        126.98        10.29 o
   4  -3  15         74.32         64.55         2.21 o
  -3  -2  15         19.89         20.81         0.75 o
  -2  -2  15          8.92          6.65         0.41 o
  -1  -2  15         10.79         10.20         0.61 o
   0  -2  15         44.96         40.43         1.96 o
   1  -2  15         33.61         31.41         1.16 o
   2  -2  15          6.10          7.49         0.45 o
   3  -2  15          9.60          9.73         0.45 o
   4  -2  15         15.84         15.56         1.03 o
  -3  -1  15          1.97          1.96         0.16 o
  -2  -1  15         22.93         27.82         0.99 o
  -1  -1  15          1.15          1.19         0.23 o
   0  -1  15         20.70         27.14         1.19 o
   1  -1  15        178.05        181.54         6.17 o
   2  -1  15          3.32          4.00         0.41 o
   3  -1  15        172.59        168.30         5.73 o
   4  -1  15         40.86         36.11         2.20 o
   5  -1  15          0.04          0.46         0.11 o
  -3   0  15         73.01         64.00         2.55 o
  -2   0  15         24.45         27.01         0.95 o
  -1   0  15          5.01          5.37         0.26 o
   0   0  15         50.91         57.04         1.73 o
   1   0  15         91.47         88.70         2.62 o
   2   0  15       1131.43       1210.67        58.64 o
   3   0  15          7.69          9.43         0.96 o
   4   0  15         95.14         97.83         7.15 o
   5   0  15          0.43          0.63         0.16 o
  -3   1  15         12.65         12.38         0.83 o
  -2   1  15         23.05         20.85         0.97 o
  -1   1  15         47.71         52.38         1.77 o
   0   1  15         40.02         38.58         1.19 o
   1   1  15         77.16         79.31         2.34 o
   2   1  15        117.86        115.14         3.95 o
   3   1  15        385.11        431.61        14.41 o
   4   1  15         92.08         99.46         4.20 o
   5   1  15          5.67          9.96         0.89 o
  -3   2  15         11.46         10.05         0.40 o
  -2   2  15         10.82         11.04         0.48 o
  -1   2  15         56.28         62.94         2.09 o
   0   2  15          0.29          0.68         0.38 o
   1   2  15        250.65        261.98         7.50 o
   2   2  15        236.03        278.95         9.35 o
   3   2  15       1114.01       1146.24        34.09 o
   4   2  15          0.25         -0.06         0.28 o
   5   2  15         18.81         14.37         0.78 o
  -3   3  15          4.88          1.92         0.34 o
  -2   3  15         72.79         78.84         3.18 o
  -1   3  15         75.71         79.40         2.59 o
   0   3  15        148.39        156.46         4.49 o
   1   3  15          7.96          8.11         0.43 o
   2   3  15         17.27         15.80         0.72 o
   3   3  15         27.10         26.05         1.41 o
   4   3  15         40.07         36.08         1.37 o
   5   3  15          0.22          0.39         0.16 o
  -2   4  15         13.12         10.20         0.89 o
  -1   4  15         38.44         43.42         1.80 o
   0   4  15          0.21          0.44         0.19 o
   1   4  15          7.38          9.51         0.47 o
   2   4  15        105.91        121.39         6.53 o
   3   4  15         32.20         35.33         1.19 o
   4   4  15          6.68          7.61         0.35 o
   5   4  15         95.72         78.92         5.50 o
  -2   5  15        248.74        240.29         9.43 o
  -1   5  15         23.34         24.68         1.07 o
   0   5  15          3.08          4.11         0.34 o
   1   5  15          1.62          1.90         0.17 o
   2   5  15          5.56          4.29         0.69 o
   3   5  15         16.42         21.56         0.97 o
   4   5  15         13.13         11.80         0.81 o
   5   5  15         25.18         26.05         1.92 o
  -1   6  15         49.15         61.27         3.44 o
   0   6  15        143.77        151.06         6.25 o
   1   6  15         16.77         18.39         0.83 o
   2   6  15         19.87         23.88         1.34 o
   3   6  15         39.85         40.05         3.20 o
   4   6  15        186.29        200.61         7.47 o
   5   6  15          9.86         14.57         1.17 o
  -1   7  15        238.42        219.21        11.86 o
   0   7  15        102.97        105.58         4.37 o
   1   7  15          1.44          1.47         0.23 o
   2   7  15         16.71         17.63         1.02 o
   3   7  15          1.97          1.82         0.31 o
   4   7  15          3.20          1.37         0.34 o
   1   8  15         65.17         76.51         3.20 o
   2   8  15         35.00         30.17         5.33 o
   3   8  15          1.09          1.35         0.41 o
  -1  -6  16          2.87          3.55         0.21 o
   0  -6  16          4.81          5.87         0.33 o
   1  -6  16          0.10          0.14         0.11 o
  -2  -5  16          0.46          0.17         0.10 o
  -1  -5  16          2.97          4.10         0.41 o
   0  -5  16         12.50         16.29         1.03 o
   1  -5  16          5.38          4.07         0.34 o
   2  -5  16          2.26          1.09         0.18 o
  -2  -4  16         15.10         12.62         0.61 o
  -1  -4  16         42.96         43.04         1.80 o
   0  -4  16         13.45         14.05         0.93 o
   1  -4  16         69.30         63.41         2.63 o
   2  -4  16          0.91          0.68         0.13 o
   3  -4  16          1.60          0.40         0.10 o
  -3  -3  16          9.44         10.05         0.46 o
  -2  -3  16        156.17        158.79         6.48 o
  -1  -3  16         28.41         30.93         1.92 o
   0  -3  16         44.51         46.96         1.97 o
   1  -3  16        220.02        209.29         7.08 o
   2  -3  16        289.80        291.13         9.82 o
   3  -3  16         16.13         16.40         0.74 o
   4  -3  16         64.05         79.52         5.09 o
  -3  -2  16          7.97          6.75         0.41 o
  -2  -2  16        205.67        192.57         7.61 o
  -1  -2  16          0.65          0.30         0.16 o
   0  -2  16        102.66        108.22         4.38 o
   1  -2  16         73.80         71.08         3.35 o
   2  -2  16        155.30        158.94         6.82 o
   3  -2  16          4.87          4.41         0.29 o
   4  -2  16         41.53         42.35         2.41 o
  -3  -1  16         13.53         16.08         1.03 o
  -2  -1  16        231.12        222.29         7.14 o
  -1  -1  16        224.15        238.64         7.67 o
   0  -1  16          3.26          3.55         0.26 o
   1  -1  16        226.68        242.08         8.13 o
   2  -1  16        321.55        340.43         9.90 o
   3  -1  16        119.15        125.78         8.05 o
   4  -1  16          3.82          3.70         0.26 o
  -3   0  16         30.91         19.25         1.17 o
  -2   0  16          1.24          1.37         0.18 o
  -1   0  16         60.04         59.39         2.00 o
   0   0  16        134.85        144.19         4.67 o
   1   0  16        117.72        129.87         3.77 o
   2   0  16          5.51          6.48         0.48 o
   3   0  16          0.44          0.68         0.22 o
   4   0  16          0.52          0.68         0.17 o
  -3   1  16          4.81          3.23         0.27 o
  -2   1  16          2.73          1.41         0.18 o
  -1   1  16         16.58         19.34         0.74 o
   0   1  16         17.01         17.95         0.66 o
   1   1  16         78.88         85.65         2.51 o
   2   1  16          3.14          3.68         0.28 o
   3   1  16          7.69          7.96         0.41 o
   4   1  16         39.20         42.11         1.47 o
   5   1  16          0.48          0.76         0.21 o
  -2   2  16          8.57          7.12         0.48 o
  -1   2  16        182.52        182.55         5.86 o
   0   2  16         84.04         92.49         2.69 o
   1   2  16         70.83         74.31         2.18 o
   2   2  16         13.77         16.65         0.66 o
   3   2  16        482.95        575.36        28.51 o
   4   2  16         12.73         11.94         1.92 o
   5   2  16        153.30        156.48         8.88 o
  -2   3  16         15.06         14.58         0.68 o
  -1   3  16          1.00          1.65         0.24 o
   0   3  16        210.76        213.31         8.34 o
   1   3  16         62.63         61.94         2.16 o
   2   3  16         13.97         16.81         1.06 o
   3   3  16          7.90          8.96         0.51 o
   4   3  16         64.22         73.59         2.70 o
   5   3  16        159.66        188.81        10.68 o
  -2   4  16         32.33         31.14         1.86 o
  -1   4  16         49.69         52.99         3.40 o
   0   4  16         13.05         14.99         0.92 o
   1   4  16         90.17         94.38         2.96 o
   2   4  16         30.53         31.77         1.23 o
   3   4  16          8.94         10.07         0.56 o
   4   4  16          5.48          5.46         0.28 o
   5   4  16          0.00         -0.14         0.27 o
  -1   5  16          0.51          0.41         0.27 o
   0   5  16          3.61          3.12         0.18 o
   1   5  16          3.40          3.05         0.26 o
   2   5  16          2.51          4.15         0.79 o
   3   5  16         24.11         36.38         3.64 o
   4   5  16          2.72          4.77         0.41 o
  -1   6  16          2.37          2.06         0.27 o
   0   6  16         72.48         68.95         3.96 o
   1   6  16         52.12         57.92         2.10 o
   2   6  16         19.64         23.17         1.24 o
   3   6  16         24.95         24.64         1.31 o
   4   6  16          0.11         -0.10         0.16 o
   1   7  16          0.27          0.10         0.18 o
   2   7  16         12.66         14.02         1.20 o
   3   7  16         27.28         35.95         2.54 o
  -1  -5  17          1.63          1.14         0.21 o
   0  -5  17         41.75         49.48         4.33 o
   1  -5  17         81.37         84.09         3.45 o
  -2  -4  17          3.60          2.41         0.27 o
  -1  -4  17         12.01         12.55         1.17 o
   0  -4  17         22.60         22.86         0.97 o
   1  -4  17          9.87          9.84         0.49 o
   2  -4  17         48.33         49.86         1.95 o
  -2  -3  17         20.18         16.94         0.61 o
  -1  -3  17         29.57         30.86         1.29 o
   0  -3  17         68.40         69.05         2.89 o
   1  -3  17          0.01          0.33         0.18 o
   2  -3  17          4.80          6.14         0.30 o
   3  -3  17         18.99         19.42         0.89 o
  -2  -2  17         50.96         47.75         1.92 o
  -1  -2  17         54.91         56.33         1.85 o
   0  -2  17         23.81         25.14         1.96 o
   1  -2  17          7.82          8.15         0.33 o
   2  -2  17         61.66         62.28         2.70 o
   3  -2  17         18.13         18.03         1.13 o
  -2  -1  17         16.89         20.42         0.87 o
  -1  -1  17          6.29          4.93         0.39 o
   0  -1  17          3.02          3.50         0.31 o
   1  -1  17        176.69        178.16         8.15 o
   2  -1  17         20.39         24.31         0.96 o
   3  -1  17         60.14         61.27         2.11 o
   4  -1  17          0.95          0.88         0.16 o
  -2   0  17          6.16          5.07         0.27 o
  -1   0  17         81.95         77.66         2.55 o
   0   0  17         17.55         16.96         0.69 o
   1   0  17        194.89        204.97         5.89 o
   2   0  17        185.12        211.14         9.21 o
   3   0  17         63.56         67.75         2.92 o
   4   0  17          5.43          5.09         0.76 o
  -2   1  17        215.53        223.55         7.16 o
  -1   1  17          2.53          3.64         0.25 o
   0   1  17          1.28          0.66         0.17 o
   1   1  17         33.36         40.33         1.23 o
   2   1  17        339.07        354.48        14.70 o
   3   1  17         10.67         12.31         0.54 o
   4   1  17          7.31          5.57         0.41 o
  -2   2  17         26.01         24.34         1.44 o
  -1   2  17         93.28         96.09         3.84 o
   0   2  17         30.88         33.33         1.48 o
   1   2  17          0.53          0.24         0.15 o
   2   2  17       1198.34       1378.45        58.18 o
   3   2  17          3.69          4.79         0.41 o
   4   2  17          0.41          0.89         0.18 o
  -2   3  17         25.88         32.52         1.92 o
  -1   3  17         50.73         54.62         2.21 o
   0   3  17         22.25         23.34         0.87 o
   1   3  17         49.92         55.80         1.95 o
   2   3  17          0.06         -0.01         0.21 o
   3   3  17          0.82          1.13         0.23 o
   4   3  17         29.58         31.04         1.37 o
  -1   4  17         13.29         13.87         0.63 o
   0   4  17         24.17         26.96         0.99 o
   1   4  17         39.78         42.84         1.51 o
   2   4  17          0.25          0.18         0.16 o
   3   4  17         42.75         45.10         5.36 o
   4   4  17          3.95          3.71         0.48 o
  -1   5  17          4.86          3.37         0.41 o
   0   5  17          1.89          2.76         0.31 o
   1   5  17          0.17          0.26         0.21 o
   2   5  17          0.05         -0.01         0.21 o
   3   5  17          7.94          9.22         1.17 o
   4   5  17         42.92         27.78         1.86 o
   0   6  17          2.97          3.37         0.34 o
   1   6  17         15.19         19.46         0.89 o
   2   6  17         11.15          9.60         1.03 o
   3   6  17         19.13         23.20         1.75 o
  -1  -3  18         51.31         39.72         4.37 o
   0  -3  18         35.51         32.43         1.48 o
   2  -3  18         22.33         22.07         1.31 o
  -1  -2  18        189.62        183.63        10.20 o
   0  -2  18         52.19         50.20         4.16 o
   1  -2  18        104.97         97.07         5.57 o
   2  -2  18         15.16         16.56         0.77 o
   3  -2  18          0.69          0.38         0.16 o
  -1  -1  18        105.78        112.69         4.61 o
   0  -1  18         10.74         12.21         0.58 o
   1  -1  18        248.98        254.53         8.38 o
   2  -1  18         10.02         10.35         0.51 o
   3  -1  18          7.04          6.80         0.33 o
  -1   0  18        111.88        120.60        10.56 o
   0   0  18         15.64         17.22         0.67 o
   1   0  18          0.08          0.57         0.18 o
   2   0  18         10.57         10.41         0.45 o
   3   0  18          1.62          1.81         0.21 o
  -1   1  18         64.27         53.16         2.27 o
   0   1  18        136.30        149.77         4.82 o
   1   1  18         45.42         51.02         1.57 o
   2   1  18         23.59         29.11         1.35 o
   3   1  18          3.76          3.73         0.86 o
  -1   2  18          0.59          0.35         0.24 o
   0   2  18         34.00         37.98         2.30 o
   1   2  18         38.05         40.74         1.43 o
   2   2  18        635.68        746.40        44.13 o
   3   2  18         18.21         20.18         0.97 o
   4   2  18         47.14         50.96         2.96 o
  -1   3  18         54.32         48.35         4.71 o
   0   3  18         13.47         13.33         1.03 o
   1   3  18          3.31          3.05         0.34 o
   2   3  18         70.29         75.98         3.26 o
   3   3  18         16.33         19.59         0.91 o
   0   4  18          6.70          6.25         0.55 o
   1   4  18         16.81         15.82         0.74 o
   2   4  18          6.34          4.54         0.62 o
   3   4  18        303.32        351.53        22.09 o
   1   5  18          1.15          1.24         0.41 o
   2   5  18          1.15          1.10         0.34 o
   3   5  18          5.52          6.19         0.62 o
   0  -2  19          0.41          0.48         0.14 o
   1  -2  19         96.13         87.82         4.89 o
   0  -1  19          3.70          4.04         0.26 o
   1  -1  19         72.40         79.52         4.40 o
   2  -1  19         35.62         36.10         1.99 o
   0   0  19         54.66         46.17         2.30 o
   1   0  19         24.17         20.34         1.51 o
   2   0  19          8.54          7.59         0.76 o
   0   1  19        126.26        114.56         6.26 o
   1   1  19         92.21         95.90         4.07 o
   2   1  19          3.10          1.92         0.34 o
   0   2  19         15.94         17.48         0.75 o
   1   2  19        192.71        214.51        12.20 o
   2   2  19        152.65        157.44         8.95 o
   1   3  19         38.37         39.05         2.27 o
                                                
