# Supplementary material for: Comparison crystal structure conformations of two structurally related biphenyl analogues: 4,4′-bis­[3-(pyrrolidin-1-yl)prop-1-yn-1-yl]-1,1′-biphenyl and 4,4′-bis­{3-[(S)-2-methyl­pyrrolidin-1-yl]prop-1-yn-1-yl}-1,1′-biphen­yl
Source: Acta Crystallogr E Crystallogr Commun. 2015 Sep 12;71(Pt 10):1147–50. doi: 10.1107/S2056989015016163 (PMC4647364; doi:10.1107/S2056989015016163)
Supplement: Supplementary file 3 [file e-71-01147-IIsup3.hkl]

#
# h,k,l, Fc-squared, Fo-squared, sigma(Fo-squared), status flag
#
data_II
_shelx_title ' k14109 - P21'
_shelx_refln_list_code          4
_shelx_F_calc_maximum      112.36
_exptl_crystal_F_000       428.00
_reflns_d_resolution_high  0.7697

loop_
 _space_group_symop_operation_xyz
 'x, y, z'
 '-x, y+1/2, -z'

_cell_length_a     8.1411
_cell_length_b     7.3080
_cell_length_c    18.9840
_cell_angle_alpha  90.000
_cell_angle_beta   98.177
_cell_angle_gamma  90.000

_shelx_F_squared_multiplier     1.000

loop_
 _refln_index_h
 _refln_index_k
 _refln_index_l
 _refln_F_squared_calc
 _refln_F_squared_meas
 _refln_F_squared_sigma
 _refln_observed_status
   7  -7   0         16.63         13.59        10.54 o
   5  -6   0         34.30         39.01         8.77 o
   6  -6   0         47.45         42.37         9.83 o
   7  -6   0         67.87         88.33        13.25 o
   8  -6   0         17.41          6.00        10.60 o
   1  -5   0        133.14        138.67        18.67 o
   2  -5   0        348.24        297.39        34.68 o
   3  -5   0          6.04          6.54         2.76 o
   4  -5   0         56.20         48.42         4.83 o
   5  -5   0         19.48         18.28         5.45 o
   6  -5   0          9.76          6.61         6.58 o
   8  -5   0         99.84        115.23        16.16 o
   1  -4   0       3378.51       3422.51       341.20 o
   2  -4   0        116.68        110.33        12.21 o
   3  -4   0        196.37        228.08        16.51 o
   4  -4   0          5.67          0.29         1.37 o
   5  -4   0         15.11         25.13         9.03 o
   6  -4   0         24.98         23.77         2.85 o
   7  -4   0         61.84         63.10         6.66 o
   8  -4   0         28.80         31.80         7.01 o
   9  -4   0          1.35         18.26        36.09 o
   1  -3   0        239.39        265.29        31.37 o
   2  -3   0        963.73       1181.30        80.48 o
   3  -3   0          2.53          3.22         0.93 o
   4  -3   0         89.67         92.62         4.27 o
   5  -3   0         24.38         25.22         3.23 o
   6  -3   0        110.67        132.28        73.13 o
   7  -3   0        149.43        185.13        20.85 o
   8  -3   0          6.31          5.33         4.47 o
   9  -3   0          0.71         -2.90         4.89 o
   0  -2   0      12530.16      12871.38      1764.46 o
   1  -2   0        422.55        447.19        21.10 o
   2  -2   0         51.63         54.38         2.26 o
   3  -2   0          4.36          4.37         0.82 o
   4  -2   0        277.16        306.98        12.75 o
   5  -2   0         37.77         34.16         3.56 o
   6  -2   0         51.68         46.01         4.50 o
   7  -2   0         50.38         48.61         5.61 o
   8  -2   0         78.12         96.24        10.37 o
   9  -2   0          0.77         21.63        12.74 o
  10  -2   0         42.08         48.66        10.36 o
   1  -1   0        277.64        272.85        12.11 o
   2  -1   0        112.13        108.11         4.61 o
   3  -1   0        612.13        633.93        30.50 o
   4  -1   0         10.59         10.78         0.91 o
   5  -1   0         76.84         78.82         3.68 o
   6  -1   0          8.98          6.94         2.40 o
   7  -1   0        406.20        456.14       193.26 o
   8  -1   0         29.69         36.62         6.17 o
   9  -1   0         27.15         32.05         6.74 o
  10  -1   0         13.01         13.39         7.71 o
   1   0   0          1.53         -1.65         1.65 o
   2   0   0      12625.63      14186.71      1329.63 o
   3   0   0         23.49         26.34         1.68 o
   4   0   0          0.37          1.34         1.49 o
   5   0   0         67.03         62.37         3.24 o
   6   0   0         11.09         11.44         2.01 o
   7   0   0        197.21        185.45        10.26 o
   8   0   0         51.91         41.38         5.65 o
   9   0   0          1.59         -3.97         3.97 o
  10   0   0        103.88         97.23        10.09 o
   1   1   0        277.68        266.83        10.65 o
   2   1   0        112.20        111.13         5.54 o
   3   1   0        612.18        649.76        24.75 o
   4   1   0         10.59          8.87         1.02 o
   5   1   0         76.84         79.54         4.95 o
   6   1   0          8.97          5.32         1.11 o
   7   1   0        406.14        435.78        32.09 o
   8   1   0         29.69         31.87         3.37 o
   9   1   0         27.11         21.97         5.22 o
  10   1   0         13.00         12.42         6.68 o
   0   2   0      12529.78      13490.99      1784.50 o
   1   2   0        422.25        471.25        18.39 o
   2   2   0         51.67         54.86         2.43 o
   3   2   0          4.36          4.55         0.93 o
   4   2   0        277.12        306.02        12.59 o
   5   2   0         37.76         36.31         2.33 o
   6   2   0         51.76         42.84         5.97 o
   7   2   0         50.42         53.84         4.04 o
   8   2   0         78.11         81.43         5.67 o
   9   2   0          0.77          2.10         3.83 o
  10   2   0         42.06         37.16         8.37 o
   1   3   0        239.45        275.12         9.54 o
   2   3   0        963.57       1076.83        48.01 o
   3   3   0          2.55          2.26         0.87 o
   4   3   0         89.57         90.52         3.91 o
   5   3   0         24.37         24.73         2.93 o
   6   3   0        110.68        131.98         8.67 o
   7   3   0        149.45        177.20        11.01 o
   8   3   0          6.34         10.56         4.37 o
   9   3   0          0.71          7.19         6.23 o
   0   4   0       2188.06       2531.12       129.83 o
   1   4   0       3378.06       3888.05       152.79 o
   2   4   0        116.69        128.48         4.55 o
   3   4   0        196.32        202.99         8.27 o
   4   4   0          5.68          3.62         1.35 o
   5   4   0         15.12         16.59         2.57 o
   6   4   0         24.97         25.04         3.20 o
   7   4   0         61.84         70.60         5.05 o
   8   4   0         28.80         32.89         4.68 o
   9   4   0          1.35          4.94         3.98 o
   1   5   0        133.13        146.90         5.46 o
   2   5   0        348.21        349.99        12.33 o
   3   5   0          6.04          5.12         1.53 o
   4   5   0         56.17         60.26         3.66 o
   5   5   0         19.48         21.36         2.11 o
   6   5   0          9.78         14.79         5.53 o
   7   5   0         15.09         15.73         4.47 o
   8   5   0         99.95        110.61         7.23 o
   0   6   0         93.97        100.05         6.83 o
   1   6   0         25.95         26.56         3.52 o
   2   6   0         29.33         35.48         4.12 o
   3   6   0         90.64         84.44         4.06 o
   4   6   0         22.82         18.66         2.66 o
   5   6   0         34.25         40.94         3.81 o
   6   6   0         47.48         62.64         5.19 o
   7   6   0         67.84         74.59         5.57 o
   8   6   0         17.41         13.59         5.08 o
   1   7   0        139.05        141.28         6.50 o
   2   7   0         27.97         25.85         2.41 o
   3   7   0         12.27         11.70         2.90 o
   4   7   0          6.05          4.41         2.86 o
   5   7   0         25.29         23.86         4.48 o
   6   7   0         42.03         40.28         5.25 o
   7   7   0         16.62         15.74         4.30 o
   0   8   0         86.11         97.44         6.68 o
   1   8   0         37.48         35.50         3.68 o
   2   8   0          8.12          9.36         2.82 o
   3   8   0          1.38          3.05         3.33 o
   4   8   0          0.13         -3.44         4.05 o
   5   8   0          0.63          3.95         4.78 o
   1   9   0         34.12         30.38         4.83 o
   2   9   0          8.90         10.91         3.88 o
   3   9   0          4.61         -2.80         4.76 o
  -7  -7   1         46.16         44.75         9.95 o
   7  -7   1          2.72         -5.53         8.67 o
  -8  -6   1         54.88         65.52        14.41 o
  -7  -6   1         20.08         29.10         9.32 o
  -6  -6   1         30.71         23.70         6.88 o
  -5  -6   1         13.74         19.17         5.62 o
   3  -6   1        191.17        161.71        18.80 o
   5  -6   1        111.14        104.02        12.15 o
   6  -6   1         44.37         59.06         9.84 o
   7  -6   1         29.13         36.23         7.96 o
   8  -6   1          2.45         -4.06         8.12 o
  -8  -5   1        100.36        102.75         9.74 o
  -7  -5   1        139.72        165.20        21.88 o
  -6  -5   1        163.28        191.49        22.79 o
  -5  -5   1         98.15        105.84        11.12 o
  -4  -5   1         16.54         10.37         4.36 o
  -2  -5   1         51.44         47.72         5.70 o
  -1  -5   1        209.08        209.79        27.27 o
   2  -5   1          9.67         19.39         4.42 o
   3  -5   1         73.55         64.88         7.18 o
   4  -5   1        185.73        176.58        24.72 o
   5  -5   1         15.61         11.01         4.48 o
   6  -5   1        187.33        217.43        21.22 o
   7  -5   1         19.72         13.08         9.01 o
   8  -5   1         62.95         84.16         8.88 o
  -9  -4   1         89.04         98.96        10.80 o
  -8  -4   1         94.93         98.84        10.62 o
  -7  -4   1         28.13         28.48         7.04 o
  -6  -4   1          6.98          8.23         1.97 o
  -5  -4   1        109.42        122.80         7.33 o
  -4  -4   1          5.42         10.63         3.17 o
  -3  -4   1         37.02         35.81         5.51 o
  -2  -4   1         66.79         63.66         6.95 o
  -1  -4   1        307.60        289.26        27.50 o
   0  -4   1         72.33         94.07         8.85 o
   1  -4   1        301.73        308.14        32.06 o
   2  -4   1        253.89        234.48        17.67 o
   3  -4   1        263.08        252.73        15.38 o
   4  -4   1        109.80        117.87         8.17 o
   5  -4   1         24.28         22.32         2.08 o
   6  -4   1         77.32         81.97         5.37 o
   7  -4   1         20.07         22.50         5.37 o
   8  -4   1          6.01          5.92         7.28 o
   9  -4   1          0.64         -1.86         5.67 o
  -9  -3   1        129.63        145.95        12.60 o
  -8  -3   1        189.79        213.29        14.86 o
  -7  -3   1        184.95        201.12        18.58 o
  -6  -3   1        355.06        388.13        20.92 o
  -5  -3   1         18.64         21.30         3.07 o
  -4  -3   1        125.50        141.18         5.76 o
  -3  -3   1        100.67        126.84         6.11 o
  -2  -3   1        132.57        149.79         8.78 o
  -1  -3   1        772.81        790.03        68.49 o
   0  -3   1        457.19        528.03        44.29 o
   1  -3   1        231.02        230.02        15.66 o
   2  -3   1         37.61         37.76         1.91 o
   3  -3   1         93.72         99.89         4.12 o
   4  -3   1        400.15        409.21        16.76 o
   5  -3   1         46.00         42.20         3.29 o
   6  -3   1        362.00        423.64        22.03 o
   7  -3   1         15.74          4.10         5.54 o
   8  -3   1         55.88         50.92         6.43 o
   9  -3   1          0.51          1.82         5.93 o
 -10  -2   1         12.90          7.09         8.03 o
  -9  -2   1         71.47         64.79         7.94 o
  -8  -2   1         26.21         40.28        25.87 o
  -7  -2   1         29.37         32.51         4.47 o
  -6  -2   1         58.64         61.68        18.25 o
  -5  -2   1         30.38         25.89         2.61 o
  -4  -2   1         15.38         18.18         2.99 o
  -3  -2   1         30.20         38.43         2.04 o
  -2  -2   1        193.93        247.15        11.60 o
  -1  -2   1       1128.51       1302.30        67.51 o
   0  -2   1       6208.78       6230.58       412.62 o
   1  -2   1        904.72        935.30        36.10 o
   2  -2   1        190.09        215.31         8.15 o
   3  -2   1         57.39         62.00         2.63 o
   4  -2   1        117.44        136.43        10.02 o
   5  -2   1         87.96         78.44         7.79 o
   6  -2   1        692.96        685.70        41.81 o
   7  -2   1        126.65        142.85        10.16 o
   8  -2   1         33.19         41.26        20.40 o
   9  -2   1          6.88          9.55         5.99 o
  10  -2   1          0.37         -3.02        12.63 o
 -10  -1   1         46.37         37.57         9.17 o
  -9  -1   1         29.13         14.70         9.00 o
  -8  -1   1         47.46         50.62         5.66 o
  -7  -1   1       1475.07       1366.63       310.63 o
  -6  -1   1         31.95         30.14         3.19 o
  -5  -1   1        111.53         94.06         4.40 o
  -4  -1   1         20.61         18.71         1.19 o
  -3  -1   1        583.37        599.96        27.65 o
  -2  -1   1          6.76          4.93         2.02 o
  -1  -1   1       2167.71       2574.44       121.74 o
   0  -1   1        464.84        425.10        21.00 o
   1  -1   1       1163.78       1178.39        48.74 o
   2  -1   1        938.76        962.41        34.55 o
   3  -1   1        163.24        181.05         7.22 o
   4  -1   1         87.50         92.08         4.54 o
   5  -1   1        302.57        308.93        12.69 o
   6  -1   1         28.14         17.79         1.90 o
   7  -1   1         13.31        132.91        42.60 o
   8  -1   1          2.33         26.61        11.43 o
   9  -1   1         63.05         69.62         8.07 o
  10  -1   1          2.20         12.42        10.37 o
 -10   0   1         34.29         34.54         5.92 o
  -9   0   1         17.65          1.47         8.76 o
  -8   0   1         61.02         47.52         5.64 o
  -7   0   1        179.02        198.39        12.83 o
  -6   0   1         20.29         17.15         1.86 o
  -5   0   1          0.24          0.29         1.15 o
  -4   0   1         86.67         82.97         3.17 o
  -3   0   1         74.14         73.38         2.56 o
  -2   0   1        306.92        310.32        11.03 o
  -1   0   1          0.51         -1.10         1.10 o
   1   0   1          1.50         -1.17         1.18 o
   2   0   1      10429.58      11693.94      1111.08 o
   3   0   1          3.11         -0.26         0.61 o
   4   0   1       2477.43       2738.58       198.15 o
   5   0   1          0.10          0.46         1.38 o
   6   0   1        296.17        259.17        16.53 o
   7   0   1         12.98         15.20         6.48 o
   8   0   1          9.75          8.80         2.46 o
   9   0   1         15.04          3.99         7.47 o
  10   0   1          9.63         14.34         5.38 o
 -10   1   1         46.35         40.45         8.58 o
  -9   1   1         29.12         28.47         6.84 o
  -8   1   1         47.45         44.45         4.86 o
  -7   1   1       1475.02       1429.72        86.60 o
  -6   1   1         31.94         29.03         1.90 o
  -5   1   1        111.51         88.84         3.89 o
  -4   1   1         20.62         19.84         1.36 o
  -3   1   1        583.43        568.46        19.54 o
  -2   1   1          6.75          7.05         3.09 o
  -1   1   1       2167.81       2464.36        92.19 o
   0   1   1        464.84        458.59        21.42 o
   1   1   1       1163.69       1183.67        45.08 o
   2   1   1        938.77        953.21        33.75 o
   3   1   1        163.19        185.17         8.61 o
   4   1   1         87.45         89.98         3.56 o
   5   1   1        302.49        285.73        14.97 o
   6   1   1         28.15         22.15         2.75 o
   7   1   1         13.31         42.17        16.72 o
   8   1   1          2.32         16.25        10.93 o
   9   1   1         63.03         77.48         8.76 o
  10   1   1          2.19          5.77         8.95 o
 -10   2   1         12.88         15.16         6.22 o
  -9   2   1         71.43         73.74         7.64 o
  -8   2   1         26.24         31.71         3.25 o
  -7   2   1         29.38         34.05         4.59 o
  -6   2   1         58.65         53.89         4.67 o
  -5   2   1         30.41         25.17         1.61 o
  -4   2   1         15.41         14.09         1.37 o
  -3   2   1         30.22         36.39         1.65 o
  -2   2   1        194.12        238.23         8.74 o
  -1   2   1       1128.51       1221.42        55.59 o
   0   2   1       6208.80       6645.54       310.53 o
   1   2   1        905.11        990.56        34.87 o
   2   2   1        190.35        198.17        10.84 o
   3   2   1         57.43         61.64         2.56 o
   4   2   1        117.53        132.14         6.23 o
   5   2   1         87.90         83.43         5.24 o
   6   2   1        692.91        706.13        36.08 o
   7   2   1        126.55        132.43        11.33 o
   8   2   1         33.17         32.20         4.39 o
   9   2   1          6.87          3.31        12.69 o
  10   2   1          0.37          1.05         6.75 o
  -9   3   1        129.64        152.59        12.55 o
  -8   3   1        189.75        204.00        11.87 o
  -7   3   1        184.93        223.60        14.27 o
  -6   3   1        354.81        396.61        19.23 o
  -5   3   1         18.65         21.63         1.80 o
  -4   3   1        125.42        144.20         6.08 o
  -3   3   1        100.68        119.86         5.14 o
  -2   3   1        132.56        140.94         5.80 o
  -1   3   1        772.60        888.11        28.46 o
   0   3   1        457.04        495.90        23.15 o
   1   3   1        230.98        275.54         9.82 o
   2   3   1         37.61         39.13         1.75 o
   3   3   1         93.78         97.25         6.28 o
   4   3   1        400.10        420.85        25.23 o
   5   3   1         46.02         43.81         2.59 o
   6   3   1        361.92        405.45        20.61 o
   7   3   1         15.73         16.03         3.20 o
   8   3   1         55.84         48.76         4.25 o
   9   3   1          0.51         -3.84         4.18 o
  -9   4   1         88.99         90.08         7.93 o
  -8   4   1         94.96        119.32         7.41 o
  -7   4   1         28.14         28.07         5.43 o
  -6   4   1          6.97          7.34         2.78 o
  -5   4   1        109.36        108.33         4.84 o
  -4   4   1          5.40          4.00         1.36 o
  -3   4   1         36.99         35.31         2.41 o
  -2   4   1         66.80         75.17         2.57 o
  -1   4   1        307.49        326.03        11.20 o
   0   4   1         72.32         77.39         4.25 o
   1   4   1        301.83        327.30        12.69 o
   2   4   1        253.90        284.65        10.19 o
   3   4   1        262.99        279.03        14.37 o
   4   4   1        109.77        106.74         4.97 o
   5   4   1         24.28         20.72         1.88 o
   6   4   1         77.33         79.11         6.06 o
   7   4   1         20.02         24.23         5.23 o
   8   4   1          6.01          9.42         2.99 o
   9   4   1          0.63         -0.14         3.98 o
  -8   5   1        100.32        116.14         8.11 o
  -7   5   1        139.72        150.94         9.11 o
  -6   5   1        163.12        176.47         8.64 o
  -5   5   1         98.15        101.87         5.63 o
  -4   5   1         16.53         11.33         2.12 o
  -3   5   1          8.54         11.13         2.56 o
  -2   5   1         51.52         52.39         2.64 o
  -1   5   1        209.07        227.93         7.81 o
   0   5   1        149.85        155.65         5.92 o
   1   5   1        111.45        115.57         4.51 o
   2   5   1          9.68         11.88         2.62 o
   3   5   1         73.53         70.42         4.42 o
   4   5   1        185.67        185.52         9.60 o
   5   5   1         15.60         16.85         2.76 o
   6   5   1        187.26        214.31        10.24 o
   7   5   1         19.71         22.83         3.23 o
   8   5   1         62.91         76.83         8.56 o
  -8   6   1         54.85         56.06         5.54 o
  -7   6   1         20.07         21.10         4.89 o
  -6   6   1         30.71         28.88         4.02 o
  -5   6   1         13.74         11.50         7.09 o
  -4   6   1          0.50         -0.23         1.80 o
  -3   6   1         34.50         38.23         2.68 o
  -2   6   1         80.31         81.25         4.86 o
  -1   6   1        106.21        107.08         5.13 o
   0   6   1         97.28         94.26         4.51 o
   1   6   1        705.42        764.58        28.85 o
   2   6   1         11.83         12.78         1.77 o
   3   6   1        191.24        207.27         8.37 o
   4   6   1          0.28          0.64         2.26 o
   5   6   1        111.11        125.05         6.90 o
   6   6   1         44.38         32.70         4.49 o
   7   6   1         29.09         35.19         5.11 o
   8   6   1          2.45          2.85         4.31 o
  -7   7   1         46.14         41.89         6.04 o
  -6   7   1         12.89          0.61         4.09 o
  -5   7   1         11.48         11.71         3.86 o
  -4   7   1         34.06         30.28         3.10 o
  -3   7   1         12.07          9.05         1.97 o
  -2   7   1        115.91        109.12         5.27 o
  -1   7   1        128.99        132.90         6.16 o
   0   7   1          7.02          7.67         1.96 o
   1   7   1         22.97         24.30         3.34 o
   2   7   1          3.87          7.42         2.35 o
   3   7   1          2.71          1.10         2.52 o
   4   7   1         19.56         16.77         3.22 o
   5   7   1        153.25        169.51        10.09 o
   6   7   1         82.99        101.49         9.31 o
  -5   8   1         14.05         14.62         4.73 o
  -4   8   1          3.48          3.02         3.51 o
  -3   8   1          0.51         -0.58         3.47 o
  -2   8   1         33.64         31.16         4.55 o
  -1   8   1         60.48         58.79         4.46 o
   0   8   1         43.39         42.86         3.97 o
   1   8   1          3.40          6.46         4.76 o
   2   8   1          0.53         -0.26         3.07 o
   3   8   1          3.20          6.17         3.88 o
   4   8   1         11.16          7.98         4.63 o
   5   8   1          8.81          9.31         4.64 o
  -3   9   1          1.96         -3.74         5.44 o
  -2   9   1         11.17          9.99         3.80 o
  -1   9   1         75.82        103.56        11.83 o
   0   9   1         43.05         50.58         6.59 o
   1   9   1         12.11          5.37         6.52 o
   2   9   1          9.42         18.13         4.43 o
   3   9   1          2.47          3.80         4.01 o
  -8  -6   2         41.90         30.92        13.67 o
  -7  -6   2         36.59         53.80        10.37 o
  -6  -6   2         12.73         -2.38         6.87 o
   3  -6   2        118.46        115.50        12.55 o
   5  -6   2          7.48         -2.08         4.63 o
   6  -6   2         47.59         46.58        11.33 o
   7  -6   2         16.74         13.35         6.44 o
  -8  -5   2         14.71         20.05        13.76 o
  -7  -5   2          4.37         -2.81         5.70 o
  -6  -5   2         66.55         74.03         7.46 o
  -5  -5   2         75.91         79.30         8.31 o
  -4  -5   2         25.38         25.91         4.69 o
  -3  -5   2         77.72         64.93         8.81 o
  -2  -5   2         98.85         91.49        10.30 o
  -1  -5   2         64.18         55.34         9.00 o
   0  -5   2         43.21         39.75         7.10 o
   2  -5   2         45.94         41.48         3.64 o
   3  -5   2         64.89         63.82         7.99 o
   4  -5   2         25.59         30.92         3.87 o
   5  -5   2        326.58        425.64        35.56 o
   6  -5   2         79.80         97.05        12.65 o
   7  -5   2          5.78         -0.08         4.80 o
   8  -5   2         54.24         54.96        10.72 o
  -9  -4   2         30.74         39.53        15.29 o
  -8  -4   2         44.06         45.81         6.50 o
  -7  -4   2         17.25         14.90         4.80 o
  -6  -4   2          6.82         13.23         6.56 o
  -5  -4   2         81.14         95.53         6.99 o
  -4  -4   2         15.76         11.38         2.22 o
  -3  -4   2        329.60        380.63        52.71 o
  -2  -4   2         42.55         44.27         5.00 o
  -1  -4   2       1276.94       1269.94       108.01 o
   0  -4   2         44.68         40.31         5.98 o
   1  -4   2        231.08        233.45        23.32 o
   2  -4   2         17.72         19.27         1.62 o
   3  -4   2        355.32        383.10        20.74 o
   4  -4   2         38.78         39.61         3.06 o
   5  -4   2        140.13        135.70         6.69 o
   6  -4   2        538.79        617.59        31.38 o
   7  -4   2        177.56        207.25        14.40 o
   8  -4   2          2.97          4.32        17.10 o
   9  -4   2          6.10          7.28        14.78 o
 -10  -3   2          3.43          6.47        11.78 o
  -9  -3   2          1.77          5.52        12.08 o
  -7  -3   2        360.81        416.30        27.03 o
  -6  -3   2         16.60         23.49         2.83 o
  -5  -3   2        133.44        144.23         7.45 o
  -4  -3   2         67.26         73.46         3.04 o
  -3  -3   2        183.46        246.55        13.15 o
  -2  -3   2        108.09        125.41        11.81 o
  -1  -3   2       1120.98       1129.60        96.72 o
   0  -3   2        836.35        858.52        53.84 o
   1  -3   2        181.13        175.67         9.20 o
   2  -3   2        131.21        141.56         6.40 o
   3  -3   2        130.68        129.45         6.85 o
   4  -3   2         54.51         48.85         5.02 o
   5  -3   2        122.72        127.60         6.08 o
   6  -3   2         50.44         57.28        60.57 o
   7  -3   2        304.07        359.74        18.09 o
   8  -3   2         27.03         34.84        17.12 o
   9  -3   2         19.82         13.73         6.04 o
 -10  -2   2          0.32         17.12         8.16 o
  -9  -2   2         20.39         23.02         8.18 o
  -8  -2   2         70.67         79.49        17.69 o
  -7  -2   2        190.28        217.25        15.34 o
  -6  -2   2        262.94        287.49        17.06 o
  -5  -2   2        199.05        193.03         9.40 o
  -4  -2   2        334.64        365.78        15.20 o
  -3  -2   2         28.10         32.65         1.94 o
  -2  -2   2         18.67         18.65         1.56 o
  -1  -2   2       2769.19       2884.52       160.68 o
   0  -2   2        759.46        769.08        33.57 o
   1  -2   2        101.24         99.52         7.01 o
   2  -2   2        235.51        243.17        12.77 o
   3  -2   2         33.38         31.39         1.85 o
   4  -2   2         45.49         43.40         2.97 o
   5  -2   2         15.75         14.09         2.78 o
   6  -2   2        884.27       1007.42        76.06 o
   7  -2   2         42.18         38.82        20.45 o
   8  -2   2          0.50         13.40         9.17 o
   9  -2   2          7.41          1.61         4.24 o
  10  -2   2         61.60         54.40        13.51 o
 -10  -1   2         15.62         10.57         6.12 o
  -9  -1   2         20.34         66.62        16.69 o
  -8  -1   2         31.75         38.97        10.51 o
  -7  -1   2        812.42        876.46        62.19 o
  -6  -1   2        131.28        125.19         8.12 o
  -5  -1   2         25.74         24.47         2.49 o
  -4  -1   2         94.57         92.83         6.57 o
  -3  -1   2        323.72        346.45        15.00 o
  -2  -1   2        383.93        380.84        15.08 o
  -1  -1   2      10557.91      11141.52      1029.16 o
   0  -1   2        261.35        258.34        15.09 o
   1  -1   2       4918.17       4293.33       214.34 o
   2  -1   2        414.67        419.74        15.95 o
   3  -1   2        449.00        428.00        29.81 o
   4  -1   2        685.81        761.76        33.10 o
   5  -1   2         82.74         89.14         5.13 o
   6  -1   2        454.32        447.25        23.43 o
   7  -1   2         86.77         79.69         5.26 o
   8  -1   2         52.59         58.63         6.84 o
   9  -1   2          3.78         31.91        15.27 o
  10  -1   2          1.70         -4.14         7.57 o
 -10   0   2          5.33         14.95         7.05 o
  -9   0   2          0.06          1.30         6.48 o
  -8   0   2          0.13          3.06         7.11 o
  -7   0   2         68.49         70.66        10.84 o
  -6   0   2          8.85          5.17         1.06 o
  -5   0   2          8.42          8.38         2.02 o
  -4   0   2         47.40         44.07         2.05 o
  -3   0   2         34.28         34.69         1.44 o
  -2   0   2       3250.96       3576.15       126.25 o
  -1   0   2         42.95         40.88         2.48 o
   0   0   2         17.38          8.64         1.16 o
   1   0   2         21.21         16.05         1.29 o
   2   0   2       1651.30       1733.24        66.80 o
   3   0   2          4.64          4.41         0.62 o
   4   0   2        657.45        611.64        26.29 o
   5   0   2         80.21         91.05         5.39 o
   6   0   2       2530.71       2799.79       197.98 o
   7   0   2        139.94        145.60         8.32 o
   8   0   2         41.47         32.74         3.31 o
   9   0   2         16.97         18.11         5.51 o
  10   0   2         51.89         41.80        11.14 o
 -10   1   2         15.63         10.79         6.79 o
  -9   1   2         20.34         23.74        12.19 o
  -8   1   2         31.73         35.64         3.73 o
  -7   1   2        812.39        873.65        50.16 o
  -6   1   2        131.26        131.51         7.23 o
  -5   1   2         25.79         26.90         1.94 o
  -4   1   2         94.56         84.68         5.76 o
  -3   1   2        323.67        360.39        14.48 o
  -2   1   2        383.95        402.69        13.96 o
  -1   1   2      10558.01      11125.67      1052.24 o
   0   1   2        261.36        244.93        12.07 o
   1   1   2       4918.07       4830.65       218.42 o
   2   1   2        414.66        394.57        16.15 o
   3   1   2        448.78        443.79        20.81 o
   4   1   2        685.84        781.75        34.80 o
   5   1   2         82.82         85.70         6.90 o
   6   1   2        454.37        463.86        23.67 o
   7   1   2         86.90         90.20         5.12 o
   8   1   2         52.60         52.00         7.55 o
   9   1   2          3.78         39.63        13.42 o
  10   1   2          1.70          4.31         6.91 o
 -10   2   2          0.32         13.06        16.03 o
  -9   2   2         20.38         21.46         5.82 o
  -8   2   2         70.61         77.50         5.72 o
  -7   2   2        190.18        203.13        11.50 o
  -6   2   2        262.82        285.01        20.07 o
  -5   2   2        198.98        194.23         7.87 o
  -4   2   2        334.57        367.28        14.40 o
  -3   2   2         28.12         31.38         1.42 o
  -2   2   2         18.57         17.81         1.00 o
  -1   2   2       2769.19       3123.83       135.30 o
   0   2   2        759.07        722.72        28.72 o
   1   2   2        101.26        101.35         4.41 o
   2   2   2        235.65        233.92         8.43 o
   3   2   2         33.43         35.01         1.64 o
   4   2   2         45.58         40.63         2.65 o
   5   2   2         15.74         11.93         2.37 o
   6   2   2        884.16        921.57        56.45 o
   7   2   2         42.21         31.97         3.40 o
   8   2   2          0.49          2.82         3.13 o
   9   2   2          7.39          2.12         6.21 o
  10   2   2         61.58         54.71        12.60 o
 -10   3   2          3.43          0.04         7.48 o
  -9   3   2          1.78          4.14         4.52 o
  -8   3   2         25.48         66.73         8.45 o
  -7   3   2        360.81        398.06        20.09 o
  -6   3   2         16.62         22.71         3.03 o
  -5   3   2        133.43        144.12         6.20 o
  -4   3   2         67.20         69.37         2.90 o
  -3   3   2        183.55        224.30         8.13 o
  -2   3   2        108.13        112.71         4.08 o
  -1   3   2       1120.80       1256.10        59.52 o
   0   3   2        836.18        863.00        37.26 o
   1   3   2        181.07        195.83         7.06 o
   2   3   2        131.11        136.50         5.26 o
   3   3   2        130.74        130.44         5.21 o
   4   3   2         54.52         50.88         2.63 o
   5   3   2        122.78        120.12         5.92 o
   6   3   2         50.49         54.27         5.17 o
   7   3   2        304.20        341.28        18.97 o
   8   3   2         27.01         29.35         4.17 o
   9   3   2         19.82         15.15         5.37 o
  -9   4   2         30.75         47.93         6.49 o
  -8   4   2         44.04         46.75         4.31 o
  -7   4   2         17.22         20.64         3.82 o
  -6   4   2          6.83         20.82         5.99 o
  -5   4   2         81.20         84.01         4.03 o
  -4   4   2         15.75         16.62         2.17 o
  -3   4   2        329.44        380.63        14.27 o
  -2   4   2         42.54         50.10         2.81 o
  -1   4   2       1276.70       1375.34        60.46 o
   0   4   2         44.65         44.52         2.08 o
   1   4   2        231.10        248.49         9.72 o
   2   4   2         17.72         15.77         1.13 o
   3   4   2        355.33        375.05        16.00 o
   4   4   2         38.74         36.48         2.21 o
   5   4   2        140.00        146.09         5.83 o
   6   4   2        538.72        634.57        27.01 o
   7   4   2        177.60        198.43         9.52 o
   8   4   2          2.97          6.56         3.73 o
   9   4   2          6.11          3.03         3.90 o
  -8   5   2         14.68         10.71         3.98 o
  -7   5   2          4.37          4.50         3.26 o
  -6   5   2         66.59         59.41         5.02 o
  -5   5   2         75.89         78.25         4.41 o
  -4   5   2         25.33         29.01         4.34 o
  -3   5   2         77.71         88.29         4.09 o
  -2   5   2         98.86         99.56         3.98 o
  -1   5   2         64.21         64.18         3.26 o
   0   5   2         43.19         43.13         2.67 o
   1   5   2         81.98         78.89         3.68 o
   2   5   2         45.92         44.64         2.35 o
   3   5   2         64.88         63.50         3.67 o
   4   5   2         25.60         25.99         2.90 o
   5   5   2        326.57        433.60        23.77 o
   6   5   2         79.90        103.68         5.79 o
   7   5   2          5.78          9.50         4.20 o
   8   5   2         54.22         47.66         5.48 o
  -8   6   2         41.91         37.20         6.42 o
  -7   6   2         36.53         38.97         4.51 o
  -6   6   2         12.71         10.36         3.78 o
  -5   6   2         45.28         49.44         3.96 o
  -4   6   2          0.76          1.58         2.04 o
  -3   6   2         35.97         38.29         6.31 o
  -2   6   2        187.83        222.91        17.34 o
  -1   6   2        163.25        177.79         8.29 o
   0   6   2         23.41         25.91         2.25 o
   1   6   2         50.99         57.46         6.56 o
   2   6   2         20.43         16.26         2.06 o
   3   6   2        118.48        129.15         6.49 o
   4   6   2         14.36         12.36         3.08 o
   5   6   2          7.50          7.88         3.04 o
   6   6   2         47.58         44.40         3.98 o
   7   6   2         16.75         13.29         3.49 o
  -7   7   2         16.61         25.50         6.45 o
  -6   7   2          8.49         12.15         4.50 o
  -5   7   2         28.67         31.57         5.11 o
  -4   7   2          4.38          2.99         2.69 o
  -3   7   2          7.28          4.93         1.79 o
  -2   7   2          5.86          6.12         2.17 o
  -1   7   2         43.35         49.70         3.78 o
   0   7   2        112.79        106.26         5.04 o
   1   7   2         15.24         13.55         4.03 o
   2   7   2         37.60         32.16         2.99 o
   3   7   2          6.57          8.03         2.91 o
   4   7   2          3.55          1.88         3.34 o
   5   7   2         92.24         95.94         7.17 o
   6   7   2         68.08         89.77         7.58 o
  -5   8   2          3.51          7.06         5.62 o
  -4   8   2          2.02          6.20         3.74 o
  -3   8   2         17.81         22.42         3.20 o
  -2   8   2        152.65        164.81        11.78 o
  -1   8   2        140.67        164.44        11.24 o
   0   8   2          6.88          8.19         2.27 o
   1   8   2          4.47          7.83         3.59 o
   2   8   2          9.17          7.74         3.66 o
   3   8   2          8.85          6.98         3.00 o
   4   8   2          4.06          1.23         3.76 o
   5   8   2         32.92         34.98         5.93 o
  -3   9   2          1.25          2.29         4.05 o
  -2   9   2          6.97          7.05         7.94 o
  -1   9   2         39.18         59.03         7.81 o
   0   9   2         88.49         93.60         6.17 o
   1   9   2          4.34          4.30         4.21 o
   2   9   2         17.49         25.23         4.58 o
   3   9   2          0.21          5.06         4.20 o
  -8  -6   3         19.55         35.57         8.80 o
  -7  -6   3         21.26          9.00         7.03 o
  -6  -6   3         16.08         22.80         6.37 o
   3  -6   3          7.80          2.79         1.91 o
   5  -6   3        220.12        285.19        22.82 o
   6  -6   3         51.85         70.92        11.58 o
   7  -6   3         82.59        107.67        12.74 o
  -8  -5   3         56.89         66.71        15.10 o
  -7  -5   3          4.46          9.21         5.65 o
  -6  -5   3          5.15          3.21         4.32 o
  -5  -5   3         30.68         37.16         6.29 o
  -4  -5   3         55.65         64.61         7.71 o
  -3  -5   3         38.36         29.13         5.72 o
  -2  -5   3        174.77        159.68        16.05 o
  -1  -5   3        318.92        270.69        32.93 o
   1  -5   3        125.76        137.36        14.31 o
   2  -5   3        115.82        110.71        11.68 o
   3  -5   3          6.72          5.06         1.91 o
   4  -5   3         46.83         42.00         3.44 o
   5  -5   3         66.72         70.18        10.42 o
   6  -5   3         11.46         13.74         7.29 o
   7  -5   3         37.63         47.66         7.67 o
   8  -5   3          3.67          3.27         9.36 o
  -9  -4   3         14.75         14.14         5.72 o
  -8  -4   3         22.88         24.00         5.82 o
  -7  -4   3         21.62         29.87         7.44 o
  -6  -4   3        116.61        145.25         9.77 o
  -5  -4   3         28.18         31.94         6.62 o
  -4  -4   3         51.18         49.23         3.98 o
  -3  -4   3        208.22        225.33        25.80 o
  -2  -4   3        495.34        487.01        47.03 o
   0  -4   3         90.07         85.68         7.88 o
   1  -4   3        196.51        205.59        11.79 o
   2  -4   3         40.85         41.88         2.77 o
   3  -4   3         69.44         80.08         4.28 o
   4  -4   3         56.13         56.22         3.12 o
   5  -4   3        436.24        476.03        24.38 o
   6  -4   3         96.07        107.63         9.93 o
   7  -4   3        108.87        125.28        15.18 o
   8  -4   3         34.77         41.44         6.22 o
   9  -4   3          0.73          3.34         8.92 o
 -10  -3   3         38.77         29.25         7.43 o
  -9  -3   3         12.64          7.94         8.08 o
  -8  -3   3        246.49        307.11        20.74 o
  -7  -3   3         74.19         87.57         8.38 o
  -6  -3   3         38.20         46.51         3.44 o
  -5  -3   3        199.27        221.21        10.24 o
  -4  -3   3          5.42          4.27         2.61 o
  -3  -3   3        576.43        752.90        42.39 o
  -2  -3   3         67.01         79.43         7.31 o
  -1  -3   3       1154.76       1127.55        70.74 o
   0  -3   3        380.49        396.63        18.64 o
   1  -3   3        316.93        347.07        17.98 o
   2  -3   3        142.33        130.36         9.24 o
   3  -3   3        407.88        431.13        18.79 o
   4  -3   3         54.60         53.83         2.69 o
   5  -3   3         60.05         56.58         3.73 o
   6  -3   3        118.66        131.99         7.85 o
   7  -3   3          7.71         98.66        47.55 o
   8  -3   3         52.58         56.40         7.11 o
   9  -3   3          4.35          4.10         9.26 o
 -10  -2   3         71.51         66.87         9.84 o
  -9  -2   3          2.06          4.33         7.83 o
  -8  -2   3         71.44         66.78         9.68 o
  -7  -2   3         20.00         25.15         6.04 o
  -6  -2   3         30.76         41.86         4.05 o
  -5  -2   3         38.13         35.74         3.11 o
  -4  -2   3        113.14        114.97         5.12 o
  -3  -2   3        717.23        769.02        33.48 o
  -2  -2   3        816.63        935.23        37.76 o
  -1  -2   3       3592.45       3702.57       188.31 o
   0  -2   3       1872.09       1761.32        87.04 o
   1  -2   3         45.96         43.82         2.22 o
   2  -2   3         23.00         20.64         1.15 o
   3  -2   3         30.19         31.69         1.54 o
   4  -2   3        211.45        192.20         7.75 o
   5  -2   3        125.99        125.84         5.09 o
   6  -2   3        337.04        272.94        86.60 o
   7  -2   3         62.02         65.70         6.12 o
   8  -2   3         27.87         26.36         6.64 o
   9  -2   3          4.13         -5.54         5.54 o
 -10  -1   3         16.18         20.71         6.19 o
  -9  -1   3        163.03        142.46        12.48 o
  -8  -1   3         83.13         76.94         7.33 o
  -7  -1   3        243.76        273.42        18.55 o
  -6  -1   3         89.26         96.64         6.10 o
  -5  -1   3        338.76        378.65        18.19 o
  -4  -1   3        271.12        307.91        13.81 o
  -3  -1   3        904.72       1066.26        46.38 o
  -2  -1   3        426.76        431.93        14.14 o
  -1  -1   3       8425.38       8674.00       792.67 o
   0  -1   3         13.14         14.17         2.32 o
   1  -1   3         57.23         48.88         2.62 o
   2  -1   3         25.96         24.60         1.53 o
   3  -1   3       2632.11       2765.82       219.86 o
   4  -1   3         20.85         18.43         2.98 o
   5  -1   3        346.39        350.78        14.00 o
   6  -1   3          9.41          9.14         2.54 o
   7  -1   3         53.13         48.25         4.06 o
   8  -1   3         17.82         16.84         4.55 o
   9  -1   3         35.42         33.90         8.24 o
  10  -1   3         25.41         13.80         7.19 o
 -10   0   3        136.18        115.12        11.51 o
  -9   0   3         35.17         44.91        14.61 o
  -8   0   3         36.29         54.52        35.11 o
  -7   0   3        184.39        194.03        13.95 o
  -6   0   3          1.40          4.94         1.53 o
  -5   0   3         16.18         16.81         1.28 o
  -4   0   3        182.00        195.29         8.58 o
  -3   0   3          9.53         10.90         0.75 o
  -2   0   3       2998.54       3148.42       107.07 o
  -1   0   3         98.62         85.61         4.56 o
   0   0   3       3023.85       2574.94        89.91 o
   1   0   3         25.61         20.57         1.34 o
   2   0   3       1301.71       1173.39        44.38 o
   3   0   3         65.30         67.23         2.98 o
   4   0   3        254.05        220.86         9.03 o
   5   0   3         21.49         16.50         1.53 o
   6   0   3        168.56        107.91       117.12 o
   7   0   3          7.37         12.66         3.80 o
   8   0   3          6.04          1.78         2.59 o
   9   0   3          1.55          5.26         4.12 o
  10   0   3         44.81         43.77         8.35 o
 -10   1   3         16.17         23.43        10.60 o
  -9   1   3        163.00        158.80        13.37 o
  -8   1   3         83.15         86.83        10.72 o
  -7   1   3        243.66        262.06        14.89 o
  -6   1   3         89.22         96.67         5.64 o
  -5   1   3        338.71        376.68        16.24 o
  -4   1   3        271.07        302.38        12.25 o
  -3   1   3        904.97       1036.74        46.83 o
  -2   1   3        426.85        413.46        13.51 o
  -1   1   3       8425.51       8362.94       922.67 o
   0   1   3         13.14         13.36         1.40 o
   1   1   3         57.34         51.82         2.65 o
   2   1   3         25.97         23.47         1.49 o
   3   1   3       2632.20       2795.14       109.75 o
   4   1   3         20.82         21.08         1.66 o
   5   1   3        346.32        380.95        16.10 o
   6   1   3          9.42          8.02         2.30 o
   7   1   3         53.10         43.56         3.78 o
   8   1   3         17.83         16.61         3.70 o
   9   1   3         35.40         34.88         9.09 o
  10   1   3         25.42         17.89         7.40 o
 -10   2   3         71.48         77.60        11.84 o
  -9   2   3          2.05          1.55         3.45 o
  -8   2   3         71.42        107.81         9.48 o
  -7   2   3         20.01         25.55         2.77 o
  -6   2   3         30.80         44.70         3.62 o
  -5   2   3         38.10         35.33         2.13 o
  -4   2   3        113.02        113.27         4.43 o
  -3   2   3        717.09        834.40        28.40 o
  -2   2   3        816.61        882.64        33.52 o
  -1   2   3       3592.35       3547.80       140.29 o
   0   2   3       1872.80       1822.08        88.40 o
   1   2   3         45.93         44.00         2.55 o
   2   2   3         22.97         19.97         1.06 o
   3   2   3         30.16         29.51         1.66 o
   4   2   3        211.49        204.92        13.58 o
   5   2   3        126.03        116.09         9.68 o
   6   2   3        337.23        286.31        16.06 o
   7   2   3         62.06         50.38         4.35 o
   8   2   3         27.89         22.47         4.09 o
   9   2   3          4.13         -1.02         7.98 o
 -10   3   3         38.77         37.85        10.74 o
  -9   3   3         12.63          9.51         6.41 o
  -8   3   3        246.45        300.27        16.80 o
  -7   3   3         74.15         96.27         8.25 o
  -6   3   3         38.17         36.57         2.49 o
  -5   3   3        199.28        208.44         8.54 o
  -4   3   3          5.42          3.35         1.01 o
  -3   3   3        576.47        658.80        23.05 o
  -2   3   3         66.95         75.47         3.23 o
  -1   3   3       1154.92       1331.28        49.15 o
   0   3   3        380.31        397.17        18.51 o
   1   3   3        316.93        355.36        13.43 o
   2   3   3        142.29        135.42         4.96 o
   3   3   3        407.85        465.75        17.07 o
   4   3   3         54.51         53.11         2.61 o
   5   3   3         60.02         50.23         2.86 o
   6   3   3        118.66        129.01        13.50 o
   8   3   3         52.56         54.87         5.40 o
   9   3   3          4.36         -2.72         3.12 o
  -9   4   3         14.77         14.78         6.64 o
  -8   4   3         22.87         28.64         4.57 o
  -7   4   3         21.61         40.85         4.64 o
  -6   4   3        116.63        138.25         7.99 o
  -5   4   3         28.16         27.66         1.98 o
  -4   4   3         51.20         45.77         2.56 o
  -3   4   3        208.34        220.93         8.12 o
  -2   4   3        495.31        546.96        16.69 o
  -1   4   3        477.40        490.80        16.67 o
   0   4   3         90.12         90.81         3.98 o
   1   4   3        196.29        202.60         7.49 o
   2   4   3         40.83         42.02         2.03 o
   3   4   3         69.42         72.67         3.41 o
   4   4   3         56.16         55.03         4.11 o
   5   4   3        436.26        494.82        18.95 o
   6   4   3         96.11        115.27         6.20 o
   7   4   3        108.94        103.98         5.97 o
   8   4   3         34.76         41.06         5.39 o
   9   4   3          0.73          2.24         3.71 o
  -8   5   3         56.84         60.67         7.36 o
  -7   5   3          4.46          2.88         2.58 o
  -6   5   3          5.13         12.45         2.94 o
  -5   5   3         30.69         27.20         2.69 o
  -4   5   3         55.69         54.00         3.49 o
  -3   5   3         38.36         37.81         2.63 o
  -2   5   3        174.61        185.38         6.37 o
  -1   5   3        318.93        324.04        10.61 o
   0   5   3        422.59        453.21        18.66 o
   1   5   3        125.78        131.66         5.96 o
   2   5   3        115.94        119.29         5.13 o
   3   5   3          6.71          3.50         1.67 o
   4   5   3         46.79         45.57         2.96 o
   5   5   3         66.72         68.44         4.23 o
   6   5   3         11.46         12.09         2.30 o
   7   5   3         37.63         41.83         4.53 o
   8   5   3          3.68          4.86         3.22 o
  -8   6   3         19.55         22.73         4.92 o
  -7   6   3         21.25         19.55         4.32 o
  -6   6   3         16.09         20.15         9.33 o
  -5   6   3         69.78         70.83         4.60 o
  -4   6   3          1.35          0.18         1.63 o
  -3   6   3        158.79        172.30         7.58 o
  -2   6   3        387.98        457.29        20.90 o
  -1   6   3        356.60        399.60        14.61 o
   0   6   3         29.50         25.45         1.89 o
   1   6   3        110.71         81.61         4.48 o
   2   6   3         15.76         13.51         1.77 o
   3   6   3          7.80         13.63         3.61 o
   4   6   3          4.39         -0.15         3.06 o
   5   6   3        220.09        264.27        14.83 o
   6   6   3         51.83         52.65         4.56 o
   7   6   3         82.64         84.79         6.11 o
  -7   7   3          0.48         -0.35         5.24 o
  -6   7   3          1.48         -2.06         4.30 o
  -5   7   3         17.96         15.40         4.10 o
  -4   7   3          9.67         11.18         2.78 o
  -3   7   3          0.16          1.27         2.75 o
  -2   7   3         32.55         31.24         3.85 o
  -1   7   3         71.58         71.70         3.95 o
   0   7   3         44.95         35.52         3.24 o
   1   7   3         12.98          9.25         1.85 o
   2   7   3         19.14         12.21         3.20 o
   3   7   3          6.25          2.96         2.76 o
   4   7   3         19.50         19.08         4.89 o
   5   7   3        157.16        195.34        13.22 o
   6   7   3          3.65          7.14         4.26 o
  -5   8   3         11.69          6.45         4.77 o
  -4   8   3          8.65          3.64         8.07 o
  -3   8   3         26.86         20.28         3.55 o
  -2   8   3        142.39        144.76         7.52 o
  -1   8   3         24.22         25.05         5.80 o
   0   8   3          3.23          5.42         3.05 o
   1   8   3         14.40         10.44         3.14 o
   2   8   3          0.30          0.25         2.37 o
   3   8   3          2.00          4.37         5.34 o
   4   8   3         32.65         30.25         4.70 o
   5   8   3         49.84         55.14        10.05 o
  -3   9   3          0.84         -0.21         7.85 o
  -2   9   3         39.23         48.05         6.29 o
  -1   9   3         50.39         54.02        12.75 o
   0   9   3         25.62         18.53         4.62 o
   1   9   3         15.62         11.86         3.66 o
   2   9   3          0.68          8.76         4.02 o
   6  -7   4          3.61          7.78         7.32 o
  -8  -6   4         16.70         26.91        12.21 o
  -7  -6   4         16.87         17.23         9.34 o
  -6  -6   4         46.62         44.75         8.97 o
   3  -6   4         30.05         20.43         4.51 o
   5  -6   4        106.57        107.89        12.38 o
   6  -6   4         48.56         53.51        12.36 o
   7  -6   4         49.16         44.71        10.27 o
  -8  -5   4         13.09         14.98         7.56 o
  -7  -5   4          5.82          7.71         5.70 o
  -6  -5   4         64.06         62.78         7.82 o
  -5  -5   4         12.73         15.16         3.70 o
   0  -5   4         89.17        113.50        27.49 o
   1  -5   4         86.45        108.85        12.28 o
   2  -5   4         46.84         51.28         8.80 o
   3  -5   4          8.65          8.73         2.13 o
   4  -5   4        225.66        225.04        11.98 o
   5  -5   4        127.75        148.64        15.91 o
   6  -5   4         58.31         57.02         9.99 o
   7  -5   4         24.29         11.43         8.10 o
   8  -5   4          5.98         -1.33         6.32 o
  -9  -4   4         23.52         18.01         6.03 o
  -8  -4   4         12.32         16.17         5.20 o
  -7  -4   4        101.91        123.67        10.56 o
  -6  -4   4         71.59         70.21         6.16 o
  -5  -4   4         37.17         37.29         6.25 o
  -4  -4   4         38.97         35.04         3.46 o
  -3  -4   4          3.70          5.14         3.33 o
  -2  -4   4         44.59         39.49         4.86 o
  -1  -4   4         63.23         52.16         4.41 o
   0  -4   4         51.37         56.90         3.57 o
   1  -4   4        296.30        306.28        23.62 o
   2  -4   4         81.84         88.40         9.75 o
   3  -4   4        154.09        142.00         7.00 o
   4  -4   4          0.51          0.38         0.94 o
   5  -4   4        426.09        465.02        35.32 o
   6  -4   4         30.90         39.42         4.34 o
   7  -4   4         25.49         41.23         7.11 o
   8  -4   4          0.69         -4.70         5.94 o
   9  -4   4         34.06         37.60         7.60 o
 -10  -3   4          0.77          3.35        11.64 o
  -9  -3   4         16.53         25.41         8.09 o
  -8  -3   4         32.24         26.66         7.03 o
  -7  -3   4         85.28         92.90         7.84 o
  -6  -3   4         52.42         56.78         3.91 o
  -5  -3   4         17.52         16.77         2.07 o
  -4  -3   4        119.53        128.92         7.21 o
  -3  -3   4        109.61        115.53         6.58 o
  -2  -3   4        289.25        310.28        29.70 o
  -1  -3   4        830.39        865.41        48.59 o
   0  -3   4        112.49        114.04         5.67 o
   1  -3   4         39.59         45.01         2.94 o
   2  -3   4         89.50         87.80         4.91 o
   3  -3   4        138.90        141.28         7.04 o
   4  -3   4        290.27        277.35        11.36 o
   5  -3   4        289.49        288.83        13.08 o
   6  -3   4         61.51         59.04         8.33 o
   7  -3   4         32.78         36.97         5.56 o
   8  -3   4          0.50          9.39         7.03 o
   9  -3   4          5.90          5.28         7.74 o
 -10  -2   4         23.57         34.54         9.96 o
  -9  -2   4          0.82          5.97        10.94 o
  -8  -2   4        399.00        460.22        30.11 o
  -7  -2   4         46.18         45.24         5.09 o
  -6  -2   4        103.21        107.49         7.94 o
  -5  -2   4         33.80         34.84         2.72 o
  -4  -2   4        305.74        373.53        18.05 o
  -3  -2   4          2.69          2.61         0.58 o
  -2  -2   4        883.67        991.91        49.00 o
  -1  -2   4        503.51        518.39        29.53 o
   0  -2   4        240.98        237.27        13.45 o
   1  -2   4         44.38         45.57         2.25 o
   2  -2   4          1.99          3.03         0.39 o
   3  -2   4         36.95         28.39         1.61 o
   4  -2   4        143.48        130.11         5.04 o
   5  -2   4        343.65        373.17        15.50 o
   6  -2   4        108.44        117.99        11.43 o
   7  -2   4          8.73         10.04         2.77 o
   8  -2   4         42.22         59.87         5.87 o
   9  -2   4          7.31         13.76         4.54 o
 -10  -1   4         32.09         21.57         5.74 o
  -9  -1   4          6.06         13.04         7.85 o
  -8  -1   4         65.62         59.97         6.85 o
  -7  -1   4         28.43         36.91         9.12 o
  -6  -1   4         11.60         14.78         2.52 o
  -5  -1   4         54.20         43.43         2.87 o
  -4  -1   4        131.21        140.44         6.31 o
  -3  -1   4        254.24        260.80        10.92 o
  -2  -1   4         69.11         62.73         2.43 o
  -1  -1   4       2506.07       2413.62        92.06 o
   0  -1   4         82.46         74.20         5.09 o
   1  -1   4         55.32         57.89         3.42 o
   2  -1   4        136.12        132.90         7.08 o
   3  -1   4        829.10        907.71        57.47 o
   4  -1   4         14.21         14.39         1.22 o
   5  -1   4        120.77        119.83         7.81 o
   6  -1   4         63.16         53.88         3.60 o
   7  -1   4          5.42          5.99         4.66 o
   8  -1   4         42.56         41.39         4.25 o
   9  -1   4          3.27         16.74         6.50 o
  10  -1   4          5.26          4.16         8.10 o
 -10   0   4          2.12          8.41         6.96 o
  -9   0   4         57.16         61.56         6.82 o
  -8   0   4        906.07        957.31        68.30 o
  -7   0   4        127.97        147.39         8.39 o
  -6   0   4        329.19        320.25        18.52 o
  -5   0   4         11.18          9.47         2.06 o
  -4   0   4         12.61         17.41         1.05 o
  -3   0   4          8.69          8.42         0.78 o
  -2   0   4          5.80          9.74         1.55 o
  -1   0   4        151.97        128.78         6.41 o
   0   0   4       3628.84       3020.70       112.46 o
   1   0   4          0.58         -0.25         1.05 o
   2   0   4       2795.76       2649.56        96.10 o
   3   0   4         16.55         18.36         1.21 o
   4   0   4       1505.75       1501.50        55.17 o
   5   0   4         16.36         14.88         1.57 o
   6   0   4         42.19         40.56         2.77 o
   7   0   4          0.10          1.83         2.75 o
   8   0   4         20.48         13.71         3.14 o
   9   0   4          0.28         -1.73        11.31 o
  10   0   4         44.04         50.56         9.14 o
 -10   1   4         32.07         31.92         7.09 o
  -9   1   4          6.04         17.37         9.97 o
  -8   1   4         65.61         71.57         6.45 o
  -7   1   4         28.46         33.68         2.80 o
  -6   1   4         11.62          7.34         1.46 o
  -5   1   4         54.27         47.36         2.23 o
  -4   1   4        131.30        134.97         4.53 o
  -3   1   4        254.28        293.08        11.11 o
  -2   1   4         69.05         63.90         3.83 o
  -1   1   4       2506.06       2336.49        93.03 o
   0   1   4         82.44         75.86         3.49 o
   1   1   4         55.29         57.28         2.60 o
   2   1   4        136.11        128.75         4.74 o
   3   1   4        829.13        935.39        30.84 o
   4   1   4         14.24         15.09         1.55 o
   5   1   4        120.81        122.94        12.07 o
   6   1   4         63.14         51.04         4.77 o
   7   1   4          5.43          8.39         2.40 o
   8   1   4         42.58         42.87         4.35 o
   9   1   4          3.26          6.63         5.34 o
  10   1   4          5.26         15.60         6.13 o
 -10   2   4         23.59         48.15         8.55 o
  -9   2   4          0.82          9.00        11.71 o
  -8   2   4        398.98        461.18        24.24 o
  -7   2   4         46.17         50.37         4.24 o
  -6   2   4        103.18        108.86         6.28 o
  -5   2   4         33.81         33.67         2.20 o
  -4   2   4        305.80        363.24        13.16 o
  -3   2   4          2.67          3.16         0.85 o
  -2   2   4        883.69        941.43        34.29 o
  -1   2   4        503.40        513.18        18.11 o
   0   2   4        240.92        242.43        10.20 o
   1   2   4         44.47         46.26         1.87 o
   2   2   4          2.00          1.41         0.66 o
   3   2   4         36.95         34.10         2.09 o
   4   2   4        143.44        136.34         5.38 o
   5   2   4        343.71        369.87        23.68 o
   6   2   4        108.53        100.61         8.76 o
   7   2   4          8.74          6.39         2.36 o
   8   2   4         42.25         37.63         4.48 o
   9   2   4          7.31         12.77         4.81 o
 -10   3   4          0.76         -3.48         7.93 o
  -9   3   4         16.53         26.07         5.04 o
  -8   3   4         32.23         40.57         3.97 o
  -7   3   4         85.32        102.77         6.11 o
  -6   3   4         52.45         51.19         4.75 o
  -5   3   4         17.54         13.78         1.99 o
  -4   3   4        119.58        126.68         5.04 o
  -3   3   4        109.64        123.89         4.58 o
  -2   3   4        289.09        294.24        10.63 o
  -1   3   4        830.39        903.62        37.96 o
   0   3   4        112.70        112.09         4.19 o
   1   3   4         39.50         42.62         1.85 o
   2   3   4         89.55         98.77         3.67 o
   3   3   4        138.90        145.28         6.65 o
   4   3   4        290.44        294.44        12.43 o
   5   3   4        289.50        300.39        11.48 o
   6   3   4         61.56         66.17         3.89 o
   7   3   4         32.77         39.03         3.22 o
   8   3   4          0.50         -1.86         2.63 o
   9   3   4          5.91          6.27         4.16 o
  -9   4   4         23.50         19.40         5.67 o
  -8   4   4         12.31         16.07         5.64 o
  -7   4   4        101.83        114.88         6.12 o
  -6   4   4         71.59         66.74         4.65 o
  -5   4   4         37.20         31.61         2.11 o
  -4   4   4         38.98         37.50         2.26 o
  -3   4   4          3.70          3.96         1.23 o
  -2   4   4         44.57         41.79         1.82 o
  -1   4   4         63.20         51.77         2.40 o
   0   4   4         51.33         48.95         3.96 o
   1   4   4        296.08        312.22        12.46 o
   2   4   4         81.79         88.08         3.92 o
   3   4   4        153.99        149.41         6.69 o
   4   4   4          0.51          0.20         1.41 o
   5   4   4        426.12        438.97        18.61 o
   6   4   4         30.92         27.62         2.95 o
   7   4   4         25.52         32.14         4.69 o
   8   4   4          0.69          1.92         3.42 o
   9   4   4         34.06         29.26         6.17 o
  -8   5   4         13.09         13.83         4.60 o
  -7   5   4          5.82          4.42         2.72 o
  -6   5   4         64.12         76.16         5.19 o
  -5   5   4         12.74         11.09         1.79 o
  -4   5   4         61.42         69.05         3.95 o
  -3   5   4         38.35         39.06         3.44 o
  -2   5   4         34.48         37.84         3.34 o
  -1   5   4        122.82        103.13         3.92 o
   0   5   4         89.33         79.10         3.98 o
   1   5   4         86.43         87.95         4.11 o
   2   5   4         46.82         41.66         2.33 o
   3   5   4          8.65          6.09         1.74 o
   4   5   4        225.78        266.50        12.65 o
   5   5   4        127.76        140.89         8.43 o
   6   5   4         58.35         58.73         4.21 o
   7   5   4         24.30         28.89         3.71 o
   8   5   4          5.99          4.86         4.44 o
  -8   6   4         16.71         18.93         5.35 o
  -7   6   4         16.84         15.40         6.78 o
  -6   6   4         46.61         38.10         7.39 o
  -5   6   4         14.11          8.26         4.99 o
  -4   6   4          6.28          5.62         1.95 o
  -3   6   4         69.14         77.08         5.21 o
  -2   6   4        271.74        288.18        11.95 o
  -1   6   4        261.41        274.91        11.22 o
   0   6   4         29.51         22.89         2.80 o
   1   6   4         69.26         58.10         3.91 o
   2   6   4         14.08          6.25         1.52 o
   3   6   4         30.07         31.40         3.47 o
   4   6   4         68.72         71.30         5.00 o
   5   6   4        106.59        118.59         8.78 o
   6   6   4         48.58         62.89         4.82 o
   7   6   4         49.14         53.87         5.09 o
  -7   7   4          1.01         -1.90         6.67 o
  -6   7   4         49.53         45.38         7.62 o
  -5   7   4          6.22          8.52         5.64 o
  -4   7   4         32.53         36.35         3.75 o
  -3   7   4         30.12         31.73         2.90 o
  -2   7   4          5.59          4.94         2.69 o
  -1   7   4        137.91        134.26         6.23 o
   0   7   4         28.83         26.54         3.43 o
   1   7   4         15.54         11.73         2.64 o
   2   7   4         22.39         25.62         3.50 o
   3   7   4         14.62         12.28         4.51 o
   4   7   4         29.91         42.95         5.37 o
   5   7   4         16.82         10.13         5.11 o
   6   7   4          3.63          1.65         4.34 o
  -5   8   4          4.98         10.20         4.03 o
  -4   8   4          0.65          3.69         5.71 o
  -3   8   4         22.51         10.94         3.62 o
  -2   8   4        127.35        141.52         6.75 o
  -1   8   4          7.00          3.25         3.33 o
   0   8   4         20.79         15.44         2.95 o
   1   8   4          5.46          6.57         3.89 o
   2   8   4          1.86          1.69         3.13 o
   3   8   4          0.09          3.84         3.32 o
   4   8   4         55.77         62.56         5.33 o
   5   8   4         41.88         37.26         7.10 o
  -3   9   4         14.59          7.58         6.11 o
  -2   9   4         16.67          6.40         8.67 o
  -1   9   4         43.46         42.58        11.02 o
   0   9   4          8.05          2.73         3.63 o
   1   9   4          5.67          5.08         8.33 o
   2   9   4          3.51          1.67         3.85 o
  -8  -6   5         18.75         -9.03        11.64 o
  -7  -6   5         21.48         40.08         9.18 o
  -6  -6   5         38.61         38.31         7.80 o
   1  -6   5         64.38         74.04         8.15 o
   2  -6   5          3.53          6.25         3.71 o
   3  -6   5         63.23         53.07         7.10 o
   5  -6   5        137.33        150.70        15.37 o
   6  -6   5         13.55         10.25         8.82 o
   7  -6   5         15.38          9.86         7.88 o
  -8  -5   5         19.32         19.46         6.59 o
  -7  -5   5          0.51          6.20         6.25 o
  -6  -5   5         49.41         59.71         5.97 o
  -5  -5   5          7.42          9.07         9.85 o
  -1  -5   5         28.87         25.99         5.29 o
   0  -5   5         14.24         14.42         3.87 o
   1  -5   5        166.82        173.55        16.96 o
   2  -5   5         11.94         15.71         4.09 o
   3  -5   5         56.10         58.46         5.07 o
   4  -5   5         51.62         62.77        13.65 o
   5  -5   5        153.45        162.15        12.30 o
   6  -5   5        120.83        153.19        16.70 o
   7  -5   5         18.27         21.66         8.26 o
   8  -5   5         46.01         51.75        10.67 o
  -9  -4   5         13.36         18.04         7.68 o
  -8  -4   5          7.52          9.37        12.49 o
  -7  -4   5         37.13         39.24         5.20 o
  -6  -4   5         56.06         60.09         8.83 o
  -5  -4   5         12.13          7.52         3.96 o
  -4  -4   5         32.65         33.42         3.69 o
  -3  -4   5        131.81        119.57        13.59 o
  -2  -4   5        255.70        252.14        16.08 o
  -1  -4   5        344.14        384.17        24.21 o
   0  -4   5        166.35        174.30        16.47 o
   1  -4   5         30.29         29.16         4.57 o
   2  -4   5         45.62         45.25         4.13 o
   3  -4   5         92.55         96.82         6.30 o
   4  -4   5         55.62         50.48         3.24 o
   5  -4   5         31.40         30.31        15.54 o
   6  -4   5         27.35         22.24         3.61 o
   7  -4   5         27.70         19.77         4.76 o
   8  -4   5          6.27         11.92         6.68 o
 -10  -3   5          0.57         16.71         9.68 o
  -9  -3   5         48.05         61.67         8.13 o
  -8  -3   5         17.03         19.47         4.91 o
  -7  -3   5         51.95         54.46         6.07 o
  -6  -3   5          9.00          7.11         2.00 o
  -5  -3   5         45.67         48.04         3.91 o
  -4  -3   5         73.93         83.48         4.32 o
  -3  -3   5        409.33        483.03        26.30 o
  -2  -3   5       1444.43       1646.70        85.11 o
  -1  -3   5        562.79        638.95        36.03 o
   0  -3   5        294.60        326.69        16.68 o
   1  -3   5        100.93        111.24         6.32 o
   2  -3   5         14.85         13.36         1.44 o
   3  -3   5        111.73        114.17         7.22 o
   4  -3   5         52.87         52.15         3.18 o
   5  -3   5        316.50        355.69        24.98 o
   6  -3   5         35.17         37.73         4.34 o
   7  -3   5         94.36         99.64         6.56 o
   8  -3   5         13.48         14.75         4.21 o
   9  -3   5         48.30         39.11         7.53 o
 -10  -2   5         65.78         61.76        10.78 o
  -9  -2   5         52.00         55.36         6.53 o
  -8  -2   5         33.09         42.06        11.29 o
  -7  -2   5         49.67         57.00         6.61 o
  -6  -2   5        200.10        181.67        11.11 o
  -5  -2   5        103.77        114.41         6.81 o
  -4  -2   5        812.83        906.93        44.59 o
  -3  -2   5        272.16        266.14        11.75 o
  -2  -2   5        223.93        240.04         9.60 o
  -1  -2   5        758.95        822.13        50.12 o
   0  -2   5          1.28          2.08         0.91 o
   1  -2   5        153.08        146.38         6.70 o
   2  -2   5        102.26        105.06         5.13 o
   3  -2   5          9.08          6.85         0.83 o
   4  -2   5         45.73         39.85         2.16 o
   5  -2   5        173.83        156.87         6.80 o
   6  -2   5        193.21        185.39         9.22 o
   7  -2   5         82.82         77.29         4.75 o
   8  -2   5         12.80         13.26         4.11 o
   9  -2   5          9.22          5.00         4.93 o
 -10  -1   5          5.54          8.36         5.29 o
  -9  -1   5         48.88         49.26         8.15 o
  -8  -1   5         62.23         51.99        10.95 o
  -7  -1   5         22.71         20.94         3.19 o
  -6  -1   5         20.80         17.12         2.46 o
  -5  -1   5         24.40         20.15         2.38 o
  -4  -1   5         39.70         42.40         2.39 o
  -3  -1   5        834.29        904.46        30.14 o
  -2  -1   5        844.87        835.02        28.16 o
  -1  -1   5        996.00        974.70        44.97 o
   0  -1   5        313.10        282.51        11.40 o
   1  -1   5         45.09         48.52         1.75 o
   2  -1   5        162.75        152.04         5.02 o
   3  -1   5        636.33        699.24        27.64 o
   4  -1   5        130.26        130.59         5.18 o
   5  -1   5        130.16        103.80         8.69 o
   6  -1   5         65.01         70.70         4.63 o
   7  -1   5         73.49         64.49         4.93 o
   8  -1   5          1.85         -3.20         3.20 o
   9  -1   5         30.78         43.67        11.84 o
 -10   0   5         73.57         78.88        10.22 o
  -9   0   5          6.55          5.94         5.11 o
  -8   0   5          0.84          8.10         3.43 o
  -7   0   5          4.11          3.90         1.33 o
  -6   0   5        129.79        120.98         6.36 o
  -5   0   5          7.45          7.05         1.90 o
  -4   0   5       1319.70       1495.44        63.03 o
  -3   0   5         16.64         17.15         0.98 o
  -2   0   5        987.53        887.11        49.95 o
  -1   0   5        100.90         90.75         6.41 o
   0   0   5       1568.90       1431.62        46.96 o
   1   0   5          4.55          3.52         1.47 o
   2   0   5        824.10        734.63        41.52 o
   3   0   5          4.55          4.78         0.75 o
   4   0   5        624.66        625.79        23.05 o
   5   0   5         29.56         30.31         2.43 o
   6   0   5          3.96          0.25         1.92 o
   7   0   5         20.92         20.23         3.11 o
   8   0   5          0.41          1.36         2.34 o
   9   0   5          8.83          6.34         5.49 o
 -10   1   5          5.54          2.83         8.00 o
  -9   1   5         48.84         43.37         6.27 o
  -8   1   5         62.21         55.60         5.35 o
  -7   1   5         22.69         23.98         2.78 o
  -6   1   5         20.80         18.30         2.06 o
  -5   1   5         24.45         21.84         2.03 o
  -4   1   5         39.67         46.13         1.85 o
  -3   1   5        834.27        885.14        30.90 o
  -2   1   5        844.85        830.68        35.30 o
  -1   1   5        996.16        977.68        34.39 o
   0   1   5        313.11        286.35         9.15 o
   1   1   5         44.92         49.36         1.67 o
   2   1   5        162.80        146.08         5.30 o
   3   1   5        636.28        700.03        29.30 o
   4   1   5        130.29        132.21         7.86 o
   5   1   5        130.20        111.67         8.16 o
   6   1   5         65.06         62.34         3.95 o
   7   1   5         73.55         71.41         4.66 o
   8   1   5          1.86         -0.84         2.94 o
   9   1   5         30.78         41.33         5.34 o
 -10   2   5         65.80         79.44        11.18 o
  -9   2   5         52.02         64.04        14.30 o
  -8   2   5         33.06         52.26         6.89 o
  -7   2   5         49.66         50.49         4.31 o
  -6   2   5        200.08        190.77         9.03 o
  -5   2   5        103.72        110.10         5.42 o
  -4   2   5        812.69        936.40        32.17 o
  -3   2   5        272.26        255.44         8.15 o
  -2   2   5        224.09        238.29         7.93 o
  -1   2   5        759.30        742.11        30.90 o
   0   2   5          1.30          0.80         0.54 o
   1   2   5        153.03        151.26         5.41 o
   2   2   5        102.30        113.19         3.81 o
   3   2   5          9.10          8.99         1.22 o
   4   2   5         45.79         38.23         2.78 o
   5   2   5        173.81        156.31         9.83 o
   6   2   5        193.30        180.66         8.32 o
   7   2   5         82.80         77.34         4.71 o
   8   2   5         12.80         12.27         3.78 o
   9   2   5          9.24          7.60         4.67 o
 -10   3   5          0.58         -2.10         5.28 o
  -9   3   5         48.01         55.08         7.67 o
  -8   3   5         17.00         23.54         6.78 o
  -7   3   5         51.93         58.97         3.97 o
  -6   3   5          9.00          8.80         1.97 o
  -5   3   5         45.69         43.22         2.99 o
  -4   3   5         73.89         84.37         3.42 o
  -3   3   5        409.26        461.01        17.25 o
  -2   3   5       1444.19       1555.66        56.77 o
  -1   3   5        562.85        570.76        22.02 o
   0   3   5        294.58        319.84        12.73 o
   1   3   5        100.87        100.04         3.64 o
   2   3   5         14.87         12.43         1.17 o
   3   3   5        111.71        120.36         4.89 o
   4   3   5         52.85         54.64         2.77 o
   5   3   5        316.59        336.15        18.45 o
   6   3   5         35.17         29.57         2.92 o
   7   3   5         94.41         93.45         5.44 o
   8   3   5         13.49          9.88         3.09 o
   9   3   5         48.29         53.58         5.43 o
  -9   4   5         13.36         14.83        13.00 o
  -8   4   5          7.53         25.84         4.44 o
  -7   4   5         37.18         35.80         3.19 o
  -6   4   5         56.08         50.93         4.46 o
  -5   4   5         12.12         10.90         4.57 o
  -4   4   5         32.65         33.32         2.06 o
  -3   4   5        131.85        138.62         6.12 o
  -2   4   5        255.68        272.65        10.33 o
  -1   4   5        344.43        377.44        15.24 o
   0   4   5        166.39        164.05         6.25 o
   1   4   5         30.31         26.74         2.13 o
   2   4   5         45.67         42.41         2.78 o
   3   4   5         92.48         99.97         9.68 o
   4   4   5         55.60         55.95         3.14 o
   5   4   5         31.43         29.44         3.23 o
   6   4   5         27.36         21.84         3.19 o
   7   4   5         27.70         27.83         3.29 o
   8   4   5          6.28          9.11         3.96 o
  -8   5   5         19.29         12.00         4.87 o
  -7   5   5          0.51          9.53         3.03 o
  -6   5   5         49.40         48.66         7.54 o
  -5   5   5          7.42         13.01         2.46 o
  -4   5   5         51.26         54.23         3.80 o
  -3   5   5         15.01         13.58         1.63 o
  -2   5   5        437.59        452.39        15.45 o
  -1   5   5         28.87         23.87         1.64 o
   0   5   5         14.25          9.56         1.55 o
   1   5   5        166.80        184.12         7.74 o
   2   5   5         11.91         10.84         1.84 o
   3   5   5         56.13         57.02         5.90 o
   4   5   5         51.61         61.36         3.90 o
   5   5   5        153.43        181.28         8.93 o
   6   5   5        120.85        138.45         7.15 o
   7   5   5         18.27         19.80         3.39 o
   8   5   5         46.01         55.99         6.44 o
  -8   6   5         18.75         21.02         6.11 o
  -7   6   5         21.52         16.34         6.52 o
  -6   6   5         38.62         41.59         4.40 o
  -5   6   5          1.61         13.21        10.59 o
  -4   6   5         14.32         11.31         2.46 o
  -3   6   5         64.89         69.45         3.90 o
  -2   6   5         60.66         69.52         3.65 o
  -1   6   5         66.70         58.63         3.43 o
   0   6   5         87.99         85.89         4.10 o
   1   6   5         64.34         55.86         3.49 o
   2   6   5          3.53          5.16         2.10 o
   3   6   5         63.29         69.67         5.55 o
   4   6   5        106.77        111.72         8.77 o
   5   6   5        137.44        137.78         7.24 o
   6   6   5         13.56         11.09         3.40 o
   7   6   5         15.37         20.09         3.99 o
  -7   7   5         10.98         14.36         4.67 o
  -6   7   5          7.03         11.63         5.21 o
  -5   7   5          1.50          4.59         3.10 o
  -4   7   5          3.46          4.54         3.51 o
  -3   7   5         56.62         50.06         3.59 o
  -2   7   5        119.46        105.06         5.32 o
  -1   7   5         75.16         66.14         3.76 o
   0   7   5         57.59         45.37         5.75 o
   1   7   5         83.44         84.28         7.39 o
   2   7   5         19.07         17.14         3.80 o
   3   7   5         23.68         25.09         4.98 o
   4   7   5         25.26         32.54         8.84 o
   5   7   5         44.67         50.29         4.71 o
   6   7   5         61.49         79.96         7.56 o
  -5   8   5          5.40         12.18         9.82 o
  -4   8   5          5.10          1.51         5.11 o
  -3   8   5         44.95         40.57         4.03 o
  -2   8   5         12.37          5.95         2.62 o
  -1   8   5         25.94         22.47         3.33 o
   0   8   5         16.80         15.08         3.51 o
   1   8   5          7.70          6.01         3.51 o
   2   8   5          3.58          2.50         6.02 o
   3   8   5          3.00          1.80         3.81 o
   4   8   5         39.92         36.46         6.32 o
  -2   9   5         23.19         19.26         6.20 o
  -1   9   5          6.75          6.95         3.55 o
   0   9   5          2.58          7.60         3.35 o
   1   9   5         27.04         25.18         5.62 o
   2   9   5          4.62         -2.76         5.72 o
   2  -7   6          1.73          0.74         4.43 o
   6  -7   6         15.85         -0.84         8.42 o
  -8  -6   6          1.90         15.06         9.69 o
  -7  -6   6         59.88         77.16        10.19 o
   0  -6   6         54.34         59.72         8.44 o
   1  -6   6          5.52          0.92         3.39 o
   2  -6   6         21.25         18.70         5.57 o
   3  -6   6         34.71         38.30         6.59 o
   5  -6   6         54.03         61.33         9.58 o
   6  -6   6          4.80          3.09         9.18 o
   7  -6   6         35.13         39.83        13.31 o
  -8  -5   6         31.03         31.83         7.18 o
  -7  -5   6         69.36         80.85         7.54 o
  -6  -5   6          9.67         12.43         4.04 o
  -5  -5   6         25.27         28.26         3.86 o
  -1  -5   6         10.64         16.94         4.58 o
   0  -5   6        261.28        271.72        26.94 o
   1  -5   6          1.64          6.15         3.71 o
   2  -5   6         84.27         66.13         8.21 o
   3  -5   6         21.10         13.48         5.53 o
   4  -5   6         94.65         99.63         7.80 o
   5  -5   6        242.83        273.28        20.71 o
   6  -5   6          7.29          8.38         5.75 o
   7  -5   6          7.09         10.38         5.85 o
   8  -5   6         47.87         43.61        10.15 o
  -9  -4   6         26.64         37.48         8.12 o
  -8  -4   6         66.35         70.39         7.54 o
  -7  -4   6         27.32         29.53         5.14 o
  -6  -4   6         31.45         40.18         4.36 o
  -5  -4   6        188.21        196.52        13.37 o
  -4  -4   6         42.09         46.47         5.55 o
  -2  -4   6        405.65        445.30        26.48 o
  -1  -4   6        135.04        145.48         9.47 o
   0  -4   6        147.98        161.24        10.30 o
   1  -4   6          8.93          8.09         2.95 o
   2  -4   6          7.55          5.54         2.43 o
   3  -4   6         80.74         78.99         5.27 o
   4  -4   6        128.87        132.21         8.53 o
   5  -4   6        171.04        184.53        12.92 o
   6  -4   6         33.79         37.93         4.59 o
   7  -4   6        131.83        133.12        14.13 o
   8  -4   6          4.35          5.05         6.19 o
  -9  -3   6          9.35         12.99         6.42 o
  -8  -3   6         27.86         25.19         4.73 o
  -7  -3   6          2.69          6.01         3.91 o
  -6  -3   6         11.00         11.21         2.14 o
  -5  -3   6         65.66         67.47         8.77 o
  -4  -3   6         57.15         54.54         4.07 o
  -3  -3   6        177.59        193.05         9.15 o
  -2  -3   6        104.01        109.44         6.50 o
  -1  -3   6       1013.54       1098.32        53.46 o
   0  -3   6        273.89        303.05        15.70 o
   1  -3   6         59.15         66.43         3.37 o
   2  -3   6         48.68         49.05         3.24 o
   3  -3   6         97.54         88.66         5.60 o
   4  -3   6         88.63         81.32         3.49 o
   5  -3   6        108.74         93.40         7.20 o
   6  -3   6         30.77         26.77         5.01 o
   7  -3   6          6.62         -1.30         5.85 o
   8  -3   6         29.84         26.25         5.24 o
   9  -3   6         56.19         56.20        22.65 o
 -10  -2   6         42.30         18.90         8.02 o
  -9  -2   6         62.97         64.38         7.31 o
  -8  -2   6        205.82        211.10        15.83 o
  -7  -2   6         40.43         35.94         5.57 o
  -6  -2   6         33.90         26.91         2.88 o
  -5  -2   6        113.32        115.07         7.38 o
  -4  -2   6          4.79          1.44         0.99 o
  -3  -2   6        226.39        248.52        10.23 o
  -2  -2   6       1046.05       1078.77        43.79 o
  -1  -2   6         90.76         87.76         7.62 o
   0  -2   6        405.37        517.62        27.67 o
   1  -2   6          5.83          4.06         0.86 o
   2  -2   6        468.02        462.41        18.46 o
   3  -2   6         97.16         93.96         4.22 o
   4  -2   6        223.48        212.89         7.31 o
   5  -2   6         91.94         88.18         4.18 o
   6  -2   6         18.22         17.65         3.17 o
   7  -2   6         38.37         33.50         3.61 o
   8  -2   6         18.03         15.45         3.41 o
   9  -2   6         21.57         19.38         5.19 o
 -10  -1   6          0.95         -5.99         6.45 o
  -9  -1   6         10.54          3.20         5.12 o
  -8  -1   6         67.78         64.37         6.74 o
  -7  -1   6         17.28         18.32         3.04 o
  -6  -1   6         45.43         43.51         4.64 o
  -5  -1   6         48.22         51.26         3.66 o
  -4  -1   6        164.48        163.88         6.31 o
  -3  -1   6        375.30        381.76        12.87 o
  -2  -1   6        277.78        260.82         9.72 o
  -1  -1   6       2940.07       2607.03       105.58 o
   0  -1   6        346.97        323.75        12.04 o
   1  -1   6        418.91        387.03        12.74 o
   2  -1   6         43.38         41.40         1.61 o
   3  -1   6        495.69        475.52        18.24 o
   4  -1   6         48.05         45.66         1.99 o
   5  -1   6         18.98         15.17         2.68 o
   6  -1   6         10.77         10.78         2.72 o
   7  -1   6          0.63          0.00         2.40 o
   8  -1   6          4.47          4.10         3.32 o
   9  -1   6         43.49         49.63         7.34 o
 -10   0   6         13.00          9.97         6.07 o
  -9   0   6          3.26          4.30         3.61 o
  -8   0   6        102.47        111.19        15.57 o
  -7   0   6         11.45          8.84         0.75 o
  -6   0   6          2.17          1.66         0.83 o
  -5   0   6         15.12         16.25         1.11 o
  -4   0   6        219.17        219.70         6.92 o
  -3   0   6         49.22         47.25         2.67 o
  -2   0   6        223.36        247.36        10.89 o
  -1   0   6        227.08        209.17         8.86 o
   0   0   6        322.00        322.04        11.54 o
   1   0   6         11.68         10.90         0.65 o
   2   0   6        504.72        511.55        20.43 o
   3   0   6          7.65          7.82         1.01 o
   4   0   6        235.54        206.28         7.67 o
   5   0   6          2.77          5.30         1.64 o
   6   0   6         28.41         30.18         2.42 o
   7   0   6          2.51         -1.11         2.34 o
   8   0   6          5.99          5.70         2.56 o
   9   0   6          0.28         -4.08         4.08 o
 -10   1   6          0.95          2.94         6.20 o
  -9   1   6         10.54          7.14         5.19 o
  -8   1   6         67.80         61.37         7.03 o
  -7   1   6         17.27         19.24         2.43 o
  -6   1   6         45.42         43.21         4.51 o
  -5   1   6         48.19         53.41         2.98 o
  -4   1   6        164.51        167.17         7.00 o
  -3   1   6        375.49        379.61        13.88 o
  -2   1   6        277.73        253.44         8.88 o
  -1   1   6       2940.59       2686.20       134.98 o
   0   1   6        346.97        328.66        14.44 o
   1   1   6        418.68        392.94        11.42 o
   2   1   6         43.33         40.69         1.85 o
   3   1   6        495.77        455.39        15.43 o
   4   1   6         48.05         45.82         2.32 o
   5   1   6         18.99         12.29         1.67 o
   6   1   6         10.78         15.87         3.29 o
   7   1   6          0.63         -1.96         2.07 o
   8   1   6          4.48          1.46         2.19 o
   9   1   6         43.53         49.10         8.04 o
 -10   2   6         42.26         45.76         7.15 o
  -9   2   6         62.94         73.90        12.58 o
  -8   2   6        205.76        234.25        13.31 o
  -7   2   6         40.42         50.95         3.83 o
  -6   2   6         33.93         35.74         3.40 o
  -5   2   6        113.38        119.82         5.82 o
  -4   2   6          4.80          3.91         0.99 o
  -3   2   6        226.35        235.88         7.66 o
  -2   2   6       1045.80       1117.25        35.78 o
  -1   2   6         90.77         85.04         2.98 o
   0   2   6        405.31        495.97        17.46 o
   1   2   6          5.82          5.02         0.45 o
   2   2   6        467.90        513.05        16.64 o
   3   2   6         97.12        102.44         3.65 o
   4   2   6        223.52        222.26         8.60 o
   5   2   6         91.99         87.14         4.06 o
   6   2   6         18.23         18.42         2.28 o
   7   2   6         38.39         39.75         3.64 o
   8   2   6         18.05         15.37         3.11 o
   9   2   6         21.56         24.78         4.02 o
  -9   3   6          9.35          2.60         4.86 o
  -8   3   6         27.90         32.08         3.69 o
  -7   3   6          2.69          3.51         2.38 o
  -6   3   6         10.99          4.94         2.89 o
  -5   3   6         65.66         69.02         4.55 o
  -4   3   6         57.17         54.61         2.73 o
  -3   3   6        177.65        190.43         6.61 o
  -2   3   6        104.08        103.45         3.59 o
  -1   3   6       1013.70       1065.72        36.26 o
   0   3   6        274.04        313.20        11.78 o
   1   3   6         59.15         61.16         2.15 o
   2   3   6         48.67         50.91         2.96 o
   3   3   6         97.50         90.24         3.89 o
   4   3   6         88.53         88.44         3.81 o
   5   3   6        108.77        104.35         5.05 o
   6   3   6         30.76         34.05         3.11 o
   7   3   6          6.63          4.66         2.68 o
   8   3   6         29.86         31.67         4.13 o
   9   3   6         56.24         60.34         6.32 o
  -9   4   6         26.63         25.36         8.62 o
  -8   4   6         66.33         83.42        14.83 o
  -7   4   6         27.33         33.54         3.97 o
  -6   4   6         31.47         36.21         5.25 o
  -5   4   6        188.32        198.88         8.75 o
  -4   4   6         42.13         43.85         3.02 o
  -3   4   6        293.39        299.82        12.18 o
  -2   4   6        405.66        442.63        16.20 o
  -1   4   6        135.00        130.16         5.13 o
   0   4   6        147.90        153.91         5.92 o
   1   4   6          8.93          7.23         0.69 o
   2   4   6          7.54          9.50         1.52 o
   3   4   6         80.73         79.32         4.03 o
   4   4   6        128.86        145.61         6.64 o
   5   4   6        171.12        189.68         8.93 o
   6   4   6         33.77         30.32         3.21 o
   7   4   6        131.84        148.04         8.75 o
   8   4   6          4.34          6.88         4.29 o
  -8   5   6         31.08         40.65         4.78 o
  -7   5   6         69.37         84.60        13.89 o
  -6   5   6          9.63          8.71         2.92 o
  -5   5   6         25.27         26.69         4.58 o
  -4   5   6        169.87        173.06         8.59 o
  -3   5   6         47.90         39.94         3.93 o
  -2   5   6        225.05        225.55         8.28 o
  -1   5   6         10.63         11.81         1.56 o
   0   5   6        261.32        248.97        11.64 o
   1   5   6          1.64          2.17         1.29 o
   2   5   6         84.24         78.08         4.80 o
   3   5   6         21.11         21.47         2.84 o
   4   5   6         94.53         98.91         4.93 o
   5   5   6        242.88        298.93        12.86 o
   6   5   6          7.29          6.56         3.27 o
   7   5   6          7.09          5.00         2.77 o
   8   5   6         47.90         52.08         5.91 o
  -8   6   6          1.90          9.59         6.56 o
  -7   6   6         59.88         68.87        10.22 o
  -6   6   6         27.27         22.63         4.16 o
  -5   6   6         88.62         78.13         7.19 o
  -4   6   6         10.65          8.26         3.30 o
  -3   6   6         28.13         29.11         2.84 o
  -2   6   6        160.66        166.95         6.96 o
  -1   6   6          5.59          4.63         1.32 o
   0   6   6         54.36         45.92         3.38 o
   1   6   6          5.50          3.87         2.16 o
   2   6   6         21.26         17.65         3.64 o
   3   6   6         34.69         49.65         4.99 o
   4   6   6         38.41         36.86         3.78 o
   5   6   6         54.09         60.84         5.09 o
   6   6   6          4.79          2.32         3.46 o
   7   6   6         35.11         26.90         6.02 o
  -6   7   6          6.22         -0.55         5.20 o
  -5   7   6         17.07         22.37         3.75 o
  -4   7   6         15.21         10.27         4.63 o
  -3   7   6         53.63         41.56         3.59 o
  -2   7   6        110.57        127.25         6.24 o
  -1   7   6         36.81         36.05         3.14 o
   0   7   6         95.52         79.20         9.13 o
   1   7   6          5.04          9.80         4.47 o
   2   7   6          1.74          6.21         3.52 o
   3   7   6         13.70          9.63         4.53 o
   4   7   6         33.61         32.87         5.04 o
   5   7   6         41.30         46.00         5.41 o
   6   7   6         15.85         10.31         4.10 o
  -5   8   6         38.20         45.02         8.62 o
  -4   8   6         26.70         23.50         4.78 o
  -3   8   6         15.74          9.75         2.76 o
  -2   8   6         20.61         11.43         7.02 o
  -1   8   6          0.40          0.16         3.31 o
   0   8   6         19.03         17.66         2.71 o
   1   8   6          8.26         19.81         3.95 o
   2   8   6          5.50          3.77         4.86 o
   3   8   6         27.12         33.04        13.53 o
   4   8   6         11.90          7.33         5.35 o
  -2   9   6          0.31         -1.46         4.36 o
  -1   9   6          3.37          4.53         3.56 o
   0   9   6          7.87         -3.39         3.76 o
   1   9   6          5.56          3.91         4.46 o
   1  -7   7          8.16         16.30         5.55 o
   2  -7   7         11.32         13.15         5.55 o
  -1  -6   7         29.48         37.65         6.38 o
   0  -6   7         57.36         62.02         7.90 o
   1  -6   7         20.40         18.39         5.43 o
   2  -6   7         49.72         50.48         8.05 o
   3  -6   7         62.50         47.61         7.35 o
   4  -6   7         86.08         75.43        13.39 o
   5  -6   7        157.58        187.86        16.65 o
   6  -6   7         28.38          6.24         9.90 o
   7  -6   7         12.39         14.13        10.82 o
  -8  -5   7          0.14         10.11        11.87 o
  -7  -5   7         23.26         23.89         5.75 o
  -6  -5   7         27.24         29.79         4.38 o
  -5  -5   7         17.28         21.02         8.42 o
  -2  -5   7        266.60        283.32        25.08 o
  -1  -5   7         54.87         52.50         6.20 o
   0  -5   7        295.83        359.78        33.84 o
   1  -5   7         15.11         12.72         4.20 o
   2  -5   7         33.41         28.22         4.67 o
   3  -5   7         14.48         18.80         3.23 o
   4  -5   7         88.89         97.83         8.84 o
   5  -5   7          6.22          6.22         3.75 o
   6  -5   7         12.99         10.71         5.26 o
   7  -5   7         18.53          8.78         7.39 o
  -9  -4   7          1.87         -3.87         6.56 o
  -8  -4   7        115.30        113.75        10.82 o
  -7  -4   7         44.88         41.85         5.98 o
  -6  -4   7         45.86         40.85         4.92 o
  -5  -4   7          1.01          3.19         2.44 o
  -4  -4   7         79.70         75.93         7.90 o
  -3  -4   7        216.93        212.66        25.23 o
  -2  -4   7         68.43         68.58         5.88 o
  -1  -4   7        209.12        240.92        16.34 o
   0  -4   7        281.24        304.94        27.75 o
   1  -4   7         17.04         14.55         2.90 o
   2  -4   7        232.12        259.85        31.95 o
   3  -4   7        112.69        118.30         7.31 o
   4  -4   7         15.40          6.55         2.52 o
   5  -4   7        239.72        246.63        20.74 o
   6  -4   7         28.74         23.30         4.37 o
   7  -4   7          6.72          0.59         7.32 o
   8  -4   7         20.80         19.40         7.02 o
  -9  -3   7         30.00         42.32         6.94 o
  -8  -3   7          9.27          1.86         4.59 o
  -7  -3   7         63.67         50.40         6.90 o
  -6  -3   7          6.17          6.65         3.58 o
  -5  -3   7         64.14         59.68         3.72 o
  -4  -3   7         77.67         71.28         4.14 o
  -3  -3   7         74.07         78.26         5.15 o
  -2  -3   7        455.15        452.21        47.43 o
  -1  -3   7        176.47        181.41         9.19 o
   0  -3   7        359.31        400.24        21.85 o
   1  -3   7         26.22         29.07         2.33 o
   2  -3   7         93.04         84.36         5.93 o
   3  -3   7          4.85          5.70         1.47 o
   4  -3   7         75.54         83.89         5.43 o
   5  -3   7         46.20         36.92         2.19 o
   6  -3   7         18.53         20.16         3.38 o
   7  -3   7          0.10          3.68         5.25 o
   8  -3   7          2.33         -2.11         3.42 o
   9  -3   7         27.72         16.24        12.23 o
 -10  -2   7          4.80          5.30        11.45 o
  -9  -2   7         38.75         33.97         6.27 o
  -8  -2   7        131.45        139.69        11.58 o
  -7  -2   7         48.77         36.23         6.52 o
  -6  -2   7          6.94          8.95         2.22 o
  -5  -2   7          1.48          0.11         2.25 o
  -4  -2   7        415.44        476.95        19.51 o
  -3  -2   7        156.30        160.08         5.94 o
  -2  -2   7         85.37         86.05         5.98 o
  -1  -2   7         90.98         93.41         4.46 o
   0  -2   7        279.14        277.95        15.38 o
   1  -2   7         18.61         18.07         1.03 o
   2  -2   7        211.39        207.89         7.36 o
   3  -2   7         36.29         33.78         1.51 o
   4  -2   7         37.05         35.30         1.61 o
   5  -2   7         34.22         25.36         2.02 o
   6  -2   7        122.27        111.06         5.27 o
   7  -2   7          3.69          4.70         2.33 o
   8  -2   7         28.00         21.97         5.33 o
   9  -2   7          3.96          7.83         4.79 o
 -10  -1   7          5.22          4.84         5.34 o
  -9  -1   7         15.69         20.64         6.10 o
  -8  -1   7         30.55         33.05         7.79 o
  -7  -1   7         64.29         57.47        10.05 o
  -6  -1   7         20.83         21.05         3.56 o
  -5  -1   7        354.12        396.97        24.39 o
  -4  -1   7        206.88        213.49         7.88 o
  -3  -1   7        917.24        946.90        38.41 o
  -2  -1   7          2.81          2.11         0.51 o
  -1  -1   7        146.99        149.87         5.76 o
   0  -1   7        194.20        198.66         7.76 o
   1  -1   7        619.41        601.60        20.04 o
   2  -1   7         70.90         75.29         2.70 o
   3  -1   7        232.09        204.72         6.79 o
   4  -1   7          2.08          2.26         1.27 o
   5  -1   7         40.08         32.04         1.99 o
   6  -1   7          5.26          1.88         1.73 o
   7  -1   7         13.52          9.50         2.30 o
   8  -1   7          6.59          7.49         2.63 o
   9  -1   7         86.50         90.43         8.16 o
 -10   0   7          8.50          8.49         7.98 o
  -9   0   7         18.06         20.43         7.21 o
  -8   0   7         95.17         99.16         8.02 o
  -7   0   7         67.96         69.95         5.74 o
  -6   0   7          0.06          0.53         1.02 o
  -5   0   7         52.28         50.94         2.18 o
  -4   0   7        338.61        357.40        12.54 o
  -3   0   7         11.94         11.61         0.80 o
  -2   0   7          1.07          0.53         0.48 o
  -1   0   7         49.64         56.02         2.00 o
   0   0   7        110.16        103.67         4.25 o
   1   0   7         15.54         12.83         1.32 o
   2   0   7        360.51        401.12        12.13 o
   3   0   7          9.52          6.99         0.86 o
   4   0   7        244.34        231.32         9.28 o
   5   0   7          4.27          3.67         1.49 o
   6   0   7        225.94        171.20         8.13 o
   7   0   7          2.93          2.89         1.74 o
   8   0   7          0.02         -2.61         2.61 o
   9   0   7          6.26          6.81         9.75 o
 -10   1   7          5.23          7.25         6.70 o
  -9   1   7         15.70         18.09         4.86 o
  -8   1   7         30.56         32.83         4.32 o
  -7   1   7         64.29         59.62         3.97 o
  -6   1   7         20.85         25.67         2.18 o
  -5   1   7        354.15        402.22        17.07 o
  -4   1   7        206.93        221.36         8.91 o
  -3   1   7        917.26        951.41        28.97 o
  -2   1   7          2.81          0.95         0.55 o
  -1   1   7        147.07        150.97         5.90 o
   0   1   7        194.25        202.18         7.51 o
   1   1   7        619.78        617.21        19.14 o
   2   1   7         70.90         79.07         3.23 o
   3   1   7        232.03        205.88         7.05 o
   4   1   7          2.09          1.53         1.00 o
   5   1   7         40.07         34.90         2.47 o
   6   1   7          5.25          4.51         1.77 o
   7   1   7         13.53         12.86         2.70 o
   8   1   7          6.58          5.22         2.51 o
   9   1   7         86.50        101.86        10.21 o
 -10   2   7          4.80          3.11        10.84 o
  -9   2   7         38.74         34.87         6.96 o
  -8   2   7        131.53        138.47        11.82 o
  -7   2   7         48.80         45.95         3.35 o
  -6   2   7          6.93          5.04         2.02 o
  -5   2   7          1.47         -0.81         1.26 o
  -4   2   7        415.46        427.39        15.68 o
  -3   2   7        156.38        158.58         5.20 o
  -2   2   7         85.54         83.25         2.90 o
  -1   2   7         90.92         85.09         2.79 o
   0   2   7        279.26        282.03         8.86 o
   1   2   7         18.60         18.98         0.89 o
   2   2   7        211.37        219.86         7.30 o
   3   2   7         36.34         31.44         1.93 o
   4   2   7         37.10         32.09         2.04 o
   5   2   7         34.21         26.77         2.33 o
   6   2   7        122.30        108.01         6.70 o
   7   2   7          3.70          3.50         2.40 o
   8   2   7         28.06         22.41         3.42 o
   9   2   7          3.96          0.26         3.77 o
  -9   3   7         30.01         35.34         6.83 o
  -8   3   7          9.27          9.16         3.35 o
  -7   3   7         63.65         65.43         5.22 o
  -6   3   7          6.19          4.48         2.24 o
  -5   3   7         64.17         57.44         3.32 o
  -4   3   7         77.62         75.32         3.80 o
  -3   3   7         74.05         73.54         3.53 o
  -2   3   7        455.28        453.34        13.97 o
  -1   3   7        176.42        167.49         5.63 o
   0   3   7        359.15        421.42        14.67 o
   1   3   7         26.16         31.00         1.72 o
   2   3   7         93.03         90.71         3.74 o
   3   3   7          4.85          2.59         1.67 o
   4   3   7         75.60         83.98         4.18 o
   5   3   7         46.23         39.19         3.06 o
   6   3   7         18.57         13.96         2.83 o
   7   3   7          0.10          3.17         2.54 o
   8   3   7          2.33          3.95         4.72 o
   9   3   7         27.73         26.28         4.93 o
  -9   4   7          1.87         -6.67        13.05 o
  -8   4   7        115.32        120.28         7.67 o
  -7   4   7         44.95         41.69         3.91 o
  -6   4   7         45.83         46.46         7.71 o
  -5   4   7          1.01          1.54         1.21 o
  -4   4   7         79.69         67.11         4.41 o
  -3   4   7        216.94        198.38         7.41 o
  -2   4   7         68.47         65.64         2.61 o
  -1   4   7        209.16        207.42         7.61 o
   0   4   7        281.24        300.26        12.53 o
   1   4   7         17.01         14.08         1.05 o
   2   4   7        232.12        243.52         9.70 o
   3   4   7        112.83        114.67         7.74 o
   4   4   7         15.42         16.23         2.07 o
   5   4   7        239.76        268.73        12.42 o
   6   4   7         28.76         22.19         5.41 o
   7   4   7          6.71          8.04         3.41 o
   8   4   7         20.81         31.78         4.93 o
  -8   5   7          0.14          5.78         4.39 o
  -7   5   7         23.25         16.40         4.89 o
  -6   5   7         27.28         25.56         4.40 o
  -5   5   7         17.28         22.06         4.63 o
  -4   5   7        119.33        112.35         6.27 o
  -3   5   7        125.18        145.16         7.46 o
  -2   5   7        266.62        267.20        11.27 o
  -1   5   7         54.86         46.55         2.27 o
   0   5   7        295.78        314.92        13.48 o
   1   5   7         15.09         13.16         2.20 o
   2   5   7         33.42         25.28         4.72 o
   3   5   7         14.46         14.85         2.77 o
   4   5   7         88.97         95.09         7.27 o
   5   5   7          6.22          6.30         2.56 o
   6   5   7         13.03         13.24         3.27 o
   7   5   7         18.54         13.86         3.97 o
  -7   6   7         56.71         51.16         5.64 o
  -6   6   7          2.53          0.70         3.21 o
  -5   6   7         23.41         12.69         4.67 o
  -4   6   7         11.07          5.04         2.14 o
  -3   6   7        142.62        139.70         7.08 o
  -2   6   7        111.99        104.80         5.41 o
  -1   6   7         29.48         30.47         2.88 o
   0   6   7         57.36         61.14         4.61 o
   1   6   7         20.43         17.91         3.34 o
   2   6   7         49.72         55.85         4.52 o
   3   6   7         62.58         57.87         5.50 o
   4   6   7         86.06         84.15         8.40 o
   5   6   7        157.61        178.98         9.90 o
   6   6   7         28.38         30.33         4.53 o
   7   6   7         12.38          9.87         4.79 o
  -6   7   7         10.22          8.85         5.10 o
  -5   7   7          9.34          7.60         3.45 o
  -4   7   7          6.00          5.92         2.98 o
  -3   7   7         19.73         17.85         2.64 o
  -2   7   7         61.14         56.50         3.95 o
  -1   7   7         14.01          7.26         1.94 o
   0   7   7          7.78          3.59         3.71 o
   1   7   7          8.16          2.81         3.26 o
   2   7   7         11.34          4.22         4.83 o
   3   7   7          3.27          0.14         8.44 o
   4   7   7          9.88         10.03         3.49 o
   5   7   7          3.15          6.89         7.23 o
  -5   8   7          6.20          1.33         4.38 o
  -4   8   7          2.81          1.54         3.00 o
  -3   8   7          8.44         11.83         4.46 o
  -2   8   7         71.86         74.06         5.61 o
  -1   8   7         24.21         21.15         3.39 o
   0   8   7          7.32          6.56         3.53 o
   1   8   7         16.59         14.57         5.62 o
   2   8   7         54.92         55.39         6.39 o
   3   8   7          4.56          7.92         4.85 o
   4   8   7          3.45         -6.65         6.79 o
  -1   9   7         15.10         13.62         5.47 o
   0   9   7         21.03         12.89         4.60 o
   1   9   7          5.02          0.11         5.65 o
   0  -7   8         11.27         21.31         7.25 o
   1  -7   8          1.47          9.56         6.01 o
   2  -7   8         16.22         19.25         7.87 o
  -7  -6   8          4.73         11.60         7.86 o
  -2  -6   8          4.59         -2.13         4.24 o
  -1  -6   8        301.88        342.74        35.16 o
   0  -6   8         34.29         27.93         6.52 o
   1  -6   8        146.62        150.27        14.25 o
   2  -6   8         50.06         37.69         6.86 o
   3  -6   8          6.17          7.13         4.69 o
   4  -6   8         89.73         87.29        11.87 o
   5  -6   8         36.29         34.85         7.56 o
   6  -6   8         33.16         29.82        11.83 o
  -8  -5   8          6.45         35.97        12.97 o
  -7  -5   8         13.66         15.25         5.38 o
  -6  -5   8         51.72         53.09         6.17 o
  -5  -5   8          3.22          5.83         5.69 o
  -3  -5   8        176.02        128.49        20.04 o
  -2  -5   8        680.09        793.03        73.02 o
  -1  -5   8         67.38         59.03         8.28 o
   0  -5   8         30.62         29.63         5.57 o
   1  -5   8          3.16          4.68         3.38 o
   2  -5   8         75.48         87.85         9.94 o
   3  -5   8          1.76          1.93         3.06 o
   4  -5   8         41.56         47.14         5.27 o
   5  -5   8         38.88         43.10         5.45 o
   6  -5   8         43.93         61.25         9.63 o
   7  -5   8          1.87         -9.47         9.47 o
  -9  -4   8         68.29         89.46        20.26 o
  -8  -4   8         11.18          5.90         9.37 o
  -7  -4   8         29.46         29.35         5.37 o
  -6  -4   8         20.22         21.06         3.97 o
  -5  -4   8          4.56          5.56         4.26 o
  -4  -4   8         44.88         39.68         6.49 o
  -3  -4   8         42.55         46.68         5.40 o
  -2  -4   8        270.74        323.07        21.88 o
  -1  -4   8        305.46        354.08        22.32 o
   0  -4   8         17.25          7.95         2.76 o
   1  -4   8        238.52        239.48        25.02 o
   2  -4   8         23.97         20.06         4.68 o
   3  -4   8        146.70        142.70         8.37 o
   4  -4   8        426.60        403.64        26.13 o
   5  -4   8        182.14        161.73        11.35 o
   6  -4   8         54.54         57.74         9.66 o
   7  -4   8         14.78         14.21         6.26 o
   8  -4   8         10.12         26.84        10.56 o
  -9  -3   8          2.74          3.63         4.95 o
  -8  -3   8         16.28          9.84         3.34 o
  -7  -3   8         28.20         19.42         3.81 o
  -6  -3   8          0.20         -0.14         1.70 o
  -5  -3   8         11.01         10.59         2.72 o
  -4  -3   8         48.91         45.07         2.58 o
  -3  -3   8        145.17        169.28         9.24 o
  -2  -3   8        544.34        585.22        35.86 o
  -1  -3   8         78.61         89.32         5.91 o
   0  -3   8         26.39         30.45         2.93 o
   1  -3   8         24.53         22.80         2.75 o
   2  -3   8        120.30        115.41         6.86 o
   3  -3   8         18.15         21.04         2.27 o
   4  -3   8          5.02          6.67         1.93 o
   5  -3   8        126.77        110.05         5.42 o
   6  -3   8         74.87         73.14         6.95 o
   7  -3   8         40.20         45.26         9.19 o
   8  -3   8          5.02          6.05         4.92 o
 -10  -2   8         19.25         19.49        23.38 o
  -9  -2   8         11.43          9.24         4.81 o
  -8  -2   8         28.03         26.65         4.23 o
  -7  -2   8         39.29         33.94         4.88 o
  -6  -2   8          6.79          3.56         1.91 o
  -5  -2   8         64.20         66.64         5.87 o
  -4  -2   8         44.51         50.18         3.59 o
  -3  -2   8        109.45        105.77         4.04 o
  -2  -2   8        499.48        510.71        22.30 o
  -1  -2   8        278.58        304.96        20.69 o
   0  -2   8        303.71        318.19        14.59 o
   1  -2   8         62.19         49.01         2.25 o
   2  -2   8         78.49         87.16         3.28 o
   3  -2   8        107.49         99.27         4.54 o
   4  -2   8         12.02          9.12         1.01 o
   5  -2   8         78.53         67.75         3.15 o
   6  -2   8        169.40        147.37         6.45 o
   7  -2   8         58.07         48.31         4.12 o
   8  -2   8          1.52         -2.19         4.10 o
   9  -2   8         13.55         13.93         8.30 o
 -10  -1   8          1.19         -2.59         6.69 o
  -9  -1   8         15.48         16.40        10.99 o
  -8  -1   8         25.40         23.31         5.76 o
  -7  -1   8         22.88         22.11         3.80 o
  -6  -1   8          8.32          9.39         1.69 o
  -5  -1   8         15.97         15.40         1.72 o
  -4  -1   8         37.01         38.45         1.99 o
  -3  -1   8        218.62        211.92         7.28 o
  -2  -1   8         68.22         66.96         2.55 o
  -1  -1   8       1896.61       1925.69        86.04 o
   0  -1   8         11.63         10.72         0.70 o
   1  -1   8        366.04        375.89        12.41 o
   2  -1   8        147.91        143.98         4.69 o
   3  -1   8         90.50         70.75         2.91 o
   4  -1   8         10.86          9.73         1.29 o
   5  -1   8        172.11        156.28         6.63 o
   6  -1   8          6.50          3.71         1.60 o
   7  -1   8          2.53          4.02         2.25 o
   8  -1   8          3.75          6.06         2.94 o
   9  -1   8         16.67         11.52         8.45 o
 -10   0   8         29.22         30.43         7.13 o
  -9   0   8          0.12         -0.63         4.69 o
  -8   0   8         27.11         20.52         4.47 o
  -7   0   8          0.24          4.00         3.10 o
  -6   0   8         13.14         14.73         1.24 o
  -5   0   8          0.11         -0.02         1.08 o
  -4   0   8         54.06         68.47         3.12 o
  -3   0   8         30.46         30.29         1.52 o
  -2   0   8        114.25        107.92         3.96 o
  -1   0   8         65.24         67.79         2.34 o
   0   0   8         23.72         23.59         1.27 o
   1   0   8          1.21          0.32         0.48 o
   2   0   8        204.25        214.74         6.83 o
   3   0   8         26.47         24.71         1.27 o
   4   0   8         86.55         84.40         3.70 o
   5   0   8         26.95         21.10         1.98 o
   6   0   8        417.77        355.67        16.94 o
   7   0   8         10.29          3.45         3.33 o
   8   0   8          1.04          1.06         3.64 o
   9   0   8          1.58          1.95         3.96 o
 -10   1   8          1.19          4.12         7.87 o
  -9   1   8         15.45         14.24         4.13 o
  -8   1   8         25.38         18.22         6.54 o
  -7   1   8         22.84         18.41         4.80 o
  -6   1   8          8.31          8.05         1.38 o
  -5   1   8         15.97         14.66         1.65 o
  -4   1   8         36.99         37.34         2.13 o
  -3   1   8        218.74        206.95         6.79 o
  -2   1   8         68.29         64.57         2.31 o
  -1   1   8       1896.55       2037.62        63.17 o
   0   1   8         11.64         11.12         0.72 o
   1   1   8        366.02        400.86        12.28 o
   2   1   8        147.95        148.97         4.84 o
   3   1   8         90.53         75.55         2.85 o
   4   1   8         10.87         11.73         1.72 o
   5   1   8        172.13        153.56         7.19 o
   6   1   8          6.49          4.64         1.71 o
   7   1   8          2.54          1.77         2.47 o
   8   1   8          3.75          8.36         3.47 o
   9   1   8         16.70         13.84         7.78 o
 -10   2   8         19.26         30.79         6.09 o
  -9   2   8         11.43         14.67         9.12 o
  -8   2   8         28.01         29.10         4.43 o
  -7   2   8         39.25         32.76         3.54 o
  -6   2   8          6.77          5.60         2.67 o
  -5   2   8         64.15         67.27         5.62 o
  -4   2   8         44.50         40.23         2.37 o
  -3   2   8        109.44        104.34         3.95 o
  -2   2   8        499.62        534.29        16.42 o
  -1   2   8        278.72        294.99         9.86 o
   0   2   8        303.98        326.72        10.76 o
   1   2   8         62.20         50.37         1.84 o
   2   2   8         78.51         88.74         3.26 o
   3   2   8        107.44        105.02         4.76 o
   4   2   8         12.04         12.53         1.53 o
   5   2   8         78.43         70.77         3.99 o
   6   2   8        169.36        138.18         7.21 o
   7   2   8         58.05         49.31         4.13 o
   8   2   8          1.51          0.83         4.26 o
   9   2   8         13.57         13.14         4.76 o
  -9   3   8          2.74          3.48         5.30 o
  -8   3   8         16.27         18.57         4.35 o
  -7   3   8         28.18         24.33         2.72 o
  -6   3   8          0.20         -1.59         2.04 o
  -5   3   8         11.00          8.71         0.88 o
  -4   3   8         48.95         44.28         2.69 o
  -3   3   8        145.17        144.93         5.17 o
  -2   3   8        544.57        531.03        17.98 o
  -1   3   8         78.63         83.00         3.17 o
   0   3   8         26.37         29.27         1.37 o
   1   3   8         24.52         25.24         1.32 o
   2   3   8        120.27        121.18         5.26 o
   3   3   8         18.13         14.62         1.80 o
   4   3   8          5.03          3.54         1.90 o
   5   3   8        126.77        114.02         5.61 o
   6   3   8         74.84         71.69         6.44 o
   7   3   8         40.23         35.14         4.89 o
   8   3   8          5.04          9.59         4.10 o
  -9   4   8         68.28         84.70        10.06 o
  -8   4   8         11.18         18.32         4.23 o
  -7   4   8         29.43         21.10         3.84 o
  -6   4   8         20.21         14.79         3.15 o
  -5   4   8          4.55          1.89         1.84 o
  -4   4   8         44.86         43.26         3.48 o
  -3   4   8         42.58         41.72         2.35 o
  -2   4   8        270.81        298.90        10.22 o
  -1   4   8        305.58        317.20        12.14 o
   0   4   8         17.26         10.87         1.95 o
   1   4   8        238.54        243.76        12.35 o
   2   4   8         23.97         20.55         1.68 o
   3   4   8        146.64        145.15         6.25 o
   4   4   8        426.56        465.00        20.55 o
   5   4   8        181.96        181.31         8.44 o
   6   4   8         54.52         64.97         4.07 o
   7   4   8         14.78          5.20         2.89 o
   8   4   8         10.12          7.72         4.05 o
  -8   5   8          6.47          9.96         3.93 o
  -7   5   8         13.66          9.21         4.38 o
  -6   5   8         51.72         54.62         6.80 o
  -5   5   8          3.22          1.05         4.32 o
  -4   5   8        170.59        183.69        13.12 o
  -3   5   8        176.03        179.95         9.51 o
  -2   5   8        680.43        703.85        25.50 o
  -1   5   8         67.38         57.69         2.59 o
   0   5   8         30.61         28.46         2.02 o
   1   5   8          3.16          1.69         0.55 o
   2   5   8         75.47         84.17         4.25 o
   3   5   8          1.76          2.62         2.24 o
   4   5   8         41.59         39.34         3.40 o
   5   5   8         38.88         40.07         3.93 o
   6   5   8         43.88         45.69         4.71 o
   7   5   8          1.87         -1.89         4.42 o
  -7   6   8          4.72         -2.68         4.66 o
  -6   6   8          7.06          8.40         3.79 o
  -5   6   8         12.58          4.77         4.32 o
  -4   6   8         17.20         12.13         2.43 o
  -3   6   8         85.76        100.70         6.38 o
  -2   6   8          4.58          5.12         2.12 o
  -1   6   8        301.86        329.74        13.50 o
   0   6   8         34.30         29.33         2.91 o
   1   6   8        146.66        152.14        10.18 o
   2   6   8         50.06         44.70         4.23 o
   3   6   8          6.15          8.92         3.14 o
   4   6   8         89.73         90.82         6.25 o
   5   6   8         36.23         43.28         8.06 o
   6   6   8         33.17         25.58         7.23 o
  -6   7   8          2.27         -3.91         3.91 o
  -5   7   8         19.82         10.15         4.84 o
  -4   7   8          3.17          1.16         2.86 o
  -3   7   8         20.17         18.43         4.47 o
  -2   7   8        126.00        114.80         7.84 o
  -1   7   8          7.56         -1.21         4.20 o
   0   7   8         11.28          5.86         2.78 o
   1   7   8          1.47          4.86         3.90 o
   2   7   8         16.25         18.19         5.00 o
   3   7   8          7.52         10.07         3.57 o
   4   7   8         36.76         51.75         6.19 o
   5   7   8          9.89         14.73         3.96 o
  -4   8   8         10.34          9.21         3.88 o
  -3   8   8          5.23          3.97         3.74 o
  -2   8   8          9.17          5.80         3.54 o
  -1   8   8         30.35         29.53         3.83 o
   0   8   8         45.54         49.95         4.78 o
   1   8   8         19.09         17.45         6.00 o
   2   8   8         39.78         36.51         9.35 o
   3   8   8         20.17         20.58         4.89 o
   4   8   8         26.67         28.15         5.49 o
  -1  -7   9         12.84         15.87         5.72 o
   0  -7   9          2.69         -0.63         6.93 o
   1  -7   9         12.89         19.29         6.40 o
   2  -7   9         14.21         17.03         6.86 o
  -1  -6   9         43.58         38.91         7.42 o
   0  -6   9          5.89          3.06         4.57 o
   1  -6   9         61.39         52.67         8.10 o
   2  -6   9         35.31         34.98         6.84 o
   3  -6   9        100.53         95.33        12.34 o
   4  -6   9         76.68         69.08        10.10 o
   5  -6   9          8.63         -4.46         9.43 o
   6  -6   9          0.29          8.00         9.57 o
  -8  -5   9          2.72         -3.02         9.01 o
  -7  -5   9         22.11         22.85        11.31 o
  -6  -5   9          8.72         13.37        12.39 o
  -5  -5   9         24.16         23.23         6.40 o
  -3  -5   9        176.66        216.61        19.51 o
  -2  -5   9        841.50        924.12        94.24 o
  -1  -5   9         45.79         35.98         6.93 o
   0  -5   9        248.28        246.71        24.23 o
   1  -5   9         77.77         78.98         8.19 o
   2  -5   9         57.61         48.54         8.03 o
   3  -5   9          8.02         10.99         3.16 o
   4  -5   9         95.71         92.21         8.62 o
   5  -5   9         34.23         32.05         5.14 o
   6  -5   9          4.04          8.24         7.96 o
   7  -5   9          1.05         -0.20         7.76 o
  -9  -4   9        153.01        146.07        19.59 o
  -8  -4   9          5.41          3.92        11.20 o
  -7  -4   9         11.06         10.76         6.14 o
  -6  -4   9          2.08          1.84         2.44 o
  -5  -4   9         90.83         80.79         6.82 o
  -4  -4   9         21.85         21.60         3.44 o
  -3  -4   9        119.84        114.96         7.86 o
  -2  -4   9        360.34        398.49        27.21 o
  -1  -4   9         75.68         64.65         8.42 o
   0  -4   9         38.06         40.49         6.13 o
   1  -4   9         42.95         34.48         4.69 o
   2  -4   9         13.64         11.01         2.76 o
   3  -4   9          0.21         -1.22         1.94 o
   4  -4   9        149.12        180.93        17.98 o
   5  -4   9         27.50         23.69         4.03 o
   6  -4   9         33.37         21.89         4.64 o
   7  -4   9         21.96         15.85         8.17 o
   8  -4   9         75.75         83.04        13.77 o
  -9  -3   9         43.82         33.60        12.09 o
  -8  -3   9         19.72         17.76         7.69 o
  -7  -3   9         17.00         11.25         7.53 o
  -6  -3   9          5.15          2.39         2.34 o
  -5  -3   9         22.95         19.92         1.96 o
  -4  -3   9         15.96         13.30         1.25 o
  -3  -3   9        257.90        259.68        16.81 o
  -2  -3   9        211.73        211.95        11.48 o
  -1  -3   9        254.94        299.53        20.58 o
   0  -3   9          2.89         -0.26         1.42 o
   1  -3   9         57.87         62.98         7.53 o
   2  -3   9         36.17         33.82         6.02 o
   3  -3   9          7.67          5.48         1.86 o
   4  -3   9         70.73         66.85         5.57 o
   5  -3   9         17.37         14.24         3.09 o
   6  -3   9          6.41          2.63         2.65 o
   7  -3   9          8.25          4.29         3.15 o
   8  -3   9         23.34         38.61         5.84 o
 -10  -2   9         11.12         -3.50        10.21 o
  -9  -2   9         28.64         21.25        18.21 o
  -8  -2   9         19.07         21.09         5.79 o
  -7  -2   9          3.70          5.53         4.90 o
  -6  -2   9         18.84         14.90         2.71 o
  -5  -2   9         38.69         38.36         2.40 o
  -4  -2   9         73.26         78.71         3.61 o
  -3  -2   9          5.11          6.00         0.72 o
  -2  -2   9        934.24        944.41        41.60 o
  -1  -2   9        342.80        378.84        15.62 o
   0  -2   9        540.92        571.12        22.19 o
   1  -2   9          6.23          6.96         0.75 o
   2  -2   9        342.66        335.11        12.46 o
   3  -2   9         66.07         61.31         3.04 o
   4  -2   9        213.86        198.41         8.42 o
   5  -2   9         11.01          6.59         1.42 o
   6  -2   9         31.85         26.65         2.97 o
   7  -2   9         11.09          8.09         3.45 o
   8  -2   9         59.87         58.32         5.42 o
 -10  -1   9         11.00         12.45         7.16 o
  -9  -1   9         19.52         10.82         4.01 o
  -8  -1   9         26.28         20.07         4.44 o
  -7  -1   9          2.57         -0.41         7.53 o
  -6  -1   9          4.56          2.44         1.98 o
  -5  -1   9         93.98         93.03         4.00 o
  -4  -1   9         70.76         69.24         3.03 o
  -3  -1   9        495.12        491.43        16.00 o
  -2  -1   9         91.79         86.24         2.83 o
  -1  -1   9       2777.43       2918.16       120.12 o
   0  -1   9         53.04         50.01         1.90 o
   1  -1   9        375.74        379.88        12.13 o
   2  -1   9         28.67         27.68         1.56 o
   3  -1   9          6.23          7.52         1.05 o
   4  -1   9         20.03         17.99         1.83 o
   5  -1   9         47.73         41.38         2.65 o
   6  -1   9          1.99          0.18         1.92 o
   7  -1   9          4.22         -0.57         2.45 o
   8  -1   9          3.33          6.00         3.59 o
   9  -1   9          4.35          2.78         5.05 o
 -10   0   9         19.61         15.58         8.92 o
  -9   0   9          0.08         -2.51         5.02 o
  -8   0   9         88.78         84.19        10.68 o
  -7   0   9         12.11         15.69         3.96 o
  -6   0   9        106.74        104.81         4.79 o
  -5   0   9         86.09         92.16         3.93 o
  -4   0   9        293.88        323.54        11.64 o
  -3   0   9        102.30         96.62         3.82 o
  -2   0   9        721.30        710.69        25.43 o
  -1   0   9        214.94        224.22         7.49 o
   0   0   9        944.31       1000.27        34.90 o
   1   0   9         28.68         25.57         1.16 o
   2   0   9        234.63        222.10         6.78 o
   3   0   9          4.36          3.25         0.91 o
   4   0   9         49.67         43.25         2.48 o
   5   0   9         14.55         12.40         1.74 o
   6   0   9         88.96         72.34         3.84 o
   7   0   9         27.13         28.60         2.85 o
   8   0   9         42.26         41.08         3.87 o
   9   0   9         23.23         10.11         5.19 o
 -10   1   9         11.00         12.38         5.37 o
  -9   1   9         19.53         20.49         6.09 o
  -8   1   9         26.29         13.05         7.29 o
  -7   1   9          2.56          2.31         2.03 o
  -6   1   9          4.56          5.46         1.37 o
  -5   1   9         93.87         87.86         4.32 o
  -4   1   9         70.79         69.76         3.42 o
  -3   1   9        495.44        490.27        16.24 o
  -2   1   9         91.86         84.15         2.95 o
  -1   1   9       2778.66       3024.35       103.79 o
   0   1   9         53.09         46.90         1.78 o
   1   1   9        376.05        400.38        14.12 o
   2   1   9         28.66         25.43         1.34 o
   3   1   9          6.22          9.11         2.28 o
   4   1   9         20.03         17.43         2.13 o
   5   1   9         47.72         43.96         2.84 o
   6   1   9          1.99          1.89         1.99 o
   7   1   9          4.22          0.94         2.48 o
   8   1   9          3.33          2.10         3.65 o
   9   1   9          4.35          0.88         5.37 o
 -10   2   9         11.13         16.48         6.81 o
  -9   2   9         28.66         34.70         6.99 o
  -8   2   9         19.10         28.16         5.38 o
  -7   2   9          3.69          0.88         2.33 o
  -6   2   9         18.83         13.07         2.35 o
  -5   2   9         38.70         30.24         3.68 o
  -4   2   9         73.20         71.87         4.99 o
  -3   2   9          5.10          3.91         0.86 o
  -2   2   9        934.34        947.37        32.72 o
  -1   2   9        342.77        394.48        13.05 o
   0   2   9        540.88        596.10        17.86 o
   1   2   9          6.24          5.45         0.71 o
   2   2   9        342.87        347.02        14.39 o
   3   2   9         66.05         68.14         5.08 o
   4   2   9        213.85        202.35         9.44 o
   5   2   9         10.99          9.43         2.66 o
   6   2   9         31.87         27.07         2.74 o
   7   2   9         11.07         13.14         2.69 o
   8   2   9         59.91         79.02         5.48 o
  -9   3   9         43.84         43.73         7.96 o
  -8   3   9         19.73         16.75         3.63 o
  -7   3   9         17.02          8.65         2.72 o
  -6   3   9          5.14          4.05         3.80 o
  -5   3   9         22.94         19.27         2.30 o
  -4   3   9         15.95         11.30         1.13 o
  -3   3   9        257.94        251.06         9.10 o
  -2   3   9        211.60        208.19         6.97 o
  -1   3   9        254.84        280.18         9.18 o
   0   3   9          2.88          2.59         0.95 o
   1   3   9         57.83         61.02         2.67 o
   2   3   9         36.16         39.20         2.14 o
   3   3   9          7.69          5.19         1.44 o
   4   3   9         70.78         67.98         3.92 o
   5   3   9         17.34         12.36         2.27 o
   6   3   9          6.40          5.71         2.14 o
   7   3   9          8.26          9.55         3.74 o
   8   3   9         23.33         28.41         5.34 o
  -9   4   9        153.13        161.38        22.52 o
  -8   4   9          5.42         -0.24         4.19 o
  -7   4   9         11.06          9.49         4.28 o
  -6   4   9          2.08          0.96         2.93 o
  -5   4   9         90.80         84.26        11.33 o
  -4   4   9         21.84         15.75         1.27 o
  -3   4   9        119.82        108.23         4.25 o
  -2   4   9        360.36        372.32        12.37 o
  -1   4   9         75.68         73.12         3.19 o
   0   4   9         38.08         40.73         2.81 o
   1   4   9         42.98         36.80         3.38 o
   2   4   9         13.63         17.07         1.69 o
   3   4   9          0.22         -1.60         1.60 o
   4   4   9        149.13        165.22         8.14 o
   5   4   9         27.51         33.12         5.72 o
   6   4   9         33.36         32.23         3.66 o
   7   4   9         21.99         23.54         4.08 o
   8   4   9         75.78         79.20         7.45 o
  -8   5   9          2.73         -0.98         3.68 o
  -7   5   9         22.10         18.96         6.59 o
  -6   5   9          8.75          7.44         3.19 o
  -5   5   9         24.16         22.72         3.47 o
  -4   5   9        180.09        166.49        10.12 o
  -3   5   9        176.68        190.36        10.11 o
  -2   5   9        841.43        927.46        47.98 o
  -1   5   9         45.78         38.77         2.39 o
   0   5   9        248.34        248.71        10.10 o
   1   5   9         77.75         77.20         5.48 o
   2   5   9         57.60         55.93         3.71 o
   3   5   9          8.02         13.22         2.58 o
   4   5   9         95.84        106.53         6.15 o
   5   5   9         34.22         36.05         5.36 o
   6   5   9          4.04          4.22         3.78 o
   7   5   9          1.05          2.58         3.54 o
  -7   6   9         10.67          9.88         6.04 o
  -6   6   9          5.82          7.15         4.03 o
  -5   6   9         12.86         10.93         3.25 o
  -4   6   9          0.62         -1.01         2.57 o
  -3   6   9         33.28         37.78         3.92 o
  -2   6   9         33.79         24.75         2.70 o
  -1   6   9         43.58         41.44         3.69 o
   0   6   9          5.89          1.29         2.59 o
   1   6   9         61.39         54.55         6.54 o
   2   6   9         35.33         38.31         3.67 o
   3   6   9        100.54        107.05        10.41 o
   4   6   9         76.70         82.24         5.78 o
   5   6   9          8.61         13.22         3.76 o
   6   6   9          0.29          1.83         4.04 o
  -6   7   9         13.07         16.55         4.67 o
  -5   7   9         29.69         27.77         5.30 o
  -4   7   9         17.32         15.87         3.89 o
  -3   7   9         20.61         18.05         4.03 o
  -2   7   9         28.45         26.62         4.45 o
  -1   7   9         12.86         15.99         3.36 o
   0   7   9          2.70          1.66         3.04 o
   1   7   9         12.89         11.97         3.89 o
   2   7   9         14.22         20.24         4.53 o
   3   7   9         17.01         19.67         4.04 o
   4   7   9         87.73         96.41        12.70 o
   5   7   9         21.82         23.72         8.45 o
  -4   8   9         13.10         10.69         6.90 o
  -3   8   9         13.03         14.13         7.42 o
  -2   8   9         19.41         14.09         4.07 o
  -1   8   9         22.09         13.49         4.09 o
   0   8   9          0.11          2.73         3.33 o
   1   8   9          5.90          0.71         3.60 o
   2   8   9         20.08         20.78         4.82 o
   3   8   9         28.66         29.38         6.08 o
  -1  -7  10          5.56          1.28         6.61 o
   0  -7  10         13.92          4.22         7.73 o
   1  -7  10         45.52         45.41         9.70 o
   2  -7  10         13.61         23.03         7.35 o
  -2  -6  10         62.74         67.00         9.23 o
  -1  -6  10          7.02         13.51         6.61 o
   0  -6  10          1.42         -5.01         5.01 o
   1  -6  10          2.44          1.49         6.82 o
   2  -6  10         25.17         31.88         6.67 o
   3  -6  10         11.39          6.73         8.51 o
   4  -6  10         92.07        100.26        12.44 o
   5  -6  10          9.46         30.29         9.88 o
   6  -6  10          3.61        -11.56        11.56 o
  -8  -5  10         42.20         27.81        15.36 o
  -7  -5  10          1.71         12.24        10.71 o
  -6  -5  10         10.37          3.27         7.62 o
  -5  -5  10         19.23         19.74         6.35 o
  -4  -5  10          9.13         -3.77         4.48 o
  -3  -5  10        233.08        258.52        24.43 o
  -2  -5  10        109.45        113.50        11.36 o
  -1  -5  10         11.02         12.94         4.12 o
   0  -5  10        486.77        494.11        46.22 o
   1  -5  10          5.42          6.37         3.97 o
   2  -5  10        228.67        228.98        22.56 o
   3  -5  10        117.45        108.06         9.43 o
   4  -5  10        250.67        253.27        17.64 o
   5  -5  10         28.28         33.41         7.77 o
   6  -5  10          7.23          9.98         8.13 o
   7  -5  10          3.26         -1.40         7.27 o
  -9  -4  10         47.94         26.29        15.28 o
  -8  -4  10          5.67          0.95        11.00 o
  -7  -4  10         14.64         17.35         9.54 o
  -6  -4  10          0.44          2.68         3.22 o
  -5  -4  10         13.46         15.63         2.83 o
  -4  -4  10         36.85         35.90         3.91 o
  -3  -4  10        209.21        223.65        18.87 o
  -2  -4  10        210.77        202.17        18.71 o
  -1  -4  10        126.11        139.23        12.59 o
   0  -4  10         25.41         23.75         4.46 o
   1  -4  10          9.39          3.63         4.25 o
   2  -4  10         15.02         12.06         2.53 o
   3  -4  10        134.60        130.31         7.63 o
   4  -4  10         15.40         10.98         3.46 o
   5  -4  10         40.30         47.28         6.30 o
   6  -4  10          4.02          1.34         2.95 o
   7  -4  10          8.31         11.91         6.99 o
  -9  -3  10        104.14        103.65        20.39 o
  -8  -3  10         62.51         59.57         6.36 o
  -7  -3  10         29.03         34.38        12.43 o
  -6  -3  10         29.45         21.42         6.77 o
  -5  -3  10         23.34         18.89         2.76 o
  -4  -3  10         22.81         23.38         2.19 o
  -3  -3  10        404.15        404.70        21.76 o
  -2  -3  10          8.27          7.26         1.80 o
  -1  -3  10         24.76         33.04         7.58 o
   0  -3  10         39.45         37.91         5.06 o
   1  -3  10         33.75         34.94         5.85 o
   2  -3  10          6.90          4.59         2.77 o
   3  -3  10         32.70         34.15         3.06 o
   4  -3  10        363.72        338.75        22.23 o
   5  -3  10         72.10         68.69         6.19 o
   6  -3  10         26.91         11.95         4.71 o
   7  -3  10          0.71          2.10         4.03 o
   8  -3  10          0.20          2.47         6.89 o
  -9  -2  10         37.25         30.16         5.03 o
  -8  -2  10        108.36        114.30        20.67 o
  -7  -2  10         10.98          4.62         4.62 o
  -6  -2  10         30.06         28.08         3.39 o
  -5  -2  10          2.03          1.38         0.98 o
  -4  -2  10         62.85         57.86         2.66 o
  -3  -2  10        105.27         95.20         4.96 o
  -2  -2  10         21.63         25.39         1.52 o
  -1  -2  10         10.89         12.85         1.99 o
   0  -2  10        132.83        121.84         4.95 o
   1  -2  10        106.98        104.62         4.53 o
   2  -2  10        386.67        369.12        14.81 o
   3  -2  10        255.48        249.11        10.63 o
   4  -2  10        105.26        105.53         8.39 o
   5  -2  10         42.22         42.55         3.57 o
   6  -2  10         13.11          5.56         2.44 o
   7  -2  10          1.94         -1.52         3.57 o
   8  -2  10         27.70         25.91         4.61 o
 -10  -1  10          2.55         -0.49         5.36 o
  -9  -1  10         50.23         47.75         6.43 o
  -8  -1  10         53.99         48.46         5.64 o
  -7  -1  10         27.77         19.70         6.22 o
  -6  -1  10          3.81          2.59         2.11 o
  -5  -1  10          8.75          9.66         1.60 o
  -4  -1  10        109.72         96.13         3.86 o
  -3  -1  10        320.76        297.80        11.29 o
  -2  -1  10         78.96         75.07         2.80 o
  -1  -1  10        433.62        423.36        13.32 o
   0  -1  10         72.89         75.21         2.77 o
   1  -1  10        687.39        670.91        21.52 o
   2  -1  10          0.63         -0.17         0.73 o
   3  -1  10        247.89        241.19         8.99 o
   4  -1  10         29.01         22.65         1.80 o
   5  -1  10        516.51        458.62        18.33 o
   6  -1  10          3.62          2.64         1.69 o
   7  -1  10         11.64          5.07         2.41 o
   8  -1  10          3.54         -0.05         2.98 o
 -10   0  10         19.06          8.04         6.10 o
  -9   0  10          6.04          2.61         5.01 o
  -8   0  10         97.04        101.05         8.58 o
  -7   0  10         10.32          6.67         3.18 o
  -6   0  10          2.85          0.98         1.42 o
  -5   0  10         48.88         47.70         2.44 o
  -4   0  10         20.25         16.40         1.18 o
  -3   0  10          5.75          5.70         1.10 o
  -2   0  10        121.47        127.17         4.17 o
  -1   0  10        115.61        131.88         4.41 o
   0   0  10          9.49          9.09         0.75 o
   1   0  10         40.28         43.04         1.75 o
   2   0  10        550.07        585.53        19.86 o
   3   0  10         27.49         24.80         1.73 o
   4   0  10        155.92        138.99         5.95 o
   5   0  10         11.18         10.97         1.67 o
   6   0  10          2.21         -2.27         2.27 o
   7   0  10          5.11          3.75         2.12 o
   8   0  10          5.23          2.52         2.92 o
 -10   1  10          2.54          5.56         6.39 o
  -9   1  10         50.28         49.79         7.51 o
  -8   1  10         54.01         60.79         7.76 o
  -7   1  10         27.76         19.36         2.19 o
  -6   1  10          3.82          5.14         1.42 o
  -5   1  10          8.78          8.32         1.41 o
  -4   1  10        109.75        104.02         4.99 o
  -3   1  10        320.69        301.03        10.12 o
  -2   1  10         78.93         76.04         2.83 o
  -1   1  10        433.91        445.63        13.39 o
   0   1  10         72.95         71.81         2.59 o
   1   1  10        687.67        681.34        21.67 o
   2   1  10          0.62          0.18         0.81 o
   3   1  10        247.94        265.57        10.35 o
   4   1  10         29.00         19.99         1.83 o
   5   1  10        516.42        443.10        20.50 o
   6   1  10          3.62          5.92         2.05 o
   7   1  10         11.64         10.20         2.69 o
   8   1  10          3.54         -0.81         3.19 o
  -9   2  10         37.23         42.31         6.27 o
  -8   2  10        108.33        122.39        13.50 o
  -7   2  10         10.95         10.40         2.35 o
  -6   2  10         30.07         31.95         3.13 o
  -5   2  10          2.04          1.41         1.58 o
  -4   2  10         62.89         53.45         3.48 o
  -3   2  10        105.32         94.60         3.78 o
  -2   2  10         21.70         21.50         1.31 o
  -1   2  10         10.86         12.02         1.21 o
   0   2  10        132.88        127.60         4.30 o
   1   2  10        106.92        106.78         4.00 o
   2   2  10        386.59        387.31        16.17 o
   3   2  10        255.48        260.23        11.62 o
   4   2  10        105.24        102.94         4.98 o
   5   2  10         42.23         39.49         3.09 o
   6   2  10         13.12          8.02         2.12 o
   7   2  10          1.93          5.21         2.67 o
   8   2  10         27.72         18.55         3.65 o
  -9   3  10        104.18        104.68        10.11 o
  -8   3  10         62.54         60.80         5.70 o
  -7   3  10         29.02         30.16         3.64 o
  -6   3  10         29.41         24.98         3.10 o
  -5   3  10         23.36         16.55         2.48 o
  -4   3  10         22.83         18.74         1.71 o
  -3   3  10        404.17        387.19        16.11 o
  -2   3  10          8.27          7.44         1.14 o
  -1   3  10         24.76         25.48         1.12 o
   0   3  10         39.39         34.11         1.78 o
   1   3  10         33.75         35.33         2.14 o
   2   3  10          6.89          4.51         1.54 o
   3   3  10         32.69         25.15         2.51 o
   4   3  10        363.60        369.92        17.03 o
   5   3  10         72.06         70.84         7.21 o
   6   3  10         26.85         17.87         3.42 o
   7   3  10          0.72          1.83         3.29 o
   8   3  10          0.20         -2.40         4.10 o
  -9   4  10         47.92         38.88        12.36 o
  -8   4  10          5.66          5.01         3.96 o
  -7   4  10         14.69         15.89         4.25 o
  -6   4  10          0.44         -1.39         3.67 o
  -5   4  10         13.46         14.97        10.69 o
  -4   4  10         36.86         31.21         3.50 o
  -3   4  10        209.33        210.57         7.66 o
  -2   4  10        210.73        206.84         7.18 o
  -1   4  10        126.12        118.77         5.01 o
   0   4  10         25.43         23.96         1.72 o
   1   4  10          9.40          6.89         1.46 o
   2   4  10         15.01         10.24         1.26 o
   3   4  10        134.61        138.52         6.52 o
   4   4  10         15.38          8.17         3.40 o
   5   4  10         40.31         37.16         4.71 o
   6   4  10          4.03         -0.95         3.49 o
   7   4  10          8.31         -1.94         5.47 o
  -8   5  10         42.22         58.36         7.31 o
  -7   5  10          1.71         -3.80         3.80 o
  -6   5  10         10.34          5.65         4.04 o
  -5   5  10         19.23         22.60         5.88 o
  -4   5  10          9.16          8.35         3.34 o
  -3   5  10        233.10        266.04        13.99 o
  -2   5  10        109.46        117.20         6.60 o
  -1   5  10         11.02         13.98         1.95 o
   0   5  10        486.89        530.02        24.34 o
   1   5  10          5.42          3.10         1.58 o
   2   5  10        228.72        250.47        12.43 o
   3   5  10        117.43        124.23         6.60 o
   4   5  10        250.57        287.51        13.78 o
   5   5  10         28.28         23.89         3.55 o
   6   5  10          7.20          6.56         3.73 o
   7   5  10          3.26         -0.98         4.27 o
  -7   6  10          2.13          6.73         5.22 o
  -6   6  10          6.79          7.11         4.73 o
  -5   6  10          0.90          0.15         4.57 o
  -4   6  10         17.45         10.55         4.54 o
  -3   6  10        212.32        200.88        11.53 o
  -2   6  10         62.78         57.00         4.07 o
  -1   6  10          7.01          2.55         1.63 o
   0   6  10          1.42         -0.15         2.37 o
   1   6  10          2.44          0.78         3.22 o
   2   6  10         25.15         25.91         3.12 o
   3   6  10         11.42         14.40         2.94 o
   4   6  10         92.03        100.73         7.44 o
   5   6  10          9.46          8.30         3.26 o
   6   6  10          3.61          4.89         3.75 o
  -6   7  10          0.84         -2.77         5.94 o
  -5   7  10         18.60         21.82        10.27 o
  -4   7  10         54.89         51.84         5.90 o
  -3   7  10         26.77         28.30         3.34 o
  -2   7  10         27.66         19.44         3.38 o
  -1   7  10          5.57          4.02         3.61 o
   0   7  10         13.95         11.44         4.68 o
   1   7  10         45.52         42.58         5.01 o
   2   7  10         13.63         12.64         5.28 o
   3   7  10         20.02          6.73         4.58 o
   4   7  10         90.64         96.02        10.47 o
   5   7  10         11.30          9.60         4.46 o
  -4   8  10          4.72         -3.99         5.64 o
  -3   8  10         24.81          8.95         4.94 o
  -2   8  10         51.52         51.71         5.68 o
  -1   8  10         40.69         40.79         5.79 o
   0   8  10          3.89          2.07         4.14 o
   1   8  10         12.32         20.67         4.83 o
   2   8  10         18.44         15.12         6.17 o
   3   8  10          9.11         11.99         6.33 o
   0  -8  11          3.89          5.35         8.92 o
  -2  -7  11         33.16         31.29         8.04 o
  -1  -7  11          5.89          3.93         6.11 o
   0  -7  11         19.04          9.71         5.85 o
   1  -7  11         25.83         25.61         8.85 o
   2  -7  11         48.58         49.08         8.38 o
  -3  -6  11        435.03        520.50        48.54 o
  -2  -6  11          8.11          9.26         5.70 o
  -1  -6  11         51.65         45.54         8.35 o
   0  -6  11          0.64          5.67         6.41 o
   1  -6  11         26.66         20.60         6.77 o
   2  -6  11         30.65         24.96         6.97 o
   3  -6  11          0.46         10.78         6.32 o
   4  -6  11        189.10        185.41        19.56 o
   5  -6  11          4.02          4.78         7.66 o
  -7  -5  11          2.66          1.00         9.18 o
  -6  -5  11          5.41          9.83         8.98 o
  -5  -5  11          1.87          5.04         5.59 o
  -4  -5  11         46.66         48.95         9.47 o
  -3  -5  11         16.27          8.96         5.57 o
  -2  -5  11         26.55         28.63         5.95 o
  -1  -5  11          5.15          1.83         3.74 o
   0  -5  11         38.47         28.25         6.59 o
   1  -5  11         54.35         52.40         8.11 o
   2  -5  11        223.81        218.76        23.58 o
   3  -5  11         58.53         57.35         8.64 o
   4  -5  11        219.00        248.96        17.47 o
   5  -5  11          8.06          5.43         4.40 o
   6  -5  11          3.94        -10.07        10.07 o
  -8  -4  11         34.65         30.54        14.02 o
  -7  -4  11         25.92         16.61        10.11 o
  -6  -4  11         36.03         31.17         9.11 o
  -5  -4  11         12.66          8.59         7.80 o
  -4  -4  11         38.23         34.42         4.84 o
  -3  -4  11        701.89        700.87        80.51 o
  -2  -4  11          2.92          5.01         2.91 o
  -1  -4  11        165.04        146.03        14.72 o
   0  -4  11         32.78         39.32         5.30 o
   1  -4  11         81.98         82.82         9.48 o
   2  -4  11         77.46         64.29        11.78 o
   3  -4  11         44.78         42.20         4.98 o
   4  -4  11        157.70        175.05        12.54 o
   5  -4  11         24.42         22.62         5.03 o
   6  -4  11         13.94         15.29         5.69 o
   7  -4  11          2.01         17.93         9.89 o
  -9  -3  11         47.42         59.59        15.86 o
  -8  -3  11         34.41         25.54        12.28 o
  -7  -3  11         32.34         30.51         7.01 o
  -6  -3  11         30.02         33.35         8.67 o
  -5  -3  11         94.59         93.49         6.17 o
  -4  -3  11        140.83        133.07         7.70 o
  -3  -3  11         47.69         44.19         3.20 o
  -2  -3  11         46.95         46.37         3.27 o
  -1  -3  11          7.41          8.69         2.96 o
   0  -3  11         19.89         20.45         3.80 o
   1  -3  11         13.53         12.47         4.38 o
   2  -3  11          1.22          1.55         1.61 o
   3  -3  11        228.24        217.35        11.64 o
   4  -3  11         90.46         80.31         6.82 o
   5  -3  11         56.69         48.34         4.89 o
   6  -3  11         12.47          5.49         3.96 o
   7  -3  11          3.48          5.62         5.29 o
   8  -3  11         18.61         14.65         5.33 o
  -9  -2  11         35.64         47.50        13.54 o
  -8  -2  11          1.57         -3.87         3.87 o
  -7  -2  11         56.49         53.65         8.27 o
  -6  -2  11         59.14         48.66         4.67 o
  -5  -2  11        108.28        109.33         5.52 o
  -4  -2  11        109.76        107.80         6.28 o
  -3  -2  11        112.38        109.12         5.36 o
  -2  -2  11        168.32        188.81         8.50 o
  -1  -2  11         41.85         46.22         2.58 o
   0  -2  11         82.06         79.32         4.04 o
   1  -2  11         84.70         83.89         3.98 o
   2  -2  11         41.07         36.36         2.56 o
   3  -2  11        143.12        142.54         6.25 o
   4  -2  11        332.63        334.71        14.27 o
   5  -2  11         79.29         71.76         6.14 o
   6  -2  11         70.19         58.25         4.93 o
   7  -2  11          7.02          3.09         3.39 o
   8  -2  11          1.79          0.67         3.66 o
  -9  -1  11         13.93          8.21         4.35 o
  -8  -1  11         58.66         51.72         6.59 o
  -7  -1  11          8.14          5.27         5.09 o
  -6  -1  11         15.36         16.63         1.88 o
  -5  -1  11         73.72         71.03         3.75 o
  -4  -1  11         97.44         93.56         3.67 o
  -3  -1  11        106.02        108.11         4.08 o
  -2  -1  11         41.17         42.53         2.31 o
  -1  -1  11        175.98        183.98         6.03 o
   0  -1  11          9.04          7.29         1.13 o
   1  -1  11        497.81        536.90        17.50 o
   2  -1  11         74.96         70.42         3.31 o
   3  -1  11        195.25        189.84         8.27 o
   4  -1  11         17.94         15.14         1.69 o
   5  -1  11        426.67        389.92        17.93 o
   6  -1  11          6.38          4.69         1.85 o
   7  -1  11          5.13          7.93         2.96 o
   8  -1  11          6.59          4.05         3.89 o
 -10   0  11         47.96         52.32        16.40 o
  -9   0  11          2.04          1.86         6.52 o
  -8   0  11          0.00         -1.67         2.52 o
  -7   0  11         11.37         11.56         5.97 o
  -6   0  11         79.53         65.21         3.68 o
  -5   0  11          6.18          6.15         1.38 o
  -4   0  11          2.75          2.27         1.37 o
  -3   0  11         12.44         10.18         1.32 o
  -2   0  11       1266.56       1337.44        43.59 o
  -1   0  11        102.88         93.18         3.36 o
   0   0  11        287.70        321.49         9.97 o
   1   0  11         31.35         33.18         1.61 o
   2   0  11         37.78         36.37         1.69 o
   3   0  11        176.99        181.81         7.85 o
   4   0  11        745.07        788.95        32.49 o
   5   0  11         59.25         58.09         3.29 o
   6   0  11        183.98        164.77         7.56 o
   7   0  11         10.73         10.78         2.74 o
   8   0  11          1.54          0.91         4.19 o
  -9   1  11         13.91          3.88         4.03 o
  -8   1  11         58.64         56.75         6.93 o
  -7   1  11          8.12          7.58         2.72 o
  -6   1  11         15.37         12.53         1.79 o
  -5   1  11         73.70         73.33         3.70 o
  -4   1  11         97.42         89.59         4.76 o
  -3   1  11        106.02        101.60         4.12 o
  -2   1  11         41.20         42.76         1.92 o
  -1   1  11        175.92        194.50         6.42 o
   0   1  11          9.02          6.38         0.74 o
   1   1  11        497.85        542.48        19.19 o
   2   1  11         75.00         73.33         2.78 o
   3   1  11        195.43        199.15         8.46 o
   4   1  11         17.95         19.49         1.99 o
   5   1  11        426.68        388.54        16.44 o
   6   1  11          6.39          8.60         2.31 o
   7   1  11          5.10          8.22         3.01 o
   8   1  11          6.59          3.68         3.41 o
  -9   2  11         35.65         37.12         7.29 o
  -8   2  11          1.57         -3.57         3.57 o
  -7   2  11         56.46         59.04         3.94 o
  -6   2  11         59.08         55.00         4.29 o
  -5   2  11        108.16        114.90        11.09 o
  -4   2  11        109.69         98.64         4.47 o
  -3   2  11        112.42        106.69         5.16 o
  -2   2  11        168.43        177.39         6.65 o
  -1   2  11         41.93         44.32         2.20 o
   0   2  11         82.23         82.99         3.27 o
   1   2  11         84.82         91.61         4.55 o
   2   2  11         41.08         37.84         2.26 o
   3   2  11        143.10        156.18         7.46 o
   4   2  11        332.59        333.27        15.57 o
   5   2  11         79.23         70.98         4.53 o
   6   2  11         70.19         67.94         4.58 o
   7   2  11          7.01          3.19         2.37 o
   8   2  11          1.79          1.14         3.57 o
  -9   3  11         47.41         53.27         7.01 o
  -8   3  11         34.39         38.47         4.68 o
  -7   3  11         32.37         42.28         3.96 o
  -6   3  11         30.03         29.66         4.40 o
  -5   3  11         94.56         87.35         7.95 o
  -4   3  11        140.68        126.12         6.18 o
  -3   3  11         47.63         42.98         3.17 o
  -2   3  11         46.95         44.97         3.93 o
  -1   3  11          7.41          7.78         1.32 o
   0   3  11         19.87         20.65         1.38 o
   1   3  11         13.53          9.71         1.06 o
   2   3  11          1.22         -1.32         1.32 o
   3   3  11        228.25        221.99        10.44 o
   4   3  11         90.41         77.42         5.41 o
   5   3  11         56.68         53.46         3.91 o
   6   3  11         12.47          8.16         3.21 o
   7   3  11          3.49         -0.64         3.65 o
   8   3  11         18.58         10.38         3.97 o
  -8   4  11         34.66         24.22         5.33 o
  -7   4  11         25.89         22.32         4.10 o
  -6   4  11         36.00         38.93         4.15 o
  -5   4  11         12.65          8.75         2.94 o
  -4   4  11         38.23         37.57         2.64 o
  -3   4  11        701.83        710.79        30.42 o
  -2   4  11          2.92          1.84         0.52 o
  -1   4  11        164.99        145.08         5.40 o
   0   4  11         32.76         28.49         1.87 o
   1   4  11         82.04         77.03         3.85 o
   2   4  11         77.44         72.47         4.54 o
   3   4  11         44.76         46.02         4.94 o
   4   4  11        157.65        160.64         9.14 o
   5   4  11         24.36         21.40         3.36 o
   6   4  11         13.94         11.65         2.91 o
   7   4  11          2.01         -3.15         4.45 o
  -8   5  11          5.08          3.75         4.90 o
  -7   5  11          2.67          5.15         4.20 o
  -6   5  11          5.41          3.88         4.25 o
  -5   5  11          1.87         -2.96         4.51 o
  -4   5  11         46.60         49.33         4.16 o
  -3   5  11         16.27         12.84         3.30 o
  -2   5  11         26.53         22.86         2.38 o
  -1   5  11          5.15          2.60         1.62 o
   0   5  11         38.48         32.87         3.55 o
   1   5  11         54.35         48.16         2.93 o
   2   5  11        223.87        242.81        12.13 o
   3   5  11         58.53         60.21         4.24 o
   4   5  11        218.94        252.23        13.14 o
   5   5  11          8.06          2.59         2.68 o
   6   5  11          3.95          6.62         2.74 o
  -7   6  11          3.20          7.84         4.92 o
  -6   6  11          0.69          0.52         5.07 o
  -5   6  11          4.50         -3.56         3.56 o
  -4   6  11         44.92         45.99         6.12 o
  -3   6  11        435.03        504.87        27.56 o
  -2   6  11          8.10         11.31         2.38 o
  -1   6  11         51.64         43.15         3.24 o
   0   6  11          0.63          0.81         4.81 o
   1   6  11         26.69         22.77         5.46 o
   2   6  11         30.65         37.03         3.46 o
   3   6  11          0.46         -1.57         3.10 o
   4   6  11        189.14        205.82        11.58 o
   5   6  11          4.03         -0.84         3.79 o
  -5   7  11          8.28          1.58         4.79 o
  -4   7  11         41.51         49.17         8.62 o
  -3   7  11         26.37         19.62         3.60 o
  -2   7  11         33.12         37.47         4.39 o
  -1   7  11          5.89          7.16         3.29 o
   0   7  11         19.04         20.04         4.80 o
   1   7  11         25.84         15.42         3.54 o
   2   7  11         48.63         57.47         6.09 o
   3   7  11         27.52         26.47         5.74 o
   4   7  11          8.68         11.79         6.60 o
  -3   8  11         75.71         79.16         7.49 o
  -2   8  11         60.15         50.71         6.28 o
  -1   8  11          0.78         -0.06         3.27 o
   0   8  11          3.88          5.14         3.37 o
   1   8  11          5.21          0.64         4.96 o
   2   8  11          7.54          2.07         6.24 o
  -1  -8  12          2.66         -0.15         7.97 o
   0  -8  12          1.07         11.78         9.79 o
  -2  -7  12         20.49         19.27         9.63 o
  -1  -7  12          0.51         -1.49         8.30 o
   0  -7  12          0.75          7.39         8.36 o
   1  -7  12          6.84          3.51         8.01 o
   2  -7  12         24.64         19.56         7.54 o
  -3  -6  12        110.84        100.79        14.12 o
  -2  -6  12          1.13         -3.74         8.02 o
  -1  -6  12         14.35          6.14         7.15 o
   0  -6  12          5.30         -6.26         6.26 o
   1  -6  12        108.45         91.22        10.70 o
   2  -6  12          3.39          5.99         6.20 o
   3  -6  12         35.24         34.17         9.23 o
   4  -6  12         92.99         91.88        14.33 o
   5  -6  12          0.29         12.19         9.00 o
  -4  -5  12         19.40         17.22         7.68 o
  -3  -5  12         81.46         60.11         8.44 o
  -2  -5  12         90.74         85.80        11.11 o
  -1  -5  12          1.52         -1.98         5.34 o
   0  -5  12         56.72         42.73         7.68 o
   1  -5  12         12.37         16.64         7.16 o
   2  -5  12         51.96         59.49         9.22 o
   3  -5  12        113.33        123.81        13.51 o
   4  -5  12         63.46         54.32         8.33 o
   5  -5  12          1.71         -3.59         4.44 o
   6  -5  12         13.63          4.00         6.97 o
  -8  -4  12         15.25         20.23        12.06 o
  -7  -4  12         22.05         15.55         8.55 o
  -6  -4  12         44.58         32.32         8.79 o
  -5  -4  12          1.55         -1.99         4.79 o
  -4  -4  12        387.38        423.41        40.57 o
  -3  -4  12        206.56        220.30        15.62 o
  -2  -4  12          8.55          9.45         4.18 o
  -1  -4  12          3.03         -3.00         3.00 o
   0  -4  12          3.51         16.13         4.90 o
   1  -4  12        242.75        252.45        23.71 o
   2  -4  12         12.08          2.98         4.87 o
   3  -4  12         24.39         31.76         5.83 o
   4  -4  12         60.92         60.49         5.92 o
   5  -4  12         30.15         34.12         6.47 o
   6  -4  12         32.93         37.33         6.92 o
   7  -4  12         14.52          8.46         6.41 o
  -9  -3  12          1.68         -9.45        16.36 o
  -8  -3  12         20.53         24.30        10.97 o
  -7  -3  12         31.06         19.01         9.42 o
  -6  -3  12         44.45         39.85         7.90 o
  -5  -3  12        130.66        127.27         8.95 o
  -4  -3  12        199.62        193.86        13.83 o
  -3  -3  12         72.33         77.02         4.80 o
  -2  -3  12        145.46        152.78        16.21 o
  -1  -3  12          9.85          6.82         4.00 o
   0  -3  12          0.03          1.12         4.01 o
   1  -3  12         61.75         59.09         7.36 o
   2  -3  12        264.87        274.79        15.14 o
   3  -3  12        545.20        572.16        30.69 o
   4  -3  12        177.40        190.30        12.43 o
   5  -3  12         25.06         26.94         4.47 o
   6  -3  12          8.95          7.84         3.69 o
   7  -3  12         30.69         37.84         8.12 o
  -9  -2  12          2.14          2.73         7.62 o
  -8  -2  12         18.70          9.49         9.88 o
  -7  -2  12         19.49         20.15         3.67 o
  -6  -2  12         27.72         26.98         5.31 o
  -5  -2  12         58.43         60.77         4.74 o
  -4  -2  12        264.36        272.88        11.36 o
  -3  -2  12         32.22         32.40         2.19 o
  -2  -2  12        361.62        402.31        18.05 o
  -1  -2  12          6.66          4.74         1.99 o
   0  -2  12         46.56         45.84         2.63 o
   1  -2  12         20.13         18.72         1.51 o
   2  -2  12        127.47        131.64         5.79 o
   3  -2  12         84.25         75.86         3.63 o
   4  -2  12          3.11         -0.08         1.07 o
   5  -2  12         14.08         14.16         3.40 o
   6  -2  12         44.73         48.66         5.85 o
   7  -2  12         27.65         26.59         4.27 o
   8  -2  12         50.87         58.64         9.01 o
  -9  -1  12        103.01        103.36        20.61 o
  -8  -1  12         12.08         10.80         3.96 o
  -7  -1  12        126.11        124.05         9.55 o
  -6  -1  12          9.98          8.18         4.12 o
  -5  -1  12        266.64        263.37        10.70 o
  -4  -1  12        160.79        159.90         6.67 o
  -3  -1  12        241.65        243.53         8.17 o
  -2  -1  12          2.08          3.27         1.95 o
  -1  -1  12        169.44        183.09         6.51 o
   0  -1  12         17.34         15.85         1.15 o
   1  -1  12        309.36        284.63         9.66 o
   2  -1  12         49.68         43.61         2.65 o
   3  -1  12       2033.70       2090.23        89.37 o
   4  -1  12         34.10         33.01         2.38 o
   5  -1  12         49.63         53.74         3.42 o
   6  -1  12          4.53          4.14         2.14 o
   7  -1  12          3.06         -2.67         3.48 o
   8  -1  12          2.69          2.08         5.75 o
  -9   0  12          0.16          2.53         5.14 o
  -8   0  12          0.15         -2.00         2.85 o
  -7   0  12         14.62         10.79         3.41 o
  -6   0  12          0.00         -0.52         1.47 o
  -5   0  12        206.97        215.64         9.10 o
  -4   0  12         63.32         59.64         2.81 o
  -3   0  12        124.31        120.44         5.15 o
  -2   0  12        816.12        904.58        29.78 o
  -1   0  12         22.49         19.88         1.13 o
   0   0  12        131.12        108.72         4.04 o
   1   0  12          1.04          0.91         0.71 o
   2   0  12        625.59        667.47        23.91 o
   3   0  12         11.30         11.65         1.65 o
   4   0  12         45.01         37.24         2.63 o
   5   0  12        128.40        129.52         8.96 o
   6   0  12         51.54         54.72         4.01 o
   7   0  12         54.05         58.24         4.97 o
   8   0  12         84.80         80.64         7.89 o
  -9   1  12        103.01        104.28        14.83 o
  -8   1  12         12.08         16.45         8.07 o
  -7   1  12        126.05        115.14         8.28 o
  -6   1  12          9.97         10.65         2.09 o
  -5   1  12        266.52        265.63        12.05 o
  -4   1  12        160.76        162.12         6.21 o
  -3   1  12        241.69        247.36         9.21 o
  -2   1  12          2.08          2.15         0.89 o
  -1   1  12        169.56        185.42         6.96 o
   0   1  12         17.33         16.09         1.12 o
   1   1  12        309.45        292.68        10.25 o
   2   1  12         49.66         42.58         2.21 o
   3   1  12       2033.67       2205.17        91.82 o
   4   1  12         34.11         29.73         2.50 o
   5   1  12         49.66         57.73         3.88 o
   6   1  12          4.53          3.92         2.35 o
   7   1  12          3.06          3.10         2.66 o
   8   1  12          2.70          1.71         3.80 o
  -9   2  12          2.14          7.50         8.16 o
  -8   2  12         18.72         20.98         4.86 o
  -7   2  12         19.50         17.97         4.80 o
  -6   2  12         27.72         23.29         4.43 o
  -5   2  12         58.45         61.40         6.61 o
  -4   2  12        264.51        263.40        10.59 o
  -3   2  12         32.16         29.23         2.60 o
  -2   2  12        361.57        401.30        14.83 o
  -1   2  12          6.67          5.84         1.16 o
   0   2  12         46.65         49.24         2.09 o
   1   2  12         20.10         18.17         2.05 o
   2   2  12        127.58        131.19         5.23 o
   3   2  12         84.26         83.45         4.77 o
   4   2  12          3.11          2.97         1.57 o
   5   2  12         14.05          9.90         2.07 o
   6   2  12         44.74         53.39         5.97 o
   7   2  12         27.61         21.82         4.14 o
   8   2  12         50.85         43.24         4.95 o
  -9   3  12          1.68         -2.44         4.44 o
  -8   3  12         20.53         19.10         5.77 o
  -7   3  12         31.06         32.67         4.46 o
  -6   3  12         44.45         43.93         5.50 o
  -5   3  12        130.65        126.70         7.77 o
  -4   3  12        199.65        195.31         8.04 o
  -3   3  12         72.30         72.45         3.78 o
  -2   3  12        145.36        148.41         6.49 o
  -1   3  12          9.83          8.84         1.32 o
   0   3  12          0.03          0.33         1.07 o
   1   3  12         61.76         56.52         2.95 o
   2   3  12        264.84        293.32        13.16 o
   3   3  12        545.17        573.42        24.94 o
   4   3  12        177.33        182.65        11.48 o
   5   3  12         25.04         22.02         2.90 o
   6   3  12          8.94          5.40         3.13 o
   7   3  12         30.71         34.12         5.24 o
  -8   4  12         15.26         15.54         5.02 o
  -7   4  12         22.07         25.14         4.80 o
  -6   4  12         44.58         50.77         6.60 o
  -5   4  12          1.55         -0.40         3.90 o
  -4   4  12        387.39        405.12        18.63 o
  -3   4  12        206.44        214.63        10.01 o
  -2   4  12          8.55          7.93         2.17 o
  -1   4  12          3.03          1.74         0.69 o
   0   4  12          3.51          2.81         1.15 o
   1   4  12        242.61        240.55        10.75 o
   2   4  12         12.09         10.35         2.07 o
   3   4  12         24.38         29.20         3.03 o
   4   4  12         60.92         66.43         4.68 o
   5   4  12         30.17         29.64         3.86 o
   6   4  12         32.91         25.68         4.20 o
   7   4  12         14.51         14.82         4.94 o
  -8   5  12          2.20          3.91         4.62 o
  -7   5  12         13.30         19.70         5.66 o
  -6   5  12         18.18         20.79         4.15 o
  -5   5  12         18.91         15.35         5.71 o
  -4   5  12         19.40         17.33         4.31 o
  -3   5  12         81.48         71.51         5.04 o
  -2   5  12         90.71         89.93         6.12 o
  -1   5  12          1.52         -1.26         2.09 o
   0   5  12         56.72         50.74         6.80 o
   1   5  12         12.37         10.49         2.34 o
   2   5  12         51.95         48.00         4.34 o
   3   5  12        113.35        119.36         7.08 o
   4   5  12         63.41         66.79         4.90 o
   5   5  12          1.71          1.96         2.58 o
   6   5  12         13.64         16.83         4.40 o
  -7   6  12         19.76         24.06         6.45 o
  -6   6  12         13.00         19.20         5.35 o
  -5   6  12         34.81         53.49         8.07 o
  -4   6  12         16.12         16.49         4.96 o
  -3   6  12        110.77         98.60         6.56 o
  -2   6  12          1.14          2.70         2.74 o
  -1   6  12         14.35          9.81         3.31 o
   0   6  12          5.30          4.96         3.14 o
   1   6  12        108.40         99.32        17.12 o
   2   6  12          3.40          0.41         3.22 o
   3   6  12         35.28         33.06         5.22 o
   4   6  12         93.01        108.42        10.09 o
   5   6  12          0.29          4.54         4.84 o
  -5   7  12         12.94         12.90         5.37 o
  -4   7  12         20.01         22.90         6.13 o
  -3   7  12        112.35        116.42        16.79 o
  -2   7  12         20.50         17.26         3.70 o
  -1   7  12          0.51          2.31         3.28 o
   0   7  12          0.75          4.66         4.32 o
   1   7  12          6.84          1.95         3.67 o
   2   7  12         24.63         23.17         5.06 o
   3   7  12         24.98         24.06         4.94 o
   4   7  12         12.23         23.69         6.28 o
  -3   8  12         32.50         24.83         8.00 o
  -2   8  12          8.13          3.24         4.07 o
  -1   8  12          2.66          0.98         6.09 o
   0   8  12          1.07         -0.27         4.53 o
   1   8  12          6.23          4.27         5.93 o
  -1  -8  13          5.54          3.25         7.09 o
   0  -8  13          0.53         -1.14         6.19 o
  -3  -7  13         45.16         31.52         9.70 o
  -2  -7  13         15.23         19.33        11.26 o
  -1  -7  13          6.89          7.52         9.09 o
   0  -7  13         21.35         24.49         9.40 o
   1  -7  13          2.79         -8.57         8.57 o
   2  -7  13         41.92         30.53         8.95 o
  -4  -6  13         32.99         32.44         8.18 o
  -3  -6  13         75.37         97.63        12.33 o
  -2  -6  13          2.52          6.08         7.61 o
  -1  -6  13          3.09          3.23         4.61 o
   0  -6  13         18.98         18.19         7.09 o
   1  -6  13         48.17         44.84         9.10 o
   2  -6  13          5.48          4.95         6.72 o
   3  -6  13         90.17         93.20        13.62 o
   4  -6  13         43.54         35.33        10.29 o
   5  -6  13          5.83         -2.81         9.03 o
  -5  -5  13          6.12         -1.95         6.37 o
  -4  -5  13         88.14         84.22        10.38 o
  -3  -5  13         90.53         79.48        12.19 o
  -2  -5  13        114.90        116.10        13.17 o
  -1  -5  13         10.67          3.74         5.52 o
   0  -5  13         92.30         95.11        10.43 o
   1  -5  13         16.81         27.06         7.30 o
   2  -5  13         59.98         65.06         8.25 o
   3  -5  13         57.33         67.81        10.94 o
   4  -5  13         56.77         55.43         7.36 o
   5  -5  13          8.61          1.50         6.27 o
   6  -5  13          7.13         14.30        11.85 o
  -8  -4  13          0.81          6.03        13.48 o
  -7  -4  13         24.02         16.77         9.34 o
  -6  -4  13         11.42         11.86         9.00 o
  -5  -4  13        142.66        152.36        11.83 o
  -4  -4  13        329.17        356.62        32.90 o
  -3  -4  13        130.45        112.34         9.62 o
  -2  -4  13         33.55         39.27         6.84 o
  -1  -4  13         37.27         30.47         6.41 o
   0  -4  13          7.46         15.02         4.92 o
   1  -4  13         60.88         50.81         7.44 o
   2  -4  13         19.07         14.50         6.51 o
   3  -4  13        276.52        291.43        25.18 o
   4  -4  13         14.64         12.14         4.45 o
   5  -4  13         29.07         28.90         5.68 o
   6  -4  13         15.86         25.00         6.54 o
  -9  -3  13         31.64         42.59        16.36 o
  -8  -3  13         13.49         19.72        10.75 o
  -7  -3  13         12.68          4.69         9.00 o
  -6  -3  13         97.31         91.51        15.34 o
  -5  -3  13         22.66         21.11         4.30 o
  -4  -3  13         20.90         16.54         3.75 o
  -3  -3  13        137.97        127.43        10.13 o
  -2  -3  13         23.36         24.59         2.74 o
  -1  -3  13         57.36         48.55         6.99 o
   0  -3  13         28.73         33.96         5.87 o
   1  -3  13         98.82        106.03        11.72 o
   2  -3  13         79.31         78.11         5.13 o
   3  -3  13        149.99        179.12        17.62 o
   4  -3  13         35.58         25.35         6.58 o
   5  -3  13          3.76          2.96         4.80 o
   6  -3  13         37.30         26.14         8.74 o
   7  -3  13         25.85         29.17         7.63 o
  -9  -2  13         24.15         12.62        13.05 o
  -8  -2  13         66.47         73.05        14.21 o
  -7  -2  13         15.39          9.26         8.05 o
  -6  -2  13         31.24         23.93         5.69 o
  -5  -2  13        134.57        152.53         7.72 o
  -4  -2  13        525.34        534.35        30.04 o
  -3  -2  13        109.50        108.36         5.57 o
  -2  -2  13         35.21         34.19         2.81 o
  -1  -2  13         10.80         10.43         2.19 o
   0  -2  13         13.31         12.39         1.58 o
   1  -2  13          7.39          8.36         1.26 o
   2  -2  13         36.56         37.84         2.16 o
   3  -2  13        205.47        205.34         8.87 o
   4  -2  13         71.42         71.11         4.84 o
   5  -2  13         50.33         50.00         6.65 o
   6  -2  13          2.91          6.70         3.70 o
   7  -2  13          8.19         13.30         4.20 o
  -9  -1  13         58.80         70.40        13.70 o
  -8  -1  13          6.52          1.76         9.25 o
  -7  -1  13         11.53          9.05         3.06 o
  -6  -1  13          0.93          0.86         1.96 o
  -5  -1  13        101.21         98.71         5.42 o
  -4  -1  13         31.06         26.97         1.61 o
  -3  -1  13        406.69        416.32        14.35 o
  -2  -1  13        146.43        161.83         7.54 o
  -1  -1  13        264.69        283.78        11.17 o
   0  -1  13         16.67         18.15         1.39 o
   1  -1  13        147.33        146.26         5.44 o
   2  -1  13        162.03        163.01         6.29 o
   3  -1  13         81.67         74.14         3.88 o
   4  -1  13         77.64         77.08         4.01 o
   5  -1  13        187.35        185.10         9.18 o
   6  -1  13          0.56         -3.04         3.04 o
   7  -1  13        144.04        143.76        10.72 o
   8  -1  13          2.03         -1.60         5.12 o
  -9   0  13          4.39         -4.71        12.07 o
  -8   0  13         45.29         48.25        10.68 o
  -7   0  13          0.15         -1.15         3.11 o
  -6   0  13          0.33         -1.72         1.74 o
  -5   0  13         80.58         78.17         3.86 o
  -4   0  13        914.10        957.95        36.76 o
  -3   0  13          1.21         -0.19         0.85 o
  -2   0  13         17.96         13.13         1.33 o
  -1   0  13          0.81          0.62         0.94 o
   0   0  13          0.40          1.04         0.90 o
   1   0  13         12.45         12.58         1.51 o
   2   0  13          6.45          5.34         1.12 o
   3   0  13          0.30         -0.31         1.46 o
   4   0  13        391.88        394.60        17.43 o
   5   0  13          9.43         11.78         2.17 o
   6   0  13         13.24          9.92         2.61 o
   7   0  13         43.95         46.71         5.61 o
   8   0  13         22.09         20.22         4.40 o
  -9   1  13         58.81         61.99         8.37 o
  -8   1  13          6.52          0.67         4.53 o
  -7   1  13         11.53         10.88         2.97 o
  -6   1  13          0.93          0.59         2.21 o
  -5   1  13        101.15        100.46         7.05 o
  -4   1  13         31.08         26.76         2.18 o
  -3   1  13        406.54        421.29        18.58 o
  -2   1  13        146.42        156.95         6.50 o
  -1   1  13        264.85        287.98        10.55 o
   0   1  13         16.70         16.12         1.57 o
   1   1  13        147.40        143.43         5.15 o
   2   1  13        162.01        165.80         6.61 o
   3   1  13         81.66         76.31         4.83 o
   4   1  13         77.67         79.12         4.51 o
   5   1  13        187.34        194.47         9.34 o
   6   1  13          0.56          0.44         2.00 o
   7   1  13        144.02        141.46         7.69 o
   8   1  13          2.03         -4.76         4.82 o
  -9   2  13         24.15         22.15         6.92 o
  -8   2  13         66.45         80.39         9.75 o
  -7   2  13         15.37         19.10         2.51 o
  -6   2  13         31.28         30.66         5.57 o
  -5   2  13        134.61        149.17         8.73 o
  -4   2  13        525.32        534.14        21.69 o
  -3   2  13        109.44        104.47         5.26 o
  -2   2  13         35.15         32.86         2.16 o
  -1   2  13         10.80         11.62         1.39 o
   0   2  13         13.30          8.37         1.07 o
   1   2  13          7.39          8.37         1.24 o
   2   2  13         36.55         33.81         2.12 o
   3   2  13        205.41        215.75         9.76 o
   4   2  13         71.40         66.99         4.20 o
   5   2  13         50.34         49.97         3.63 o
   6   2  13          2.91          1.15         2.28 o
   7   2  13          8.18          6.16         3.32 o
  -9   3  13         31.66         26.04         5.76 o
  -8   3  13         13.50         11.24         4.92 o
  -7   3  13         12.68         15.50         3.10 o
  -6   3  13         97.27         92.18         8.50 o
  -5   3  13         22.69         22.33         4.56 o
  -4   3  13         20.96         17.75         2.15 o
  -3   3  13        137.95        129.79         6.17 o
  -2   3  13         23.36         19.21         2.02 o
  -1   3  13         57.34         47.36         2.95 o
   0   3  13         28.70         25.15         2.01 o
   1   3  13         98.74        106.01         4.42 o
   2   3  13         79.25         79.11         4.24 o
   3   3  13        149.97        164.42         7.80 o
   4   3  13         35.59         28.05         2.78 o
   5   3  13          3.77          3.03         3.22 o
   6   3  13         37.25         34.05         4.70 o
   7   3  13         25.83         28.57         4.64 o
  -8   4  13          0.81          4.05         5.32 o
  -7   4  13         24.02         26.34        13.51 o
  -6   4  13         11.42         10.17         3.95 o
  -5   4  13        142.72        161.38        25.55 o
  -4   4  13        329.13        352.85        16.33 o
  -3   4  13        130.37        120.84         8.29 o
  -2   4  13         33.53         37.14         2.99 o
  -1   4  13         37.23         33.99         2.68 o
   0   4  13          7.46          7.30         1.25 o
   1   4  13         60.91         59.01         3.58 o
   2   4  13         19.06         20.12         2.15 o
   3   4  13        276.45        288.62        13.58 o
   4   4  13         14.64          6.96         2.40 o
   5   4  13         29.05         25.60         3.38 o
   6   4  13         15.86         12.80         4.06 o
  -7   5  13          8.12          6.29         9.11 o
  -6   5  13         39.27         36.96         6.42 o
  -5   5  13          6.12         -0.35         5.89 o
  -4   5  13         88.23         93.59         7.70 o
  -3   5  13         90.52         82.72         5.70 o
  -2   5  13        114.91        119.71         7.28 o
  -1   5  13         10.67          4.82         2.29 o
   0   5  13         92.30         95.14         5.81 o
   1   5  13         16.80         14.16         2.80 o
   2   5  13         59.92         52.85         4.60 o
   3   5  13         57.32         62.99         4.33 o
   4   5  13         56.79         67.40         5.32 o
   5   5  13          8.61          2.06         3.82 o
   6   5  13          7.13          5.89         5.56 o
  -6   6  13          7.89          3.15         4.97 o
  -5   6  13         95.79         96.57         9.36 o
  -4   6  13         32.99         31.86         6.42 o
  -3   6  13         75.33         69.29         5.55 o
  -2   6  13          2.51         -0.48         3.09 o
  -1   6  13          3.08         -2.01         3.78 o
   0   6  13         18.98         17.79         3.21 o
   1   6  13         48.18         46.62         4.90 o
   2   6  13          5.48          1.92         2.80 o
   3   6  13         90.13         90.04         7.75 o
   4   6  13         43.52         45.97         6.04 o
   5   6  13          5.83         -0.09         4.55 o
  -5   7  13         11.32         17.90         5.61 o
  -4   7  13         48.86         39.62         7.84 o
  -3   7  13         45.18         40.73        11.00 o
  -2   7  13         15.22         19.84         4.15 o
  -1   7  13          6.90          6.67         3.51 o
   0   7  13         21.36         29.97         5.81 o
   1   7  13          2.80          1.91         4.65 o
   2   7  13         41.91         30.18         4.99 o
   3   7  13         32.56         22.27         5.88 o
  -1   8  13          5.53         12.85         4.41 o
   0   8  13          0.53          2.75         4.43 o
  -3  -7  14         15.12         -0.27        10.06 o
  -2  -7  14         10.06          5.10        10.26 o
  -1  -7  14          2.05         -4.48         9.27 o
   0  -7  14          7.49         12.26         9.59 o
   1  -7  14          9.90         12.45         9.64 o
   2  -7  14          0.37          0.19         9.67 o
  -4  -6  14         13.08         -5.92         8.78 o
  -3  -6  14         58.04         66.55        10.56 o
  -2  -6  14          2.31          2.65         8.27 o
  -1  -6  14          6.52          6.34         7.48 o
   0  -6  14          1.64          6.48         5.36 o
   1  -6  14         21.58         16.42         7.56 o
   2  -6  14         43.66         41.43        10.20 o
   3  -6  14         12.48         10.16         7.19 o
   4  -6  14          1.45          3.79         5.74 o
  -5  -5  14         17.67          9.00         7.90 o
  -4  -5  14        111.41        104.39        13.37 o
  -3  -5  14          3.40          6.78         7.53 o
  -2  -5  14         12.33          0.53         6.67 o
  -1  -5  14          1.74          9.96         5.25 o
   0  -5  14        173.51        189.56        17.52 o
   1  -5  14         16.18         25.16         5.21 o
   2  -5  14        170.79        166.91        17.90 o
   3  -5  14         38.72         48.38         9.18 o
   4  -5  14          8.21         14.40         5.66 o
   5  -5  14          5.86         11.16         5.97 o
  -5  -4  14         27.25         30.20         7.33 o
  -4  -4  14        109.53        106.78        12.13 o
  -3  -4  14         36.99         35.92         6.49 o
  -2  -4  14          5.44         -1.63         4.24 o
  -1  -4  14         24.04         23.10         6.32 o
   0  -4  14         39.62         34.38         7.12 o
   1  -4  14         48.23         45.68         6.77 o
   2  -4  14         51.88         47.50         8.52 o
   3  -4  14         15.48         19.11         4.31 o
   4  -4  14         46.44         47.15         8.49 o
   5  -4  14         12.16         11.89         5.17 o
   6  -4  14          5.95          6.18         6.26 o
  -8  -3  14         27.93         27.74        12.48 o
  -7  -3  14         22.52         23.89         9.44 o
  -6  -3  14         83.97         90.96         9.18 o
  -5  -3  14         63.62         55.54         6.64 o
  -4  -3  14        161.68        154.99        12.62 o
  -3  -3  14         31.09         24.56         7.59 o
  -2  -3  14        138.54        129.25        11.10 o
  -1  -3  14         54.19         47.83         7.27 o
   0  -3  14         51.25         55.99         7.87 o
   1  -3  14         61.78         56.24         9.09 o
   2  -3  14         10.91          9.86         3.49 o
   3  -3  14         20.71         19.47         3.49 o
   4  -3  14         67.36         66.39         6.87 o
   5  -3  14          3.00          2.21         3.65 o
   6  -3  14         11.70          7.45         3.84 o
   7  -3  14          1.66         -3.91         6.18 o
  -9  -2  14          2.36         13.93        12.11 o
  -8  -2  14          7.38         -4.81         9.24 o
  -7  -2  14          5.91         12.69         7.79 o
  -6  -2  14        202.09        209.26        16.92 o
  -5  -2  14        313.66        334.03        22.97 o
  -4  -2  14        819.20        897.96        58.73 o
  -3  -2  14        276.80        273.32        14.31 o
  -2  -2  14        250.61        283.78        15.39 o
  -1  -2  14          8.04          5.74         1.45 o
   0  -2  14          1.56          0.56         1.44 o
   1  -2  14         81.28         84.91         4.12 o
   2  -2  14        591.18        624.65        25.99 o
   3  -2  14         60.49         63.64         3.82 o
   4  -2  14          3.43          0.82         2.70 o
   5  -2  14         19.11         14.84         3.17 o
   6  -2  14         17.88         27.30         9.08 o
   7  -2  14         48.77         65.03         6.59 o
  -9  -1  14          5.22         13.30        13.01 o
  -8  -1  14          0.04          2.02         8.60 o
  -7  -1  14         18.99         16.51         8.32 o
  -6  -1  14          9.49          9.30         2.58 o
  -5  -1  14         15.34         13.98         2.01 o
  -4  -1  14         22.65         25.56         1.51 o
  -3  -1  14        369.49        380.33        18.02 o
  -2  -1  14         45.49         51.43         3.45 o
  -1  -1  14        205.22        230.49         9.18 o
   0  -1  14         11.91         10.88         1.23 o
   1  -1  14        188.42        186.70         7.12 o
   2  -1  14        142.02        147.41         6.01 o
   3  -1  14        178.14        179.02         7.90 o
   4  -1  14          0.25         -0.52         2.76 o
   5  -1  14         22.74         21.05         2.55 o
   6  -1  14          9.35          8.75         3.46 o
   7  -1  14         62.73         63.99         8.21 o
  -9   0  14         59.18         49.88        15.82 o
  -8   0  14          5.88         -3.48         9.37 o
  -7   0  14          9.96          7.68         3.53 o
  -6   0  14        138.62        135.41         7.05 o
  -5   0  14        202.49        234.05        10.64 o
  -4   0  14        579.07        596.56        23.69 o
  -3   0  14         71.93         75.30         3.47 o
  -2   0  14         19.96         19.46         1.56 o
  -1   0  14          3.06          4.27         1.17 o
   0   0  14         45.37         45.55         2.38 o
   1   0  14          2.49          2.80         1.07 o
   2   0  14        909.96        932.03        35.50 o
   3   0  14         23.28         25.82         2.24 o
   4   0  14         30.48         33.98         3.70 o
   5   0  14          2.49         -1.76         3.48 o
   6   0  14         95.12         93.70         5.72 o
   7   0  14          5.07          8.59         3.72 o
  -9   1  14          5.21         -5.97        10.38 o
  -8   1  14          0.04         -0.74         3.04 o
  -7   1  14         18.98         20.63         2.77 o
  -6   1  14          9.48          9.31         3.30 o
  -5   1  14         15.34         18.99         2.77 o
  -4   1  14         22.65         24.85         2.99 o
  -3   1  14        369.39        379.54        15.55 o
  -2   1  14         45.50         48.76         3.06 o
  -1   1  14        205.17        227.55         8.62 o
   0   1  14         11.90          8.90         1.05 o
   1   1  14        188.49        190.45         7.01 o
   2   1  14        142.09        140.10         5.69 o
   3   1  14        178.26        179.69         8.00 o
   4   1  14          0.25         -1.78         2.45 o
   5   1  14         22.75         19.50         2.77 o
   6   1  14          9.36          6.80         2.70 o
   7   1  14         62.72         69.46         8.45 o
  -9   2  14          2.35          1.13         5.54 o
  -8   2  14          7.38          8.60         5.01 o
  -7   2  14          5.90          5.92         3.64 o
  -6   2  14        202.06        194.39        11.80 o
  -5   2  14        313.52        298.75        23.63 o
  -4   2  14        819.06        916.33        40.74 o
  -3   2  14        276.73        289.07        12.78 o
  -2   2  14        250.58        285.36        12.49 o
  -1   2  14          8.05          4.41         1.25 o
   0   2  14          1.57          1.45         0.98 o
   1   2  14         81.35         91.16         4.10 o
   2   2  14        591.24        631.75        27.22 o
   3   2  14         60.49         64.88         4.10 o
   4   2  14          3.44          4.22         2.10 o
   5   2  14         19.08         19.93         3.44 o
   6   2  14         17.86         14.86         3.55 o
   7   2  14         48.76         68.46         5.81 o
  -8   3  14         27.93         32.42         4.92 o
  -7   3  14         22.53         21.89         3.68 o
  -6   3  14         83.96         94.94         7.90 o
  -5   3  14         63.61         64.91        12.00 o
  -4   3  14        161.60        161.38         7.83 o
  -3   3  14         31.07         29.69         2.85 o
  -2   3  14        138.52        149.61         7.27 o
  -1   3  14         54.22         50.17         3.18 o
   0   3  14         51.25         50.61         3.00 o
   1   3  14         61.78         61.79         3.57 o
   2   3  14         10.88         11.97         3.31 o
   3   3  14         20.68         22.33         2.73 o
   4   3  14         67.34         67.01         4.27 o
   5   3  14          3.00          2.55         2.47 o
   6   3  14         11.69          6.14         3.10 o
   7   3  14          1.66          4.24         3.25 o
  -8   4  14          6.78         12.92         4.93 o
  -7   4  14          8.08         10.89         4.33 o
  -6   4  14         26.78         28.07        12.22 o
  -5   4  14         27.20         29.47         7.56 o
  -4   4  14        109.51        115.68         7.03 o
  -3   4  14         36.98         28.17         3.48 o
  -2   4  14          5.44          0.90         1.56 o
  -1   4  14         24.00         22.98         4.49 o
   0   4  14         39.62         41.75         3.23 o
   1   4  14         48.30         40.77         3.67 o
   2   4  14         51.90         45.55         3.58 o
   3   4  14         15.48         17.10         2.58 o
   4   4  14         46.44         49.80         3.62 o
   5   4  14         12.14         10.68         3.22 o
   6   4  14          5.95          5.85         3.65 o
  -7   5  14          1.04         -4.98         5.54 o
  -6   5  14         78.60         81.27         8.46 o
  -5   5  14         17.67         20.33        11.38 o
  -4   5  14        111.35        110.02         8.70 o
  -3   5  14          3.40         -2.84         2.84 o
  -2   5  14         12.29         11.86         2.21 o
  -1   5  14          1.73          0.70         2.02 o
   0   5  14        173.50        170.24         9.86 o
   1   5  14         16.18         17.79         3.71 o
   2   5  14        170.74        197.80        10.75 o
   3   5  14         38.72         30.98         5.53 o
   4   5  14          8.21         12.69         5.55 o
   5   5  14          5.86         10.03         6.95 o
  -6   6  14         10.43         19.77         4.73 o
  -5   6  14         21.27         21.56         7.00 o
  -4   6  14         13.07         15.00         5.67 o
  -3   6  14         58.02         50.81         5.09 o
  -2   6  14          2.31          1.98         2.85 o
  -1   6  14          6.53          7.80         3.46 o
   0   6  14          1.64         -0.22         2.74 o
   1   6  14         21.62         14.38         3.62 o
   2   6  14         43.66         48.02         4.74 o
   3   6  14         12.48         10.47         3.90 o
   4   6  14          1.45          5.54         4.07 o
  -4   7  14         37.97         26.54         6.25 o
  -3   7  14         15.10         14.77         5.25 o
  -2   7  14         10.06          7.42         3.59 o
  -1   7  14          2.05          6.71         3.12 o
   0   7  14          7.49         12.19         4.75 o
   1   7  14          9.89         10.69         4.18 o
   2   7  14          0.37         -0.65         3.82 o
  -3  -7  15          3.31         -2.78         8.52 o
  -2  -7  15          2.15          4.54         8.01 o
  -1  -7  15          1.49          4.25         7.95 o
   0  -7  15         71.94         78.10        11.97 o
   1  -7  15         28.09         34.67        12.17 o
   2  -7  15          6.07         23.71        11.30 o
  -4  -6  15         33.08         16.97        10.10 o
  -3  -6  15          8.85          3.93        10.02 o
  -2  -6  15          1.03          1.78         9.00 o
  -1  -6  15          0.04         -8.49         9.08 o
   0  -6  15         13.25         22.07         8.39 o
   1  -6  15         29.64         34.23         9.43 o
   2  -6  15          9.89          4.62         9.44 o
   3  -6  15         52.76         49.98        12.00 o
  -5  -5  15         12.85         17.51        10.49 o
  -4  -5  15          4.66         -1.04         8.83 o
  -3  -5  15         14.66          2.23         6.35 o
  -2  -5  15          6.21          5.23         7.13 o
  -1  -5  15          7.15         18.42         7.75 o
   0  -5  15        177.65        153.16        17.05 o
   1  -5  15         33.03         33.67        10.39 o
   2  -5  15         33.39         42.48         9.58 o
   3  -5  15         43.74         60.16        11.09 o
   4  -5  15         50.77         34.95         9.92 o
   5  -5  15          6.28         11.04         7.24 o
  -6  -4  15         75.61         69.21        11.53 o
  -5  -4  15         36.33         37.15         8.62 o
  -4  -4  15         12.77         -0.22         7.68 o
  -3  -4  15          7.25          9.84         6.16 o
  -2  -4  15          1.65          2.14         6.86 o
  -1  -4  15          1.75          2.84         6.13 o
   0  -4  15          5.04          1.53         6.47 o
   1  -4  15        125.88        130.53        13.68 o
   2  -4  15        204.24        225.20        23.24 o
   3  -4  15        142.68        150.41        11.95 o
   4  -4  15          3.06          4.26         6.88 o
   5  -4  15          7.57          7.94         6.01 o
   6  -4  15         10.42         11.26         6.44 o
  -8  -3  15          3.65         -0.22        10.39 o
  -7  -3  15         15.31         18.84         9.56 o
  -6  -3  15         21.59         16.17         4.81 o
  -5  -3  15         54.29         54.44         6.42 o
  -4  -3  15         26.07         29.43         4.81 o
  -3  -3  15         92.39         87.14         9.61 o
  -2  -3  15          0.15         -0.14         1.33 o
  -1  -3  15          0.79          3.79         5.27 o
   0  -3  15        137.31        141.32        14.49 o
   1  -3  15         74.87         82.66        10.31 o
   2  -3  15         18.14         15.53         4.25 o
   3  -3  15         43.80         52.12         6.23 o
   4  -3  15         13.88         11.47         4.05 o
   5  -3  15          4.42          4.01         6.04 o
   6  -3  15         11.99         11.09         5.42 o
  -8  -2  15          6.53         10.36        10.59 o
  -7  -2  15         19.90         15.77         8.76 o
  -6  -2  15         21.38         14.96         4.97 o
  -5  -2  15         44.78         49.64         5.59 o
  -4  -2  15        151.12        127.89        11.06 o
  -3  -2  15          8.79          6.98         2.58 o
  -2  -2  15        103.07        108.86         6.57 o
  -1  -2  15         58.24         55.25         3.49 o
   0  -2  15         68.57         59.21         3.74 o
   1  -2  15         13.50         11.65         1.62 o
   2  -2  15        450.01        492.60        21.16 o
   3  -2  15         36.59         43.24         3.90 o
   4  -2  15         25.78         29.45         8.12 o
   5  -2  15         15.88         16.50         3.57 o
   6  -2  15        112.33        132.17        10.69 o
   7  -2  15          3.17          8.09         6.45 o
  -9  -1  15          1.42          4.53        13.97 o
  -8  -1  15          6.40         16.21         9.99 o
  -7  -1  15         43.66         30.07         6.55 o
  -6  -1  15          8.47          7.42         4.43 o
  -5  -1  15         90.29         88.39         6.86 o
  -4  -1  15          7.70          6.46         0.82 o
  -3  -1  15         98.92         95.61         6.05 o
  -2  -1  15          3.19          1.96         1.90 o
  -1  -1  15          4.87          5.71         1.13 o
   0  -1  15         27.86         24.07         1.69 o
   1  -1  15        178.44        188.50         7.47 o
   2  -1  15         43.65         38.58         3.50 o
   3  -1  15         82.46         85.22         5.10 o
   4  -1  15         15.20         12.00         2.34 o
   5  -1  15         34.20         35.75         4.24 o
   6  -1  15          4.41          6.10         3.47 o
   7  -1  15         20.80         36.75        11.08 o
  -9   0  15         13.21         32.28        15.45 o
  -8   0  15          2.09          9.06        10.00 o
  -7   0  15         13.80          6.15         3.18 o
  -6   0  15         46.09         47.70         3.66 o
  -5   0  15        396.23        473.84        21.42 o
  -4   0  15        371.69        402.79        16.01 o
  -3   0  15         12.80         12.24         1.55 o
  -2   0  15        171.47        159.45         6.69 o
  -1   0  15         14.69          9.59         1.38 o
   0   0  15          5.56          5.93         1.60 o
   1   0  15         27.48         23.67         1.86 o
   2   0  15       1207.54       1293.97        57.25 o
   3   0  15         65.16         64.62         3.63 o
   4   0  15          0.86         -1.55         1.75 o
   5   0  15         35.61         33.47         3.07 o
   6   0  15        143.61        159.12        10.97 o
   7   0  15          4.97          4.59         3.53 o
  -9   1  15          1.42        -13.54        13.54 o
  -8   1  15          6.40          1.06         2.53 o
  -7   1  15         43.64         47.55         4.24 o
  -6   1  15          8.47          9.85         2.37 o
  -5   1  15         90.27         75.14         5.94 o
  -4   1  15          7.70          7.42         2.03 o
  -3   1  15         98.91         99.88         4.61 o
  -2   1  15          3.19          3.53         1.32 o
  -1   1  15          4.85          2.66         1.28 o
   0   1  15         27.86         21.58         1.82 o
   1   1  15        178.41        187.33         7.88 o
   2   1  15         43.65         39.24         2.94 o
   3   1  15         82.49         90.85         8.10 o
   4   1  15         15.20         13.68         2.46 o
   5   1  15         34.23         34.19         3.52 o
   6   1  15          4.41          8.71         5.59 o
   7   1  15         20.80         17.25         7.60 o
  -8   2  15          6.52          0.74         4.20 o
  -7   2  15         19.92         17.51         6.80 o
  -6   2  15         21.37         18.95         4.88 o
  -5   2  15         44.80         46.36         5.07 o
  -4   2  15        151.10        125.03         6.44 o
  -3   2  15          8.77          9.95         2.85 o
  -2   2  15        103.00        113.04         5.91 o
  -1   2  15         58.22         55.96         4.52 o
   0   2  15         68.56         65.36         5.33 o
   1   2  15         13.48         11.91         2.57 o
   2   2  15        449.91        507.92        21.40 o
   3   2  15         36.59         34.71         2.72 o
   4   2  15         25.78         24.29         2.52 o
   5   2  15         15.87         19.52         3.05 o
   6   2  15        112.34        131.89         8.07 o
   7   2  15          3.16         -3.66         3.66 o
  -8   3  15          3.65          3.71         4.74 o
  -7   3  15         15.31         12.68         6.38 o
  -6   3  15         21.62         22.53         5.36 o
  -5   3  15         54.33         55.25        10.03 o
  -4   3  15         26.07         22.37         2.63 o
  -3   3  15         92.39         89.59         4.86 o
  -2   3  15          0.15          0.37         1.62 o
  -1   3  15          0.80          1.33         1.74 o
   0   3  15        137.28        136.47         7.75 o
   1   3  15         74.89         86.89         4.63 o
   2   3  15         18.14         18.33         2.16 o
   3   3  15         43.79         49.10         3.85 o
   4   3  15         13.86          9.84         2.35 o
   5   3  15          4.40          3.53         2.62 o
   6   3  15         11.96          9.97         4.34 o
  -7   4  15         22.70         12.86         5.07 o
  -6   4  15         75.61         80.14        11.62 o
  -5   4  15         36.32         30.58         8.62 o
  -4   4  15         12.76         15.14         4.50 o
  -3   4  15          7.22          6.13         2.20 o
  -2   4  15          1.66          4.03         2.25 o
  -1   4  15          1.75         -0.04         1.96 o
   0   4  15          5.04          1.55         3.29 o
   1   4  15        125.76        142.94         7.90 o
   2   4  15        204.21        239.90        12.43 o
   3   4  15        142.56        164.72         9.54 o
   4   4  15          3.06          2.83         2.52 o
   5   4  15          7.57          5.82         3.78 o
   6   4  15         10.42          8.81         4.88 o
  -7   5  15         10.47         16.68         5.14 o
  -6   5  15         48.85         48.85        15.03 o
  -5   5  15         12.85         10.27         5.98 o
  -4   5  15          4.66          1.86         3.65 o
  -3   5  15         14.66         12.62         3.12 o
  -2   5  15          6.20          4.78         2.19 o
  -1   5  15          7.15         -0.38         2.80 o
   0   5  15        177.52        181.00        11.27 o
   1   5  15         33.03         45.56         4.40 o
   2   5  15         33.39         36.72         4.10 o
   3   5  15         43.74         40.55         4.93 o
   4   5  15         50.80         42.53         5.24 o
   5   5  15          6.28          5.07         5.48 o
  -5   6  15         35.87         22.65        11.40 o
  -4   6  15         33.09         24.53         7.50 o
  -3   6  15          8.86         12.14         5.35 o
  -2   6  15          1.03         -1.79         4.89 o
  -1   6  15          0.04         -3.22         3.70 o
   0   6  15         13.26         11.34         3.34 o
   1   6  15         29.60         22.08         4.51 o
   2   6  15          9.90         14.86         3.87 o
   3   6  15         52.70         62.60         6.33 o
   4   6  15         22.55         31.72        12.77 o
  -3   7  15          3.31          3.46         4.52 o
  -2   7  15          2.16          3.09         4.68 o
  -1   7  15          1.49          4.72         4.92 o
   0   7  15         71.90         53.84         9.94 o
   1   7  15         28.07         33.06         5.64 o
   2   7  15          6.07          2.60         4.49 o
  -2  -7  16          9.38         15.87        13.06 o
  -1  -7  16          4.14          8.02         8.70 o
   0  -7  16         23.38         30.11        11.94 o
  -4  -6  16         16.50          8.57        11.67 o
  -3  -6  16         40.68         60.17        11.47 o
  -2  -6  16          2.74         12.61         9.67 o
  -1  -6  16         11.40         22.76         9.19 o
   0  -6  16         15.24         20.27        10.11 o
   1  -6  16         12.55         13.73         8.86 o
   2  -6  16          6.33         16.59         9.69 o
   3  -6  16         46.65         38.38        11.03 o
  -5  -5  16         22.94         21.77        10.83 o
  -4  -5  16         32.16         33.78         8.31 o
  -3  -5  16         18.65          6.25         8.58 o
  -2  -5  16         15.42         17.21         8.55 o
  -1  -5  16         23.02         24.55         7.97 o
   0  -5  16         28.75         35.97         8.77 o
   1  -5  16          9.92         14.09         8.07 o
   2  -5  16         11.63          5.04         7.54 o
   3  -5  16         25.17         32.55         9.71 o
   4  -5  16          3.10         12.37        10.03 o
  -6  -4  16         48.46         56.67        12.31 o
  -5  -4  16         13.04         -3.02         8.94 o
  -4  -4  16          6.28         -2.70         7.61 o
  -3  -4  16         33.55         32.28         7.40 o
  -2  -4  16          2.56          4.65         5.34 o
  -1  -4  16          7.46          4.56         5.26 o
   0  -4  16         15.10          9.20         7.26 o
   1  -4  16         36.44         30.34         6.45 o
   2  -4  16         47.21         45.21         9.61 o
   3  -4  16         49.20         47.21         5.99 o
   4  -4  16         16.02         15.59         5.08 o
   5  -4  16          2.74         11.23         6.70 o
  -6  -3  16         39.64         31.49         8.25 o
  -5  -3  16        261.34        243.03        20.29 o
  -4  -3  16        203.04        187.95        14.42 o
  -3  -3  16         36.04         24.76         7.94 o
  -2  -3  16         51.40         38.79         8.94 o
  -1  -3  16         10.28          9.86         4.56 o
   0  -3  16         45.53         54.89         9.58 o
   1  -3  16         18.16         -2.98         6.24 o
   2  -3  16         37.70         47.84         7.91 o
   3  -3  16         28.78         18.16         8.93 o
   4  -3  16         38.75         27.89         6.17 o
   5  -3  16         13.77          3.59         4.42 o
   6  -3  16         38.05         37.68         8.37 o
  -8  -2  16          1.54         14.71        11.73 o
  -7  -2  16         16.13         11.88         5.30 o
  -6  -2  16         24.09         30.85         9.23 o
  -5  -2  16         92.09         95.01         9.46 o
  -4  -2  16         33.18         28.85         3.32 o
  -3  -2  16         25.75         26.01         2.94 o
  -2  -2  16         34.15         31.65         3.30 o
  -1  -2  16         25.44         27.34         2.29 o
   0  -2  16         68.71         58.92         3.88 o
   1  -2  16         73.86         88.24         5.43 o
   2  -2  16        343.72        360.43        18.12 o
   3  -2  16         92.84        101.03         6.90 o
   4  -2  16         36.15         35.42         4.81 o
   5  -2  16          7.24          4.22         3.84 o
   6  -2  16         24.17         34.20         5.16 o
  -8  -1  16         16.37         36.24        11.84 o
  -7  -1  16          2.07         -0.31         5.91 o
  -6  -1  16         16.16          2.70         5.93 o
  -5  -1  16        724.87        832.73        45.23 o
  -4  -1  16         49.34         45.61         3.46 o
  -3  -1  16        233.82        278.55        14.76 o
  -2  -1  16         12.55         15.23         2.40 o
  -1  -1  16         26.99         25.48         1.82 o
   0  -1  16          0.35         -0.16         1.03 o
   1  -1  16        126.54        128.25         7.29 o
   2  -1  16         46.92         46.88         3.25 o
   3  -1  16         28.58         26.60         2.83 o
   4  -1  16         10.12          8.97         2.24 o
   5  -1  16         28.08         21.47         3.91 o
   6  -1  16          6.54          4.45         3.26 o
  -8   0  16          3.56          6.33         9.91 o
  -7   0  16          0.58         -3.53         3.53 o
  -6   0  16         26.94         32.17         6.78 o
  -5   0  16         94.62        106.61         5.44 o
  -4   0  16         36.50         32.46         4.83 o
  -3   0  16         16.52         18.53         1.82 o
  -2   0  16        101.76        111.23         4.90 o
  -1   0  16         14.94         15.21         1.55 o
   0   0  16        130.41        141.01         7.42 o
   1   0  16         79.27         85.58         4.53 o
   2   0  16        390.88        455.46        19.43 o
   3   0  16          4.48          4.34         1.63 o
   4   0  16         10.30          7.87         2.33 o
   5   0  16         22.84         28.96         2.83 o
   6   0  16         45.06         47.07         5.89 o
  -8   1  16         16.36         15.65         6.25 o
  -7   1  16          2.07          0.80         3.79 o
  -6   1  16         16.16         11.59         5.73 o
  -5   1  16        724.79        840.23        44.98 o
  -4   1  16         49.31         42.28         5.81 o
  -3   1  16        233.69        256.00        12.47 o
  -2   1  16         12.55         11.62         2.12 o
  -1   1  16         26.99         23.33         2.16 o
   0   1  16          0.35          1.63         1.20 o
   1   1  16        126.55        131.94         5.69 o
   2   1  16         46.91         50.47         3.16 o
   3   1  16         28.58         32.53         2.82 o
   4   1  16         10.13         10.45         2.28 o
   5   1  16         28.09         29.13         3.15 o
   6   1  16          6.53         12.11         3.88 o
  -8   2  16          1.55          0.64         5.59 o
  -7   2  16         16.13         11.25         3.80 o
  -6   2  16         24.12         31.48         7.40 o
  -5   2  16         92.14        101.92        12.12 o
  -4   2  16         33.18         27.34         2.58 o
  -3   2  16         25.76         23.40         2.33 o
  -2   2  16         34.14         35.07         4.01 o
  -1   2  16         25.46         27.52         2.63 o
   0   2  16         68.68         66.96         8.99 o
   1   2  16         73.83         77.26         4.44 o
   2   2  16        343.70        379.47        15.75 o
   3   2  16         92.92         96.70         5.41 o
   4   2  16         36.19         39.82         4.34 o
   5   2  16          7.25          6.21         2.86 o
   6   2  16         24.15         29.59         4.28 o
  -8   3  16         12.87         17.44         5.89 o
  -7   3  16         10.41         26.58         7.09 o
  -6   3  16         39.64         31.91         6.09 o
  -5   3  16        261.32        271.05        17.70 o
  -4   3  16        202.99        208.24        10.89 o
  -3   3  16         36.01         34.59         2.99 o
  -2   3  16         51.38         50.04         4.94 o
  -1   3  16         10.28          8.49         2.30 o
   0   3  16         45.57         50.11         4.72 o
   1   3  16         18.13         16.74         2.76 o
   2   3  16         37.74         40.47         6.30 o
   3   3  16         28.78         29.83         2.87 o
   4   3  16         38.75         41.93         4.37 o
   5   3  16         13.76         16.20         3.25 o
   6   3  16         38.02         35.42         4.82 o
  -7   4  16         48.52         52.50         7.77 o
  -6   4  16         48.47         58.61         6.85 o
  -5   4  16         13.04         10.28         4.89 o
  -4   4  16          6.28          3.22         4.65 o
  -3   4  16         33.57         32.74         4.00 o
  -2   4  16          2.56          1.83         1.66 o
  -1   4  16          7.47          8.41         2.53 o
   0   4  16         15.10          8.73         2.74 o
   1   4  16         36.43         42.34         5.18 o
   2   4  16         47.21         48.92         6.18 o
   3   4  16         49.26         59.79         6.61 o
   4   4  16         16.03         19.57         3.90 o
   5   4  16          2.72          4.18         4.03 o
  -6   5  16          5.15         13.14         7.06 o
  -5   5  16         22.94         18.12        11.34 o
  -4   5  16         32.10         29.37         5.86 o
  -3   5  16         18.65         17.40         4.02 o
  -2   5  16         15.42         17.90         3.42 o
  -1   5  16         23.02         12.01         3.18 o
   0   5  16         28.79         27.76         4.31 o
   1   5  16          9.92          7.03         5.14 o
   2   5  16         11.63         12.22         4.07 o
   3   5  16         25.17         22.66         4.61 o
   4   5  16          3.10          0.44         5.42 o
  -5   6  16         25.65         33.35         6.25 o
  -4   6  16         16.50         12.94         5.02 o
  -3   6  16         40.71         45.09         6.62 o
  -2   6  16          2.73          2.54         3.71 o
  -1   6  16         11.42         13.93         4.24 o
   0   6  16         15.25         17.79         4.29 o
   1   6  16         12.55         12.94         4.28 o
   2   6  16          6.32          2.91         3.72 o
   3   6  16         46.70         49.23         6.02 o
  -2   7  16          9.39          8.01         4.00 o
  -1   7  16          4.14          3.30         4.44 o
   0   7  16         23.39         15.61         4.60 o
   1   7  16         39.69         54.71        12.26 o
  -4  -6  17          0.99          5.02        10.80 o
  -3  -6  17          3.16         -8.46         9.95 o
  -2  -6  17          2.40         -6.65         6.65 o
  -1  -6  17         32.53         30.05         8.43 o
   0  -6  17         45.21         46.94         9.28 o
   1  -6  17         69.25         85.03        11.79 o
   2  -6  17          1.35          2.42         9.79 o
  -6  -5  17          2.39         -6.33         9.03 o
  -5  -5  17          7.46          8.46         9.36 o
  -4  -5  17         24.54         35.22        11.56 o
  -3  -5  17          0.41          4.23         7.69 o
  -2  -5  17          1.30          3.11         8.48 o
  -1  -5  17          7.89          2.08         5.52 o
   0  -5  17         41.16         44.09        11.49 o
   1  -5  17         11.41         13.31         9.26 o
   2  -5  17         25.71         27.17         9.70 o
   3  -5  17         26.14         28.32        10.63 o
   4  -5  17         14.70         15.61        12.06 o
  -6  -4  17         27.32         37.06         9.59 o
  -5  -4  17          0.23         17.33        12.20 o
  -4  -4  17         21.17          3.47         9.25 o
  -3  -4  17          9.67         27.39         8.77 o
  -2  -4  17          4.28          0.65         6.02 o
  -1  -4  17         68.10         59.60         9.33 o
   0  -4  17         10.10         16.20         7.78 o
   1  -4  17        185.26        209.52        20.41 o
   2  -4  17          8.03          7.73         4.98 o
   3  -4  17          3.07         -2.56         4.27 o
   4  -4  17          3.58          7.73         6.22 o
   5  -4  17          1.44         -6.27         6.27 o
  -7  -3  17          4.65          4.39         8.61 o
  -6  -3  17          3.38          0.49         9.53 o
  -5  -3  17         40.11         24.10         9.15 o
  -4  -3  17         25.13         14.68         9.83 o
  -3  -3  17         40.06         47.09         7.64 o
  -2  -3  17         38.01         34.99         6.66 o
  -1  -3  17        152.64        119.29        14.35 o
   0  -3  17         45.60         51.76         8.71 o
   1  -3  17         27.16         26.88         6.94 o
   2  -3  17         11.11         23.37         7.97 o
   3  -3  17         33.30         25.75         4.81 o
   4  -3  17          0.23          5.20         4.09 o
   5  -3  17          1.15          2.37         5.50 o
  -8  -2  17          1.05          2.95        11.88 o
  -7  -2  17          5.42          6.19         5.60 o
  -6  -2  17         23.48         18.96         6.54 o
  -5  -2  17         31.53         29.87         8.02 o
  -4  -2  17         37.96         41.62         4.13 o
  -3  -2  17         12.87          9.11         2.46 o
  -2  -2  17          9.11         11.13         2.68 o
  -1  -2  17         20.75         18.19         3.41 o
   0  -2  17         30.59         23.64         2.63 o
   1  -2  17        210.00        239.91        12.72 o
   2  -2  17         51.06         48.64         3.97 o
   3  -2  17          7.69          3.33         3.52 o
   4  -2  17          9.46         11.29         3.75 o
   5  -2  17          2.49          1.51         3.48 o
   6  -2  17          5.97         -0.90         4.68 o
  -8  -1  17         25.71         31.09        14.41 o
  -7  -1  17         36.96         34.57         9.47 o
  -6  -1  17         37.14         43.70         4.89 o
  -5  -1  17          5.69          1.65         2.96 o
  -4  -1  17         25.31         28.00         6.29 o
  -3  -1  17         21.35         18.09         4.06 o
  -2  -1  17         12.11         11.50         2.52 o
  -1  -1  17        358.53        378.43        19.11 o
   0  -1  17         40.49         45.29         3.22 o
   1  -1  17        132.04        135.30         6.67 o
   2  -1  17         36.90         40.84         3.70 o
   3  -1  17         23.89         24.73         3.22 o
   4  -1  17          1.25          1.24         2.89 o
   5  -1  17          9.35          5.29         3.17 o
   6  -1  17          7.81          8.78         3.97 o
  -8   0  17          0.53        -10.21        10.21 o
  -7   0  17          9.94         10.35         4.97 o
  -6   0  17         20.31         26.56         5.60 o
  -5   0  17        120.39        128.82        10.77 o
  -4   0  17          3.88         -0.48         1.53 o
  -3   0  17          2.36          2.71         2.36 o
  -2   0  17          0.20         -0.89         1.71 o
  -1   0  17          1.98          0.10         1.13 o
   0   0  17         97.02         91.45         5.26 o
   1   0  17         91.32         99.16         6.05 o
   2   0  17        143.87        139.99         6.79 o
   3   0  17          4.02          3.13         2.20 o
   4   0  17          3.33          1.89         2.17 o
   5   0  17          0.24          1.79         3.21 o
   6   0  17          0.13          2.86         4.89 o
  -8   1  17         25.72         32.76         7.52 o
  -7   1  17         36.97         40.32         5.53 o
  -6   1  17         37.13         38.88         4.95 o
  -5   1  17          5.68          3.43         2.97 o
  -4   1  17         25.32         23.69         2.99 o
  -3   1  17         21.34         21.86         3.91 o
  -2   1  17         12.10          7.34         2.04 o
  -1   1  17        358.50        385.25        17.67 o
   0   1  17         40.49         33.87         3.69 o
   1   1  17        132.05        140.08         8.97 o
   2   1  17         36.92         38.52         3.05 o
   3   1  17         23.95         25.87         3.63 o
   4   1  17          1.26          1.69         2.36 o
   5   1  17          9.35         10.33         4.05 o
   6   1  17          7.82          7.77         4.60 o
  -8   2  17          1.05          2.98         4.62 o
  -7   2  17          5.42         -3.83         4.63 o
  -6   2  17         23.46         20.52         5.02 o
  -5   2  17         31.50         27.09         6.09 o
  -4   2  17         37.92         40.90         5.99 o
  -3   2  17         12.88         15.30         2.55 o
  -2   2  17          9.10         11.19         1.99 o
  -1   2  17         20.75         16.89         2.45 o
   0   2  17         30.61         23.78         4.00 o
   1   2  17        210.06        231.69        12.45 o
   2   2  17         51.04         45.06         3.42 o
   3   2  17          7.70          4.34         2.75 o
   4   2  17          9.45          3.76         2.93 o
   5   2  17          2.50          2.81         3.10 o
   6   2  17          5.98         10.23         3.56 o
  -7   3  17          4.66         -5.34         6.68 o
  -6   3  17          3.37          4.12         5.07 o
  -5   3  17         40.10         45.53         6.29 o
  -4   3  17         25.14         17.49         2.79 o
  -3   3  17         40.09         35.64         3.71 o
  -2   3  17         38.00         37.77         3.20 o
  -1   3  17        152.59        140.57         7.18 o
   0   3  17         45.59         41.63         3.58 o
   1   3  17         27.16         27.69         3.51 o
   2   3  17         11.12          6.06         2.48 o
   3   3  17         33.32         37.94         4.19 o
   4   3  17          0.24          4.83         3.58 o
   5   3  17          1.16         -2.86         3.56 o
  -7   4  17         40.20         40.04         7.80 o
  -6   4  17         27.31         26.29         6.88 o
  -5   4  17          0.23          0.59         4.48 o
  -4   4  17         21.17         17.38         6.42 o
  -3   4  17          9.70          5.25         3.38 o
  -2   4  17          4.28          7.61         2.68 o
  -1   4  17         68.08         66.89         4.49 o
   0   4  17         10.11         12.35         3.07 o
   1   4  17        185.24        212.85        11.76 o
   2   4  17          8.03          6.30         3.49 o
   3   4  17          3.07          6.78         3.73 o
   4   4  17          3.57         -0.50         3.66 o
   5   4  17          1.43         -4.04         4.25 o
  -6   5  17          2.38         -5.32         5.32 o
  -5   5  17          7.46         13.98         5.29 o
  -4   5  17         24.56         20.03         5.17 o
  -3   5  17          0.41          0.67         2.72 o
  -2   5  17          1.30          2.42         3.99 o
  -1   5  17          7.89          5.54         3.35 o
   0   5  17         41.16         44.72         4.69 o
   1   5  17         11.42          7.92         3.59 o
   2   5  17         25.70         28.03         5.17 o
   3   5  17         26.14         32.18         4.96 o
   4   5  17         14.69          9.66         5.77 o
  -4   6  17          1.00          2.91         6.42 o
  -3   6  17          3.17          3.37         4.50 o
  -2   6  17          2.40          2.65         3.58 o
  -1   6  17         32.52         31.49         4.31 o
   0   6  17         45.19         56.50         7.54 o
   1   6  17         69.21         70.01         6.71 o
   2   6  17          1.35          6.84         6.26 o
  -3  -6  18         12.81         19.61         9.14 o
  -2  -6  18          7.98          0.82         9.94 o
  -1  -6  18         10.24          2.08        10.28 o
   0  -6  18         44.71         37.65        11.58 o
   1  -6  18         12.25         11.20        11.50 o
  -5  -5  18         12.56          3.40        12.05 o
  -4  -5  18         13.57         14.93         9.15 o
  -3  -5  18          0.38          2.40         9.33 o
  -2  -5  18         13.27          9.89         6.58 o
  -1  -5  18          5.74         11.22         7.85 o
   0  -5  18          8.99          5.38         8.49 o
   1  -5  18         14.55         13.06        10.76 o
   2  -5  18         26.95          8.83        10.13 o
   3  -5  18         24.03         45.83        11.28 o
  -6  -4  18          4.95          7.97         8.40 o
  -5  -4  18          0.02         -6.34        10.87 o
  -4  -4  18         50.38         64.09        10.57 o
  -3  -4  18          3.36         12.37         6.67 o
  -2  -4  18          6.77          3.29         7.38 o
  -1  -4  18         31.95         24.77         7.23 o
   0  -4  18         12.42         11.30         7.78 o
   1  -4  18         32.75         38.04        10.36 o
   2  -4  18         21.89         10.72        10.00 o
   3  -4  18         51.34         64.54        12.64 o
   4  -4  18         18.77         24.73        15.75 o
  -7  -3  18          2.76          0.02         7.02 o
  -6  -3  18         29.06         27.60         7.47 o
  -5  -3  18         11.87          8.62         6.73 o
  -4  -3  18          9.91          5.88         6.18 o
  -3  -3  18          8.15          5.39         5.37 o
  -2  -3  18         49.95         54.11         9.47 o
  -1  -3  18         40.89         37.31         6.88 o
   0  -3  18          5.81          8.81         2.44 o
   1  -3  18        121.23        117.89        13.55 o
   2  -3  18         30.40         33.07         7.62 o
   3  -3  18          5.71         15.69         4.09 o
   4  -3  18          1.60         -5.17         5.17 o
   5  -3  18         22.51         21.59         7.92 o
  -7  -2  18          6.53         19.23        10.07 o
  -6  -2  18         23.06          7.05         7.54 o
  -5  -2  18         14.89         17.86         5.91 o
  -4  -2  18         11.02         13.62         3.02 o
  -3  -2  18          5.96          1.03         3.22 o
  -2  -2  18          7.92          8.36         2.13 o
  -1  -2  18         35.97         28.57         4.04 o
   0  -2  18         18.40         16.14         3.18 o
   1  -2  18         30.20         36.52         3.21 o
   2  -2  18         89.91        102.80         9.07 o
   3  -2  18         26.96         26.45         7.36 o
   4  -2  18         10.49         15.64         4.84 o
   5  -2  18          9.65          2.58         4.58 o
  -8  -1  18         20.38         16.08        12.59 o
  -7  -1  18          7.70          4.41         6.96 o
  -6  -1  18         56.81         58.92         5.70 o
  -5  -1  18         83.24         90.92         6.78 o
  -4  -1  18          5.68          5.38         5.21 o
  -3  -1  18         13.77         16.21         2.99 o
  -2  -1  18         30.51         30.98         3.41 o
  -1  -1  18          0.56          2.23         1.80 o
   0  -1  18          8.30          6.79         2.28 o
   1  -1  18        363.57        421.08        22.11 o
   2  -1  18          0.65          0.98         2.06 o
   3  -1  18         16.72         18.62         4.52 o
   4  -1  18          1.64         -2.92         3.59 o
   5  -1  18         51.70         58.11         6.86 o
  -8   0  18          9.09         11.31        12.77 o
  -7   0  18         13.66          9.71         4.25 o
  -6   0  18         45.69         47.43         6.34 o
  -5   0  18         36.62         25.43         5.52 o
  -4   0  18          1.40          4.62         2.75 o
  -3   0  18          0.28          2.61         2.04 o
  -2   0  18         24.96         24.15         2.44 o
  -1   0  18          8.62          9.75         2.24 o
   0   0  18         72.45         82.58         5.16 o
   1   0  18         74.72         71.23         4.28 o
   2   0  18        150.45        170.69         9.14 o
   3   0  18          7.30          7.61         1.89 o
   4   0  18          1.29          3.12         2.38 o
   5   0  18          1.43         -1.78         4.16 o
   6   0  18          0.08          0.34         4.73 o
  -8   1  18         20.38         26.62         8.39 o
  -7   1  18          7.70         15.53         4.41 o
  -6   1  18         56.83         46.54        10.26 o
  -5   1  18         83.23         91.72        13.35 o
  -4   1  18          5.69         -1.68         2.50 o
  -3   1  18         13.77         14.38         2.40 o
  -2   1  18         30.51         28.13         3.31 o
  -1   1  18          0.56          0.72         2.02 o
   0   1  18          8.31         10.20         2.67 o
   1   1  18        363.57        414.53        22.55 o
   2   1  18          0.65         -0.63         1.92 o
   3   1  18         16.72         12.49         2.48 o
   4   1  18          1.65          3.47         2.14 o
   5   1  18         51.71         80.60         6.27 o
  -7   2  18          6.53         10.08         5.91 o
  -6   2  18         23.05         19.89         5.65 o
  -5   2  18         14.90          9.95         6.74 o
  -4   2  18         11.02          5.35         2.62 o
  -3   2  18          5.96          5.29         2.12 o
  -2   2  18          7.89          7.49         2.37 o
  -1   2  18         35.95         29.86         3.07 o
   0   2  18         18.39         13.57         3.33 o
   1   2  18         30.21         35.34         3.47 o
   2   2  18         89.97        112.90         7.40 o
   3   2  18         27.00         25.39         5.38 o
   4   2  18         10.50         11.74         3.45 o
   5   2  18          9.66          7.73         4.73 o
  -7   3  18          2.76          7.87         6.68 o
  -6   3  18         29.06         19.50        15.56 o
  -5   3  18         11.87          5.90         4.70 o
  -4   3  18          9.89          9.83         4.78 o
  -3   3  18          8.15          0.95         3.44 o
  -2   3  18         49.97         53.31         4.21 o
  -1   3  18         40.93         39.80         4.01 o
   0   3  18          5.82          6.37         2.36 o
   1   3  18        121.24        127.03         8.36 o
   2   3  18         30.39         27.07         3.21 o
   3   3  18          5.71          6.44         4.37 o
   4   3  18          1.60          0.75         3.53 o
   5   3  18         22.51         26.57         4.86 o
  -6   4  18          4.95          3.93         5.96 o
  -5   4  18          0.02          2.72         4.16 o
  -4   4  18         50.38         55.20         8.56 o
  -3   4  18          3.34          4.50         2.88 o
  -2   4  18          6.77          6.87         2.50 o
  -1   4  18         31.93         24.81         4.16 o
   0   4  18         12.42         13.80         3.35 o
   1   4  18         32.79         40.24         4.41 o
   2   4  18         21.90         30.69         4.76 o
   3   4  18         51.41         66.36         6.92 o
   4   4  18         18.77         26.36         4.71 o
  -5   5  18         12.56          6.90         5.68 o
  -4   5  18         13.55         12.26         5.19 o
  -3   5  18          0.38          1.17         4.04 o
  -2   5  18         13.27          5.05         4.11 o
  -1   5  18          5.73          4.83         2.83 o
   0   5  18          8.97         14.60         4.26 o
   1   5  18         14.54         10.59         3.80 o
   2   5  18         26.93         22.30         4.06 o
   3   5  18         24.04         29.03         5.34 o
  -3   6  18         12.83         12.13         6.65 o
  -2   6  18          7.98         13.17         4.81 o
  -1   6  18         10.23          4.08         4.44 o
   0   6  18         44.71         63.47         7.36 o
   1   6  18         12.27          8.32         4.51 o
  -1  -6  19          5.96         22.21        11.96 o
  -4  -5  19         86.61         67.06        15.94 o
  -3  -5  19          0.56         -0.57         9.22 o
  -2  -5  19          9.63         17.20         7.72 o
  -1  -5  19          4.08          6.97         8.72 o
   0  -5  19         28.90          9.53         9.25 o
   1  -5  19          5.12         -8.64         8.64 o
   2  -5  19         23.68         17.49        12.09 o
  -6  -4  19          6.96         14.55         8.70 o
  -5  -4  19         16.12         15.30        12.92 o
  -4  -4  19         25.50         26.22        10.04 o
  -3  -4  19          6.14         14.11         6.96 o
  -2  -4  19         25.25         26.67         9.67 o
  -1  -4  19          6.31         10.19         6.72 o
   0  -4  19         31.62         30.13         9.42 o
   1  -4  19          9.57         15.97        10.15 o
   2  -4  19          5.51         -9.13         9.13 o
   3  -4  19         31.06         34.50        10.78 o
  -6  -3  19         19.46         18.06        11.80 o
  -5  -3  19         32.97         39.22        10.52 o
  -4  -3  19         41.38         36.33         9.95 o
  -3  -3  19          0.52          2.94         8.16 o
  -2  -3  19          5.22          6.78         6.21 o
  -1  -3  19         23.06         27.86         6.55 o
   0  -3  19        117.21        140.73        16.84 o
   1  -3  19          6.24         17.99         8.23 o
   2  -3  19         61.98         74.14        12.72 o
   3  -3  19         32.07         56.24        11.13 o
   4  -3  19          5.03          0.56         6.17 o
  -7  -2  19         15.87         13.82        11.21 o
  -6  -2  19         14.69         13.32        10.04 o
  -5  -2  19          9.11          8.00         6.26 o
  -4  -2  19         12.61         13.78         4.71 o
  -3  -2  19          0.32         -0.05         2.89 o
  -2  -2  19         74.83         54.53        11.71 o
  -1  -2  19          9.69          7.99         5.01 o
   0  -2  19         27.05         29.46         5.52 o
   1  -2  19         39.77         42.97         8.98 o
   2  -2  19          7.20         10.31         4.68 o
   3  -2  19          6.25          4.86         5.09 o
   4  -2  19          2.10          2.54         4.56 o
   5  -2  19          2.98          4.96         5.19 o
  -7  -1  19         37.21         32.05         7.84 o
  -6  -1  19         55.78         52.93         9.90 o
  -5  -1  19        202.96        218.89        13.17 o
  -4  -1  19          2.52          1.90         3.43 o
  -3  -1  19          1.74         -2.67         6.69 o
  -2  -1  19         27.16         23.52         3.31 o
  -1  -1  19         18.13         18.37         2.83 o
   0  -1  19         21.56         23.90         3.08 o
   1  -1  19          3.18         -0.84         2.64 o
   2  -1  19          3.36          0.14         1.79 o
   3  -1  19          1.03          5.45         2.58 o
   4  -1  19          4.92          3.12         7.82 o
   5  -1  19         76.37         94.99        12.76 o
  -7   0  19          3.65         -4.29         5.56 o
  -6   0  19          2.72          7.33         4.36 o
  -5   0  19          9.21         15.58         4.19 o
  -4   0  19         30.90         31.06         4.51 o
  -3   0  19          8.62          8.14         2.52 o
  -2   0  19        220.64        261.96        14.75 o
  -1   0  19          3.72          1.85         2.20 o
   0   0  19         47.94         57.10         4.69 o
   1   0  19         76.59         78.09         5.03 o
   2   0  19          5.45          5.62         2.70 o
   3   0  19          4.82          2.71         3.01 o
   4   0  19          4.29          7.47         4.41 o
   5   0  19          4.95          3.19         4.53 o
  -7   1  19         37.22         50.95         6.65 o
  -6   1  19         55.77         39.70         8.03 o
  -5   1  19        202.97        218.32        13.47 o
  -4   1  19          2.52          4.58         3.04 o
  -3   1  19          1.74          3.43         2.62 o
  -2   1  19         27.17         21.98         3.12 o
  -1   1  19         18.13         20.51         2.65 o
   0   1  19         21.55         26.18         3.35 o
   1   1  19          3.16          0.91         3.29 o
   2   1  19          3.37          3.03         2.51 o
   3   1  19          1.04         -2.44         3.92 o
   4   1  19          4.92          5.17         3.81 o
   5   1  19         76.36        104.94         9.92 o
  -7   2  19         15.89         12.57         6.56 o
  -6   2  19         14.71         26.08         6.97 o
  -5   2  19          9.12          6.65         3.72 o
  -4   2  19         12.61          6.27         2.66 o
  -3   2  19          0.32         -0.27         2.26 o
  -2   2  19         74.83         67.35         4.49 o
  -1   2  19          9.69         10.25         2.99 o
   0   2  19         27.00         23.98         3.86 o
   1   2  19         39.75         40.48         4.01 o
   2   2  19          7.21         10.32         3.64 o
   3   2  19          6.25          6.80         3.80 o
   4   2  19          2.11         -1.31         5.79 o
   5   2  19          2.99         -3.98         6.22 o
  -6   3  19         19.46         27.63        23.75 o
  -5   3  19         32.98         38.85         6.74 o
  -4   3  19         41.43         42.48         6.37 o
  -3   3  19          0.52          0.92         2.45 o
  -2   3  19          5.24          4.22         2.40 o
  -1   3  19         23.07         32.14         4.11 o
   0   3  19        117.22        145.61         8.58 o
   1   3  19          6.25          9.98         3.51 o
   2   3  19         62.02         82.91         6.65 o
   3   3  19         32.08         41.75         4.92 o
   4   3  19          5.03          8.34         5.57 o
  -6   4  19          6.97         22.37         6.39 o
  -5   4  19         16.11          1.53         5.50 o
  -4   4  19         25.51         38.30         6.64 o
  -3   4  19          6.14         -6.25         6.25 o
  -2   4  19         25.25         25.06         3.60 o
  -1   4  19          6.29          7.32         2.63 o
   0   4  19         31.60         32.69         4.44 o
   1   4  19          9.55          5.28         3.46 o
   2   4  19          5.51          6.11         6.01 o
   3   4  19         31.04         35.17         8.34 o
  -4   5  19         86.69         98.30        18.86 o
  -3   5  19          0.56          5.96        10.26 o
  -2   5  19          9.65         16.15         4.15 o
  -1   5  19          4.08          3.91         3.69 o
   0   5  19         28.90         27.91         6.12 o
   1   5  19          5.12          0.06         3.61 o
   2   5  19         23.72         23.94         6.69 o
  -2   6  19          0.21          0.98         5.14 o
  -1   6  19          5.98          6.10         5.06 o
  -3  -5  20         12.89          7.54         7.26 o
  -2  -5  20          1.51          0.39         9.19 o
  -1  -5  20          0.85          9.22        10.06 o
   0  -5  20          0.98         12.78        12.11 o
   1  -5  20          1.25          0.75        11.15 o
  -5  -4  20          1.92         -7.40         7.69 o
  -4  -4  20          3.50          8.07        10.58 o
  -3  -4  20          0.55         18.28        10.65 o
  -2  -4  20         17.03         17.89         7.37 o
  -1  -4  20          4.36          7.95         8.18 o
   0  -4  20         17.73         19.73         9.82 o
   1  -4  20         11.72         12.79         9.84 o
   2  -4  20         34.29         42.81        12.83 o
  -6  -3  20         23.78         30.90        13.17 o
  -5  -3  20          5.35         14.50        10.59 o
  -4  -3  20         28.25         26.59         9.86 o
  -3  -3  20         11.09         20.44        10.99 o
  -2  -3  20         19.62         20.72         8.70 o
  -1  -3  20         15.94         20.90         8.89 o
   0  -3  20         35.37         18.07         7.17 o
   1  -3  20         70.39         72.60        13.26 o
   2  -3  20         14.52         18.08         8.31 o
   3  -3  20         19.67          9.56         6.46 o
  -6  -2  20          1.62          0.74         5.70 o
  -5  -2  20          3.53         -9.38         9.38 o
  -4  -2  20          4.67         10.44         5.04 o
  -3  -2  20          6.00          6.75         3.65 o
  -2  -2  20         48.86         42.86         6.17 o
  -1  -2  20         27.01         25.99         4.13 o
   0  -2  20         72.18         93.44         8.81 o
   1  -2  20         38.33         30.47         5.82 o
   2  -2  20         76.81        113.22        11.08 o
   3  -2  20          0.77          1.59         4.57 o
   4  -2  20          6.87         10.23         4.58 o
  -7  -1  20          3.65          0.24        11.93 o
  -6  -1  20         19.78         22.35        10.85 o
  -5  -1  20         14.00         15.77         4.36 o
  -4  -1  20          1.92          3.89         2.72 o
  -3  -1  20         11.85          6.97         3.26 o
  -2  -1  20         33.09         30.31         4.73 o
  -1  -1  20         14.48         15.31         2.93 o
   0  -1  20         19.83         19.73         3.79 o
   1  -1  20         62.97         67.68         5.75 o
   2  -1  20         14.23         13.24         3.55 o
   3  -1  20         22.68         19.96         3.93 o
   4  -1  20          8.55          6.30         4.85 o
  -7   0  20          3.41          3.63         5.44 o
  -6   0  20          0.46         -3.68         3.68 o
  -5   0  20          3.20          3.17         3.89 o
  -4   0  20          8.53          5.16         4.18 o
  -3   0  20         10.98          3.99         2.22 o
  -2   0  20         19.20         10.46         2.45 o
  -1   0  20         12.06          8.80         2.80 o
   0   0  20         31.06         42.94         4.05 o
   1   0  20         32.05         39.98         5.12 o
   2   0  20          0.51          0.28         3.79 o
   3   0  20          0.07          0.58         5.47 o
   4   0  20          1.05          2.95         8.94 o
  -7   1  20          3.64          5.82         5.78 o
  -6   1  20         19.77         17.00         5.62 o
  -5   1  20         14.00         15.27         4.26 o
  -4   1  20          1.92          0.51         3.06 o
  -3   1  20         11.84          8.42         2.59 o
  -2   1  20         33.07         23.68         4.16 o
  -1   1  20         14.47         11.10         6.94 o
   0   1  20         19.84         22.41         2.85 o
   1   1  20         62.96         70.04         7.94 o
   2   1  20         14.24         17.07         3.16 o
   3   1  20         22.70         31.77         4.40 o
   4   1  20          8.56         12.14         6.71 o
  -6   2  20          1.62          0.04         4.49 o
  -5   2  20          3.53          4.90         3.32 o
  -4   2  20          4.68          0.51         2.77 o
  -3   2  20          5.99          4.78         2.98 o
  -2   2  20         48.85         37.32         4.14 o
  -1   2  20         27.02         33.27         3.63 o
   0   2  20         72.24         90.96         6.34 o
   1   2  20         38.37         43.58         5.54 o
   2   2  20         76.87        112.12         9.20 o
   3   2  20          0.77          0.89         3.44 o
   4   2  20          6.87         13.99         4.15 o
  -6   3  20         23.78         18.22         6.18 o
  -5   3  20          5.35          5.23         4.70 o
  -4   3  20         28.24         33.60         4.85 o
  -3   3  20         11.08          2.77         3.10 o
  -2   3  20         19.59         15.07         4.20 o
  -1   3  20         15.92         12.38         3.35 o
   0   3  20         35.36         27.42         4.21 o
   1   3  20         70.39         86.90         7.72 o
   2   3  20         14.54         21.57         4.10 o
   3   3  20         19.68         22.71         4.95 o
  -5   4  20          1.93          1.41         6.12 o
  -4   4  20          3.51          5.79         4.86 o
  -3   4  20          0.54          0.42         3.68 o
  -2   4  20         17.03         15.53         4.01 o
  -1   4  20          4.36         -1.00         2.98 o
   0   4  20         17.73         14.03         5.27 o
   1   4  20         11.74          6.44         4.39 o
   2   4  20         34.30         45.16         6.43 o
   3   4  20         11.83         13.26         6.60 o
  -3   5  20         12.89         23.98         7.10 o
  -2   5  20          1.51         -2.68         3.61 o
  -1   5  20          0.84          8.84         4.77 o
   0   5  20          0.98          2.30         3.40 o
   1   5  20          1.25          3.22         4.96 o
  -4  -4  21          4.57          3.83         7.42 o
  -3  -4  21          2.59          4.44         9.72 o
  -2  -4  21         10.45          7.83         7.49 o
  -1  -4  21          7.49          4.09         7.24 o
   0  -4  21          1.57          5.77        11.00 o
   1  -4  21         28.39         26.01         9.63 o
  -5  -3  21         60.39         70.59        13.60 o
  -4  -3  21          3.53          7.39         9.95 o
  -3  -3  21          0.04         12.12         9.42 o
  -2  -3  21          0.51          2.51         6.28 o
  -1  -3  21          5.06         15.84         8.65 o
   0  -3  21         13.29         18.06         8.64 o
   1  -3  21         59.19         69.87        13.98 o
   2  -3  21         32.56         31.93        12.47 o
   3  -3  21          2.29          8.60        10.57 o
  -6  -2  21        127.86        118.45        21.93 o
  -5  -2  21         18.71         18.79        12.45 o
  -4  -2  21          1.48         -0.50         7.10 o
  -3  -2  21         13.19         10.97         6.40 o
  -2  -2  21         26.94         13.20         4.77 o
  -1  -2  21         24.32         28.08         6.68 o
   0  -2  21          9.87         13.58         8.44 o
   1  -2  21         32.27         36.63        10.51 o
   2  -2  21         64.77         99.60        10.53 o
   3  -2  21          3.17          6.34         5.01 o
  -6  -1  21         36.61         49.98        16.44 o
  -5  -1  21         35.44         50.33        15.47 o
  -4  -1  21          3.08          8.63         3.62 o
  -3  -1  21          9.02          9.36         4.08 o
  -2  -1  21         17.35         14.31         4.55 o
  -1  -1  21         16.43         20.02         3.82 o
   0  -1  21          3.88         -3.57         3.57 o
   1  -1  21         75.35         90.52         9.77 o
   2  -1  21          3.17          5.18         4.60 o
   3  -1  21          5.53          4.15         6.60 o
   4  -1  21          3.63          5.53         5.64 o
  -6   0  21        128.77        136.40        16.16 o
  -5   0  21          2.89          6.07         3.52 o
  -4   0  21          4.58          2.31         3.85 o
  -3   0  21          3.27          3.11         3.23 o
  -2   0  21          5.12          2.68         2.64 o
  -1   0  21          8.48          8.66         2.86 o
   0   0  21          2.77          4.18         2.83 o
   1   0  21         12.44          9.18         3.41 o
   2   0  21        116.90        167.00        10.38 o
   3   0  21          1.34          0.97         5.12 o
   4   0  21         70.39        102.00        10.02 o
  -6   1  21         36.62         33.42         6.83 o
  -5   1  21         35.48         42.08         6.09 o
  -4   1  21          3.08          7.84         2.83 o
  -3   1  21          9.02          4.88         4.17 o
  -2   1  21         17.36         17.42         2.94 o
  -1   1  21         16.44         14.64         3.25 o
   0   1  21          3.88          6.40         2.72 o
   1   1  21         75.39         94.50         7.28 o
   2   1  21          3.17          4.49         3.37 o
   3   1  21          5.53          7.69         3.80 o
   4   1  21          3.63         -4.32         6.61 o
  -6   2  21        127.84        155.93        15.80 o
  -5   2  21         18.71         26.18         5.40 o
  -4   2  21          1.48          1.25         4.52 o
  -3   2  21         13.21         14.25         3.18 o
  -2   2  21         26.95         28.56         3.43 o
  -1   2  21         24.32         21.10         3.16 o
   0   2  21          9.87          9.64         3.18 o
   1   2  21         32.25         35.01         4.50 o
   2   2  21         64.77         77.97         6.97 o
   3   2  21          3.16          4.81         4.24 o
  -5   3  21         60.42         65.76         9.66 o
  -4   3  21          3.53          3.37         4.68 o
  -3   3  21          0.04          1.07         2.87 o
  -2   3  21          0.51          0.55         2.85 o
  -1   3  21          5.05          8.29         3.36 o
   0   3  21         13.27         10.17         3.87 o
   1   3  21         59.22         71.17         6.60 o
   2   3  21         32.57         48.65         6.21 o
   3   3  21          2.29          0.81         4.67 o
  -4   4  21          4.56         -6.26         6.82 o
  -3   4  21          2.60          5.08         5.87 o
  -2   4  21         10.45          4.85         3.82 o
  -1   4  21          7.50         -1.56         3.34 o
   0   4  21          1.58         -0.65         3.44 o
   1   4  21         28.37         43.15         6.44 o
  -2  -4  22          8.52          9.64         8.46 o
  -1  -4  22          0.70          1.57         6.36 o
  -4  -3  22          1.96         -6.14         6.82 o
  -3  -3  22         11.50          0.91        10.24 o
  -2  -3  22          6.07         -0.28         7.21 o
  -1  -3  22          1.71         -9.54         9.54 o
   0  -3  22         17.36         42.10        11.72 o
   1  -3  22          1.82         -3.90        11.38 o
  -5  -2  22         13.24         11.61        11.18 o
  -4  -2  22         16.24         13.01         5.91 o
  -3  -2  22         10.23         12.91         5.58 o
  -2  -2  22          9.48         17.16         5.15 o
  -1  -2  22          3.08          3.54         9.70 o
   0  -2  22         16.30         19.02         8.18 o
   1  -2  22          9.00         20.49         7.66 o
   2  -2  22         14.28         19.22         7.80 o
  -5  -1  22         22.80         27.93         7.45 o
  -4  -1  22          0.94          0.15         4.31 o
  -3  -1  22         25.06         25.02         5.73 o
  -2  -1  22          7.97         16.17         5.59 o
  -1  -1  22          4.43          3.23         4.45 o
   0  -1  22          5.18          3.64         3.38 o
   1  -1  22         15.70         15.78         5.36 o
   2  -1  22          4.24          5.17         7.80 o
   3  -1  22          5.80          8.99         6.65 o
  -6   0  22        108.75        123.79        12.37 o
  -5   0  22          9.28         14.77         7.05 o
  -4   0  22         12.49         16.42         4.17 o
  -3   0  22         21.63         23.65         4.70 o
  -2   0  22          9.69         11.80         3.79 o
  -1   0  22         12.13         17.29         3.93 o
   0   0  22          8.17         12.91         3.32 o
   1   0  22         28.69         44.32         5.49 o
   2   0  22          0.00          0.16         4.96 o
   3   0  22         12.09         15.46         6.22 o
  -5   1  22         22.80         38.32         6.30 o
  -4   1  22          0.94          2.37         4.06 o
  -3   1  22         25.08         34.68         4.04 o
  -2   1  22          7.97          8.39         3.41 o
  -1   1  22          4.43          2.80         2.60 o
   0   1  22          5.18          5.17         3.18 o
   1   1  22         15.70         13.45         3.37 o
   2   1  22          4.23          8.22         4.47 o
   3   1  22          5.81          5.72         5.36 o
  -5   2  22         13.26         23.36         7.46 o
  -4   2  22         16.25         24.99         4.50 o
  -3   2  22         10.23          8.36         3.24 o
  -2   2  22          9.47         11.93         3.70 o
  -1   2  22          3.07          0.03         3.08 o
   0   2  22         16.27         27.36         4.02 o
   1   2  22          9.00          5.56         3.71 o
   2   2  22         14.28          9.46         5.18 o
  -4   3  22          1.96          6.50         5.58 o
  -3   3  22         11.51         12.67         3.55 o
  -2   3  22          6.07          9.43         3.98 o
  -1   3  22          1.71         -1.21         3.44 o
   0   3  22         17.37         28.74         5.23 o
   1   3  22          1.82          2.47         4.63 o
   2   3  22         26.97         26.20         8.18 o
  -3   4  22         46.79         62.36        16.63 o
  -2   4  22          8.52          4.27         5.73 o
  -1   4  22          0.70          5.69         4.29 o
   0   4  22          7.20         15.13         4.81 o
  -3  -3  23         15.08          9.60        11.09 o
  -2  -3  23          4.97         -1.10         7.31 o
  -1  -3  23          5.90          6.11         8.49 o
   0  -3  23         65.22         81.98        16.93 o
  -4  -2  23         17.17         13.94         6.28 o
  -3  -2  23          5.48          3.51         5.80 o
  -2  -2  23          1.37          4.90         6.63 o
  -1  -2  23          5.72         10.41        10.42 o
   0  -2  23         48.17         95.84        15.45 o
   1  -2  23         11.03         11.44        12.24 o
  -4  -1  23          0.80          5.96         5.26 o
  -3  -1  23          0.19          1.88         5.24 o
  -2  -1  23          1.39          3.96         6.70 o
  -1  -1  23          3.25          8.91        14.42 o
   0  -1  23          4.29         11.95         8.02 o
   1  -1  23         72.06         92.17        11.96 o
   2  -1  23          2.17          3.23         6.80 o
  -5   0  23          1.62          6.55         6.02 o
  -4   0  23          4.12         -0.59         5.95 o
  -3   0  23          8.82          6.22         6.13 o
  -2   0  23         54.65         66.26         9.85 o
  -1   0  23          1.65         -0.26         3.88 o
   0   0  23          8.91         12.57        10.00 o
   1   0  23         12.10         19.74         7.36 o
   2   0  23         24.98         36.39         8.85 o
  -5   1  23          1.99          3.13        10.59 o
  -4   1  23          0.80         -0.81         5.40 o
  -3   1  23          0.19          3.39         4.55 o
  -2   1  23          1.39          2.99         3.27 o
  -1   1  23          3.27          3.25         4.15 o
   0   1  23          4.29          4.01         3.51 o
   1   1  23         72.06        101.40         8.29 o
   2   1  23          2.17         -0.43         6.84 o
  -4   2  23         17.17         18.93         6.38 o
  -3   2  23          5.47          2.95         3.55 o
  -2   2  23          1.37          4.34         3.99 o
  -1   2  23          5.72          4.32         3.43 o
   0   2  23         48.19         58.42         5.94 o
   1   2  23         11.04         25.94         5.14 o
  -3   3  23         15.07         20.81         6.04 o
  -2   3  23          4.97          9.35         3.98 o
  -1   3  23          5.89         10.14         4.23 o
   0   3  23         65.25         90.31        10.19 o
  -3  -1  24          7.34         12.11         5.47 o
  -2  -1  24          3.15         13.25         8.18 o
  -1  -1  24          0.47         -2.25         7.77 o
   0  -1  24         11.02          8.92        10.29 o
  -3   0  24         11.88          6.23         6.41 o
  -2   0  24         61.44         67.16         9.19 o
  -1   0  24          0.77          3.95         5.75 o
   0   0  24         16.10         11.50         5.46 o
  -3   1  24          7.34          2.25         5.34 o
  -2   1  24          3.15         -4.58         4.58 o
  -1   1  24          0.48          7.96         5.02 o
   0   1  24         11.01          3.61         4.63 o
  -2   2  24         25.25         37.83         9.37 o
  -1   2  24         10.79         14.95         5.54 o
                                                
